# Supplementary material for: Writers and readers of H3K9me2 form distinct protein networks during the cell cycle that include candidates for H3K9 mimicry
Source: Biosci Rep. 2023 Oct 27;43(10):BSR20231093. doi: 10.1042/BSR20231093 (PMC10611923; doi:10.1042/BSR20231093)
Supplement: Supplementary Tables S1-S4 and Supplementary Data S1 [file BSR-2023-1093_supp1.zip]

Archive with 2 entries (2 files):
- BSR-2023-1093_supps3.xlsx
- BSR-2023-1093_supps2.xlsx
