# Supplementary material for: Writers and readers of H3K9me2 form distinct protein networks during the cell cycle that include candidates for H3K9 mimicry
Source: Biosci Rep. 2023 Oct 27;43(10):BSR20231093. doi: 10.1042/BSR20231093 (PMC10611923; doi:10.1042/BSR20231093)
Supplement: Supplementary Tables S1-S4 and Supplementary Data S1 [file BSR-2023-1093_supp1.zip › BSR-2023-1093_supps3.xlsx]

## Sheet: G1S EHMT1- Raw
Raw Unique Peptide Counts_G1/S HeLa Lysate_EHMT1
#	Identified Proteins		Accession Number (UniProtKB)	MW	IgG	EHMT1	Ratio	Hit
3868	Histone-lysine N-methyltransferase EHMT1 OS=Homo sapiens GN=EHMT1 PE=1 SV=4	EHMT1	sp|Q9H9B1|EHMT1_HUMAN	141 kDa	1	68	68	TRUE
4081	Protein Wiz OS=Homo sapiens GN=WIZ PE=1 SV=2	WIZ	sp|O95785|WIZ_HUMAN	179 kDa	1	47	47	TRUE
4291	Periplakin OS=Homo sapiens GN=PPL PE=1 SV=4	PPL	sp|O60437|PEPL_HUMAN	205 kDa	1	47	47	TRUE
4402.1	Chromodomain-helicase-DNA-binding protein 1 OS=Homo sapiens GN=CHD1 PE=1 SV=2	CHD1	sp|O14646|CHD1_HUMAN	197 kDa	0	35	35	TRUE
4505	Nuclear receptor coactivator 5 OS=Homo sapiens GN=NCOA5 PE=1 SV=2	NCOA5	sp|Q9HCD5|NCOA5_HUMAN	66 kDa	0	30	30	TRUE
4451	Cerebellar degeneration-related protein 2-like OS=Homo sapiens GN=CDR2L PE=2 SV=2	CDR2L	sp|Q86X02|CDR2L_HUMAN	53 kDa	0	25	25	TRUE
4381	Telomerase-binding protein EST1A OS=Homo sapiens GN=SMG6 PE=1 SV=2	SMG6	sp|Q86US8|EST1A_HUMAN	160 kDa	0	24	24	TRUE
3975.1	Chromodomain Y-like protein OS=Homo sapiens GN=CDYL PE=1 SV=2	CDYL	sp|Q9Y232|CDYL1_HUMAN	66 kDa	1	24	24	TRUE
3867	DmX-like protein 2 OS=Homo sapiens GN=DMXL2 PE=1 SV=2	DMXL2	sp|Q8TDJ6|DMXL2_HUMAN	340 kDa	1	23	23	TRUE
3687	Histone-lysine N-methyltransferase EHMT2 OS=Homo sapiens GN=EHMT2 PE=1 SV=3	EHMT2	sp|Q96KQ7|EHMT2_HUMAN	132 kDa	2	45	22.5	TRUE
4509	Kinesin-like protein KIF24 OS=Homo sapiens GN=KIF24 PE=1 SV=2	KIF24	sp|Q5T7B8|KIF24_HUMAN	152 kDa	0	20	20	TRUE
4507	Protein ENL OS=Homo sapiens GN=MLLT1 PE=1 SV=2	MLLT1	sp|Q03111|ENL_HUMAN	62 kDa	0	19	19	TRUE
3273	AF4/FMR2 family member 4 OS=Homo sapiens GN=AFF4 PE=1 SV=1	AFF4	sp|Q9UHB7|AFF4_HUMAN	127 kDa	2	38	19	TRUE
4098	WW domain-containing adapter protein with coiled-coil OS=Homo sapiens GN=WAC PE=1 SV=3	WAC	sp|Q9BTA9|WAC_HUMAN	71 kDa	1	18	18	TRUE
4398	Death-inducer obliterator 1 OS=Homo sapiens GN=DIDO1 PE=1 SV=5	DIDO1	sp|Q9BTC0|DIDO1_HUMAN	244 kDa	0	17	17	TRUE
4512	Cerebellar degeneration-related protein 2 OS=Homo sapiens GN=CDR2 PE=1 SV=2	CDR2	sp|Q01850|CDR2_HUMAN	52 kDa	0	17	17	TRUE
4174.1	Transcriptional repressor protein YY1 OS=Homo sapiens GN=YY1 PE=1 SV=2	YY1	sp|P25490|TYY1_HUMAN	45 kDa	1	17	17	TRUE
3503.1	FERM domain-containing protein 8 OS=Homo sapiens GN=FRMD8 PE=1 SV=1	FRMD8	sp|Q9BZ67|FRMD8_HUMAN	51 kDa	2	33	16.5	TRUE
4508	Mesoderm induction early response protein 1 OS=Homo sapiens GN=MIER1 PE=1 SV=2	MIER1	sp|Q8N108|MIER1_HUMAN	58 kDa	0	16	16	TRUE
4472	RNA-binding protein 12B OS=Homo sapiens GN=RBM12B PE=1 SV=2	RBM12B	sp|Q8IXT5|RB12B_HUMAN	118 kDa	0	15	15	TRUE
4513	Cip1-interacting zinc finger protein OS=Homo sapiens GN=CIZ1 PE=1 SV=2	CIZ1	sp|Q9ULV3|CIZ1_HUMAN	100 kDa	0	15	15	TRUE
4516	Vasculin OS=Homo sapiens GN=GPBP1 PE=1 SV=1	GPBP1	sp|Q86WP2|GPBP1_HUMAN	53 kDa	0	15	15	TRUE
4522	Serine-rich coiled-coil domain-containing protein 2 OS=Homo sapiens GN=CCSER2 PE=2 SV=2	CCSER2	sp|Q9H7U1|CCSE2_HUMAN	94 kDa	0	15	15	TRUE
3462	DENN domain-containing protein 3 OS=Homo sapiens GN=DENND3 PE=1 SV=2	DENND3	sp|A2RUS2|DEND3_HUMAN	136 kDa	2	30	15	TRUE
3711	Cyclin-T2 OS=Homo sapiens GN=CCNT2 PE=1 SV=2	CCNT2	sp|O60583|CCNT2_HUMAN	81 kDa	2	28	14	TRUE
3379	Sickle tail protein homolog OS=Homo sapiens GN=KIAA1217 PE=1 SV=2	KIAA1217	sp|Q5T5P2|SKT_HUMAN	214 kDa	2	27	13.5	TRUE
4528	RNA polymerase II elongation factor ELL2 OS=Homo sapiens GN=ELL2 PE=1 SV=2	ELL2	sp|O00472|ELL2_HUMAN	72 kDa	0	13	13	TRUE
3999	Centrosomal protein of 97 kDa OS=Homo sapiens GN=CEP97 PE=1 SV=1	CEP97	sp|Q8IW35|CEP97_HUMAN	97 kDa	1	13	13	TRUE
3450	ATR-interacting protein OS=Homo sapiens GN=ATRIP PE=1 SV=1	ATRIP	sp|Q8WXE1|ATRIP_HUMAN	86 kDa	2	25	12.5	TRUE
4369.1	Scaffold attachment factor B2 OS=Homo sapiens GN=SAFB2 PE=1 SV=1	SAFB2	sp|Q14151|SAFB2_HUMAN	107 kDa	0	12	12	TRUE
4409	AF4/FMR2 family member 1 OS=Homo sapiens GN=AFF1 PE=1 SV=1	AFF1	sp|P51825|AFF1_HUMAN	131 kDa	0	12	12	TRUE
4459	Protein tyrosine phosphatase domain-containing protein 1 OS=Homo sapiens GN=PTPDC1 PE=2 SV=1	PTPDC1	sp|A2A3K4|PTPC1_HUMAN	84 kDa	0	12	12	TRUE
4510	Transcription factor 20 OS=Homo sapiens GN=TCF20 PE=1 SV=3	TCF20	sp|Q9UGU0|TCF20_HUMAN	212 kDa	0	12	12	TRUE
4526	Peroxisomal trans-2-enoyl-CoA reductase OS=Homo sapiens GN=PECR PE=1 SV=2	PECR	sp|Q9BY49|PECR_HUMAN	33 kDa	0	12	12	TRUE
4228	Katanin p60 ATPase-containing subunit A1 OS=Homo sapiens GN=KATNA1 PE=1 SV=1	KATNA1	sp|O75449|KTNA1_HUMAN	56 kDa	1	12	12	TRUE
3355	Serine/threonine-protein kinase ATR OS=Homo sapiens GN=ATR PE=1 SV=3	ATR	sp|Q13535|ATR_HUMAN	301 kDa	2	24	12	TRUE
3366	Oxysterol-binding protein-related protein 6 OS=Homo sapiens GN=OSBPL6 PE=1 SV=1	OSBPL6	sp|Q9BZF3|OSBL6_HUMAN	106 kDa	2	24	12	TRUE
2838	Mitogen-activated protein kinase kinase kinase 7 OS=Homo sapiens GN=MAP3K7 PE=1 SV=1	MAP3K7	sp|O43318|M3K7_HUMAN	67 kDa	3	33	11	TRUE
2843	Transcription intermediary factor 1-alpha OS=Homo sapiens GN=TRIM24 PE=1 SV=3	TRIM24	sp|O15164|TIF1A_HUMAN	117 kDa	3	31	10.3333	TRUE
4518	Mesoderm induction early response protein 2 OS=Homo sapiens GN=MIER2 PE=1 SV=2	MIER2	sp|Q8N344|MIER2_HUMAN	60 kDa	0	10	10	TRUE
4540	Ataxin-1-like OS=Homo sapiens GN=ATXN1L PE=1 SV=1	ATXN1L	sp|P0C7T5|ATX1L_HUMAN	73 kDa	0	10	10	TRUE
3926	Protein FAM83H OS=Homo sapiens GN=FAM83H PE=1 SV=3	FAM83H	sp|Q6ZRV2|FA83H_HUMAN	127 kDa	1	10	10	TRUE
4379	Alstrom syndrome protein 1 OS=Homo sapiens GN=ALMS1 PE=1 SV=3	ALMS1	sp|Q8TCU4|ALMS1_HUMAN	461 kDa	0	9	9	TRUE
4400	Probable JmjC domain-containing histone demethylation protein 2C OS=Homo sapiens GN=JMJD1C PE=1 SV=2	JMJD1C	sp|Q15652|JHD2C_HUMAN	285 kDa	0	9	9	TRUE
4520	Protein AF-9 OS=Homo sapiens GN=MLLT3 PE=1 SV=2	MLLT3	sp|P42568|AF9_HUMAN	63 kDa	0	9	9	TRUE
4521	Semaphorin-6D OS=Homo sapiens GN=SEMA6D PE=2 SV=1	SEMA6D	sp|Q8NFY4|SEM6D_HUMAN	120 kDa	0	9	9	TRUE
4527	Zinc finger and BTB domain-containing protein 3 OS=Homo sapiens GN=ZBTB3 PE=1 SV=1	ZBTB3	sp|Q9H5J0|ZBTB3_HUMAN	62 kDa	0	9	9	TRUE
4529	Katanin p60 ATPase-containing subunit A-like 1 OS=Homo sapiens GN=KATNAL1 PE=1 SV=1	KATNAL1	sp|Q9BW62|KATL1_HUMAN	55 kDa	0	9	9	TRUE
3884	YLP motif-containing protein 1 OS=Homo sapiens GN=YLPM1 PE=1 SV=3	YLPM1	sp|P49750|YLPM1_HUMAN	220 kDa	1	8	8	TRUE
4114	Forkhead box protein K2 OS=Homo sapiens GN=FOXK2 PE=1 SV=3	FOXK2	sp|Q01167|FOXK2_HUMAN	69 kDa	1	8	8	TRUE
4315	Gem-associated protein 2 OS=Homo sapiens GN=GEMIN2 PE=1 SV=1	GEMIN2	sp|O14893|GEMI2_HUMAN	32 kDa	1	8	8	TRUE
4343	CREB-regulated transcription coactivator 2 OS=Homo sapiens GN=CRTC2 PE=1 SV=2	CRTC2	sp|Q53ET0|CRTC2_HUMAN	73 kDa	1	8	8	TRUE
2847	Septin-10 OS=Homo sapiens GN=SEPT10 PE=1 SV=2	SEPT10	sp|Q9P0V9|SEP10_HUMAN	53 kDa	3	24	8	TRUE
1545	Protein FAM83G OS=Homo sapiens GN=FAM83G PE=1 SV=2	FAM83G	sp|A6ND36|FA83G_HUMAN	91 kDa	8	64	8	TRUE
3248	DNA-binding protein RFX5 OS=Homo sapiens GN=RFX5 PE=1 SV=1	RFX5	sp|P48382|RFX5_HUMAN	65 kDa	3	23	7.66667	TRUE
4402.2	Chromodomain-helicase-DNA-binding protein 2 OS=Homo sapiens GN=CHD2 PE=1 SV=2	CHD2	sp|O14647|CHD2_HUMAN	211 kDa	0	7	7	TRUE
4452	PERQ amino acid-rich with GYF domain-containing protein 1 OS=Homo sapiens GN=GIGYF1 PE=1 SV=2	GIGYF1	sp|O75420|PERQ1_HUMAN	115 kDa	0	7	7	TRUE
4498	Transcription factor ETV6 OS=Homo sapiens GN=ETV6 PE=1 SV=1	ETV6	sp|P41212|ETV6_HUMAN	53 kDa	0	7	7	TRUE
4517	Dual specificity mitogen-activated protein kinase kinase 7 OS=Homo sapiens GN=MAP2K7 PE=1 SV=2	MAP2K7	sp|O14733|MP2K7_HUMAN	47 kDa	0	7	7	TRUE
3847	Centrosomal protein of 170 kDa OS=Homo sapiens GN=CEP170 PE=1 SV=1	CEP170	sp|Q5SW79|CE170_HUMAN	175 kDa	1	7	7	TRUE
3931	General transcription factor IIH subunit 3 OS=Homo sapiens GN=GTF2H3 PE=1 SV=2	GTF2H3	sp|Q13889|TF2H3_HUMAN	34 kDa	1	7	7	TRUE
3957	Eukaryotic translation initiation factor 4E transporter OS=Homo sapiens GN=EIF4ENIF1 PE=1 SV=2	EIF4ENIF1	sp|Q9NRA8|4ET_HUMAN	108 kDa	1	7	7	TRUE
3980	Mediator of RNA polymerase II transcription subunit 14 OS=Homo sapiens GN=MED14 PE=1 SV=2	MED14	sp|O60244|MED14_HUMAN	161 kDa	1	7	7	TRUE
4028	Protein ECT2 OS=Homo sapiens GN=ECT2 PE=1 SV=4	ECT2	sp|Q9H8V3|ECT2_HUMAN	104 kDa	1	7	7	TRUE
4071	Diacylglycerol kinase delta OS=Homo sapiens GN=DGKD PE=1 SV=4	DGKD	sp|Q16760|DGKD_HUMAN	135 kDa	1	7	7	TRUE
4340.1	Zinc finger protein 143 OS=Homo sapiens GN=ZNF143 PE=1 SV=2	ZNF143	sp|P52747|ZN143_HUMAN	69 kDa	1	7	7	TRUE
1946	7SK snRNA methylphosphate capping enzyme OS=Homo sapiens GN=MEPCE PE=1 SV=1	MEPCE	sp|Q7L2J0|MEPCE_HUMAN	74 kDa	6	41	6.83333	TRUE
2490	TGF-beta-activated kinase 1 and MAP3K7-binding protein 2 OS=Homo sapiens GN=TAB2 PE=1 SV=1	TAB2	sp|Q9NYJ8|TAB2_HUMAN	76 kDa	4	27	6.75	TRUE
2496	Transcription termination factor 2 OS=Homo sapiens GN=TTF2 PE=1 SV=2	TTF2	sp|Q9UNY4|TTF2_HUMAN	130 kDa	4	25	6.25	TRUE
4437	Sorting nexin-33 OS=Homo sapiens GN=SNX33 PE=1 SV=1	SNX33	sp|Q8WV41|SNX33_HUMAN	65 kDa	0	6	6	TRUE
4444	Serine-protein kinase ATM OS=Homo sapiens GN=ATM PE=1 SV=4	ATM	sp|Q13315|ATM_HUMAN	351 kDa	0	6	6	TRUE
4446	LIM domain kinase 2 OS=Homo sapiens GN=LIMK2 PE=1 SV=1	LIMK2	sp|P53671|LIMK2_HUMAN	72 kDa	0	6	6	TRUE
4465	DNA-binding protein RFXANK OS=Homo sapiens GN=RFXANK PE=1 SV=2	RFXANK	sp|O14593|RFXK_HUMAN	28 kDa	0	6	6	TRUE
4564	Sesquipedalian-2 OS=Homo sapiens GN=FAM109B PE=1 SV=1	FAM109B	sp|Q6ICB4|SESQ2_HUMAN	28 kDa	0	6	6	TRUE
3846	Sodium channel modifier 1 OS=Homo sapiens GN=SCNM1 PE=1 SV=1	SCNM1	sp|Q9BWG6|SCNM1_HUMAN	26 kDa	1	6	6	TRUE
3865	Rab11 family-interacting protein 5 OS=Homo sapiens GN=RAB11FIP5 PE=1 SV=1	RAB11FIP5	sp|Q9BXF6|RFIP5_HUMAN	70 kDa	1	6	6	TRUE
3876	Spastin OS=Homo sapiens GN=SPAST PE=1 SV=1	SPAST	sp|Q9UBP0|SPAST_HUMAN	67 kDa	1	6	6	TRUE
4102	Survival motor neuron protein OS=Homo sapiens GN=SMN1 PE=1 SV=1	SMN1	sp|Q16637|SMN_HUMAN	32 kDa	1	6	6	TRUE
4107	Exosome complex component RRP46 OS=Homo sapiens GN=EXOSC5 PE=1 SV=1	EXOSC5	sp|Q9NQT4|EXOS5_HUMAN	25 kDa	1	6	6	TRUE
4269	Double-stranded RNA-binding protein Staufen homolog 1 OS=Homo sapiens GN=STAU1 PE=1 SV=2	STAU1	sp|O95793|STAU1_HUMAN	63 kDa	1	6	6	TRUE
4273	Tetratricopeptide repeat protein 7A OS=Homo sapiens GN=TTC7A PE=1 SV=3	TTC7A	sp|Q9ULT0|TTC7A_HUMAN	96 kDa	1	6	6	TRUE
4328	Rapamycin-insensitive companion of mTOR OS=Homo sapiens GN=RICTOR PE=1 SV=1	RICTOR	sp|Q6R327|RICTR_HUMAN	192 kDa	1	6	6	TRUE
2842.2	Sulfotransferase 1A1 OS=Homo sapiens GN=SULT1A1 PE=1 SV=3	SULT1A1	sp|P50225|ST1A1_HUMAN	34 kDa	2	11	5.5	TRUE
3280	Eukaryotic translation initiation factor 4E type 2 OS=Homo sapiens GN=EIF4E2 PE=1 SV=1	EIF4E2	sp|O60573|IF4E2_HUMAN	28 kDa	2	11	5.5	TRUE
2842.1	Sulfotransferase 1A3/1A4 OS=Homo sapiens GN=SULT1A3 PE=1 SV=1	SULT1A3	sp|P50224|ST1A3_HUMAN	34 kDa	3	16	5.33333	TRUE
3200	Protein HEXIM1 OS=Homo sapiens GN=HEXIM1 PE=1 SV=1	HEXIM1	sp|O94992|HEXI1_HUMAN	41 kDa	3	16	5.33333	TRUE
1745	Cyclin-T1 OS=Homo sapiens GN=CCNT1 PE=1 SV=1	CCNT1	sp|O60563|CCNT1_HUMAN	81 kDa	7	37	5.28571	TRUE
4424	Tudor domain-containing protein 3 OS=Homo sapiens GN=TDRD3 PE=1 SV=1	TDRD3	sp|Q9H7E2|TDRD3_HUMAN	73 kDa	0	5	5	TRUE
4502	Zinc finger matrin-type protein 2 OS=Homo sapiens GN=ZMAT2 PE=1 SV=1	ZMAT2	sp|Q96NC0|ZMAT2_HUMAN	24 kDa	0	5	5	TRUE
4535	Pleckstrin homology domain-containing family J member 1 OS=Homo sapiens GN=PLEKHJ1 PE=2 SV=1	PLEKHJ1	sp|Q9NW61|PKHJ1_HUMAN	18 kDa	0	5	5	TRUE
4608	KATNB1-like protein 1 OS=Homo sapiens GN=KATNBL1 PE=2 SV=1	KATNBL1	sp|Q9H079|KTBL1_HUMAN	35 kDa	0	5	5	TRUE
4627	Rho-related BTB domain-containing protein 3 OS=Homo sapiens GN=RHOBTB3 PE=1 SV=2	RHOBTB3	sp|O94955|RHBT3_HUMAN	69 kDa	0	5	5	TRUE
3923	Poly [ADP-ribose] polymerase 9 OS=Homo sapiens GN=PARP9 PE=1 SV=2	PARP9	sp|Q8IXQ6|PARP9_HUMAN	96 kDa	1	5	5	TRUE
3988.2	Serine/threonine-protein kinase 3 OS=Homo sapiens GN=STK3 PE=1 SV=2	STK3	sp|Q13188|STK3_HUMAN	56 kDa	1	5	5	TRUE
4067.1	Alpha-amylase 1 OS=Homo sapiens GN=AMY1A PE=1 SV=2	AMY1A	sp|P04745|AMY1_HUMAN	58 kDa	1	5	5	TRUE
4069.1	Dehydrogenase/reductase SDR family member 4 OS=Homo sapiens GN=DHRS4 PE=1 SV=3	DHRS4	sp|Q9BTZ2|DHRS4_HUMAN	30 kDa	1	5	5	TRUE
4090	ATP-dependent RNA helicase DDX55 OS=Homo sapiens GN=DDX55 PE=1 SV=3	DDX55	sp|Q8NHQ9|DDX55_HUMAN	69 kDa	1	5	5	TRUE
4154	LanC-like protein 2 OS=Homo sapiens GN=LANCL2 PE=1 SV=1	LANCL2	sp|Q9NS86|LANC2_HUMAN	51 kDa	1	5	5	TRUE
4311	DNA-directed RNA polymerase III subunit RPC4 OS=Homo sapiens GN=POLR3D PE=1 SV=2	POLR3D	sp|P05423|RPC4_HUMAN	44 kDa	1	5	5	TRUE
2851	Peptidyl-prolyl cis-trans isomerase-like 4 OS=Homo sapiens GN=PPIL4 PE=1 SV=1	PPIL4	sp|Q8WUA2|PPIL4_HUMAN	57 kDa	3	14	4.66667	TRUE
2206	Inositol polyphosphate 5-phosphatase OCRL-1 OS=Homo sapiens GN=OCRL PE=1 SV=3	OCRL	sp|Q01968|OCRL_HUMAN	104 kDa	5	23	4.6	TRUE
3558	Trafficking protein particle complex subunit 9 OS=Homo sapiens GN=TRAPPC9 PE=1 SV=2	TRAPPC9	sp|Q96Q05|TPPC9_HUMAN	129 kDa	2	9	4.5	TRUE
1547	Serine/threonine-protein kinase RIO1 OS=Homo sapiens GN=RIOK1 PE=1 SV=2	RIOK1	sp|Q9BRS2|RIOK1_HUMAN	66 kDa	8	33	4.125	TRUE
1398	La-related protein 7 OS=Homo sapiens GN=LARP7 PE=1 SV=1	LARP7	sp|Q4G0J3|LARP7_HUMAN	67 kDa	9	37	4.11111	TRUE
4404	Supervillin OS=Homo sapiens GN=SVIL PE=1 SV=2	SVIL	sp|O95425|SVIL_HUMAN	248 kDa	0	4	4	TRUE
4416	Tropomodulin-2 OS=Homo sapiens GN=TMOD2 PE=1 SV=1	TMOD2	sp|Q9NZR1|TMOD2_HUMAN	40 kDa	0	4	4	TRUE
4421.1	R3H domain-containing protein 1 OS=Homo sapiens GN=R3HDM1 PE=1 SV=3	R3HDM1	sp|Q15032|R3HD1_HUMAN	121 kDa	0	4	4	TRUE
4439	Oligophrenin-1 OS=Homo sapiens GN=OPHN1 PE=1 SV=1	OPHN1	sp|O60890|OPHN1_HUMAN	92 kDa	0	4	4	TRUE
4462	Regulator of telomere elongation helicase 1 OS=Homo sapiens GN=RTEL1 PE=1 SV=2	RTEL1	sp|Q9NZ71|RTEL1_HUMAN	134 kDa	0	4	4	TRUE
4496	Kazrin OS=Homo sapiens GN=KAZN PE=1 SV=2	KAZN	sp|Q674X7|KAZRN_HUMAN	86 kDa	0	4	4	TRUE
4514.1	Cytoplasmic polyadenylation element-binding protein 4 OS=Homo sapiens GN=CPEB4 PE=1 SV=1	CPEB4	sp|Q17RY0|CPEB4_HUMAN	80 kDa	0	4	4	TRUE
4515.1	REST corepressor 1 OS=Homo sapiens GN=RCOR1 PE=1 SV=1	RCOR1	sp|Q9UKL0|RCOR1_HUMAN	53 kDa	0	4	4	TRUE
4555	Forkhead box protein C2 OS=Homo sapiens GN=FOXC2 PE=1 SV=1	FOXC2	sp|Q99958|FOXC2_HUMAN	54 kDa	0	4	4	TRUE
4572	Putative trypsin-6 OS=Homo sapiens GN=PRSS3P2 PE=5 SV=2	PRSS3P2	sp|Q8NHM4|TRY6_HUMAN	27 kDa	0	4	4	TRUE
4579	Polypyrimidine tract-binding protein 2 OS=Homo sapiens GN=PTBP2 PE=1 SV=1	PTBP2	sp|Q9UKA9|PTBP2_HUMAN	57 kDa	0	4	4	TRUE
4607	Galectin-7 OS=Homo sapiens GN=LGALS7 PE=1 SV=2	LGALS7	sp|P47929|LEG7_HUMAN	15 kDa	0	4	4	TRUE
4674	Serine/arginine-rich splicing factor 4 OS=Homo sapiens GN=SRSF4 PE=1 SV=2	SRSF4	sp|Q08170|SRSF4_HUMAN	57 kDa	0	4	4	TRUE
3843	Ankyrin repeat and SAM domain-containing protein 1A OS=Homo sapiens GN=ANKS1A PE=1 SV=4	ANKS1A	sp|Q92625|ANS1A_HUMAN	123 kDa	1	4	4	TRUE
3848	1-acyl-sn-glycerol-3-phosphate acyltransferase alpha OS=Homo sapiens GN=AGPAT1 PE=1 SV=2	AGPAT1	sp|Q99943|PLCA_HUMAN	32 kDa	1	4	4	TRUE
3855	Tumor necrosis factor alpha-induced protein 2 OS=Homo sapiens GN=TNFAIP2 PE=1 SV=2	TNFAIP2	sp|Q03169|TNAP2_HUMAN	73 kDa	1	4	4	TRUE
3858	von Willebrand factor A domain-containing protein 8 OS=Homo sapiens GN=VWA8 PE=1 SV=2	VWA8	sp|A3KMH1|VWA8_HUMAN	215 kDa	1	4	4	TRUE
3889	Inhibitor of Bruton tyrosine kinase OS=Homo sapiens GN=IBTK PE=1 SV=3	IBTK	sp|Q9P2D0|IBTK_HUMAN	151 kDa	1	4	4	TRUE
3898.1	Alpha-globin transcription factor CP2 OS=Homo sapiens GN=TFCP2 PE=1 SV=2	TFCP2	sp|Q12800|TFCP2_HUMAN	57 kDa	1	4	4	TRUE
3936	Uncharacterized protein C1orf198 OS=Homo sapiens GN=C1orf198 PE=1 SV=1	C1orf198	sp|Q9H425|CA198_HUMAN	36 kDa	1	4	4	TRUE
3955	Kelch-like protein 26 OS=Homo sapiens GN=KLHL26 PE=1 SV=2	KLHL26	sp|Q53HC5|KLH26_HUMAN	68 kDa	1	4	4	TRUE
3963	Disheveled-associated activator of morphogenesis 1 OS=Homo sapiens GN=DAAM1 PE=1 SV=2	DAAM1	sp|Q9Y4D1|DAAM1_HUMAN	123 kDa	1	4	4	TRUE
3984	Structural maintenance of chromosomes protein 5 OS=Homo sapiens GN=SMC5 PE=1 SV=2	SMC5	sp|Q8IY18|SMC5_HUMAN	129 kDa	1	4	4	TRUE
3988.1	Serine/threonine-protein kinase 4 OS=Homo sapiens GN=STK4 PE=1 SV=2	STK4	sp|Q13043|STK4_HUMAN	56 kDa	1	4	4	TRUE
4100	AP2-associated protein kinase 1 OS=Homo sapiens GN=AAK1 PE=1 SV=3	AAK1	sp|Q2M2I8|AAK1_HUMAN	104 kDa	1	4	4	TRUE
4119	Pumilio domain-containing protein KIAA0020 OS=Homo sapiens GN=KIAA0020 PE=1 SV=3	KIAA0020	sp|Q15397|K0020_HUMAN	74 kDa	1	4	4	TRUE
4121	Cell cycle progression protein 1 OS=Homo sapiens GN=CCPG1 PE=2 SV=3	CCPG1	sp|Q9ULG6|CCPG1_HUMAN	87 kDa	1	4	4	TRUE
4138	Cysteine desulfurase, mitochondrial OS=Homo sapiens GN=NFS1 PE=1 SV=3	NFS1	sp|Q9Y697|NFS1_HUMAN	50 kDa	1	4	4	TRUE
4155	Synaptonemal complex protein SC65 OS=Homo sapiens GN=LEPREL4 PE=1 SV=1	LEPREL4	sp|Q92791|SC65_HUMAN	50 kDa	1	4	4	TRUE
4168	Cdc42 effector protein 1 OS=Homo sapiens GN=CDC42EP1 PE=1 SV=1	CDC42EP1	sp|Q00587|BORG5_HUMAN	40 kDa	1	4	4	TRUE
4190	Transcription elongation factor A N-terminal and central domain-containing protein 2 OS=Homo sapiens GN=TCEANC2 PE=1 SV=1	TCEANC2	sp|Q96MN5|TEAN2_HUMAN	24 kDa	1	4	4	TRUE
4261	Uncharacterized protein KIAA1671 OS=Homo sapiens GN=KIAA1671 PE=1 SV=2	KIAA1671	sp|Q9BY89|K1671_HUMAN	197 kDa	1	4	4	TRUE
4263	Uracil phosphoribosyltransferase homolog OS=Homo sapiens GN=UPRT PE=2 SV=1	UPRT	sp|Q96BW1|UPP_HUMAN	34 kDa	1	4	4	TRUE
4274	Round spermatid basic protein 1-like protein OS=Homo sapiens GN=RSBN1L PE=1 SV=2	RSBN1L	sp|Q6PCB5|RSBNL_HUMAN	95 kDa	1	4	4	TRUE
4282	Chromatin modification-related protein MEAF6 OS=Homo sapiens GN=MEAF6 PE=1 SV=1	MEAF6	sp|Q9HAF1|EAF6_HUMAN	22 kDa	1	4	4	TRUE
3377	SLAIN motif-containing protein 2 OS=Homo sapiens GN=SLAIN2 PE=1 SV=2	SLAIN2	sp|Q9P270|SLAI2_HUMAN	63 kDa	2	8	4	TRUE
2507	Katanin p80 WD40 repeat-containing subunit B1 OS=Homo sapiens GN=KATNB1 PE=1 SV=1	KATNB1	sp|Q9BVA0|KTNB1_HUMAN	72 kDa	4	16	4	TRUE
686	Protein arginine N-methyltransferase 5 OS=Homo sapiens GN=PRMT5 PE=1 SV=4	PRMT5	sp|O14744|ANM5_HUMAN	73 kDa	16	62	3.875	TRUE
2529	Serum deprivation-response protein OS=Homo sapiens GN=SDPR PE=1 SV=3	SDPR	sp|O95810|SDPR_HUMAN	47 kDa	4	15	3.75	TRUE
1397	TGF-beta-activated kinase 1 and MAP3K7-binding protein 1 OS=Homo sapiens GN=TAB1 PE=1 SV=1	TAB1	sp|Q15750|TAB1_HUMAN	55 kDa	9	32	3.55556	TRUE
3422	RalBP1-associated Eps domain-containing protein 1 OS=Homo sapiens GN=REPS1 PE=1 SV=3	REPS1	sp|Q96D71|REPS1_HUMAN	87 kDa	2	7	3.5	TRUE
3446	Uridine-cytidine kinase-like 1 OS=Homo sapiens GN=UCKL1 PE=1 SV=2	UCKL1	sp|Q9NWZ5|UCKL1_HUMAN	61 kDa	2	7	3.5	TRUE
2215	Oxysterol-binding protein-related protein 3 OS=Homo sapiens GN=OSBPL3 PE=1 SV=1	OSBPL3	sp|Q9H4L5|OSBL3_HUMAN	101 kDa	5	17	3.4	TRUE
2216	Methylosome protein 50 OS=Homo sapiens GN=WDR77 PE=1 SV=1	WDR77	sp|Q9BQA1|MEP50_HUMAN	37 kDa	5	17	3.4	TRUE
2222	USP6 N-terminal-like protein OS=Homo sapiens GN=USP6NL PE=1 SV=3	USP6NL	sp|Q92738|US6NL_HUMAN	94 kDa	5	17	3.4	TRUE
1233	Gem-associated protein 4 OS=Homo sapiens GN=GEMIN4 PE=1 SV=2	GEMIN4	sp|P57678|GEMI4_HUMAN	120 kDa	10	34	3.4	TRUE
1234	Probable ATP-dependent RNA helicase DDX20 OS=Homo sapiens GN=DDX20 PE=1 SV=2	DDX20	sp|Q9UHI6|DDX20_HUMAN	92 kDa	10	34	3.4	TRUE
2860	Regulator of nonsense transcripts 2 OS=Homo sapiens GN=UPF2 PE=1 SV=1	UPF2	sp|Q9HAU5|RENT2_HUMAN	148 kDa	3	10	3.33333	TRUE
2495.1	Disks large homolog 1 OS=Homo sapiens GN=DLG1 PE=1 SV=2	DLG1	sp|Q12959|DLG1_HUMAN	100 kDa	4	13	3.25	TRUE
2506	F-box/LRR-repeat protein 18 OS=Homo sapiens GN=FBXL18 PE=1 SV=2	FBXL18	sp|Q96ME1|FXL18_HUMAN	88 kDa	4	13	3.25	TRUE
3293	Phospholipid hydroperoxide glutathione peroxidase, mitochondrial OS=Homo sapiens GN=GPX4 PE=1 SV=3	GPX4	sp|P36969|GPX4_HUMAN	22 kDa	2	6	3	TRUE
3333	Gap junction alpha-1 protein OS=Homo sapiens GN=GJA1 PE=1 SV=2	GJA1	sp|P17302|CXA1_HUMAN	43 kDa	2	6	3	TRUE
3371	DnaJ homolog subfamily C member 16 OS=Homo sapiens GN=DNAJC16 PE=2 SV=3	DNAJC16	sp|Q9Y2G8|DJC16_HUMAN	91 kDa	2	6	3	TRUE
3387	RNA-binding protein 42 OS=Homo sapiens GN=RBM42 PE=1 SV=1	RBM42	sp|Q9BTD8|RBM42_HUMAN	50 kDa	2	6	3	TRUE
3404	Probable ATP-dependent RNA helicase DDX28 OS=Homo sapiens GN=DDX28 PE=1 SV=2	DDX28	sp|Q9NUL7|DDX28_HUMAN	60 kDa	2	6	3	TRUE
3480	GAS2-like protein 1 OS=Homo sapiens GN=GAS2L1 PE=1 SV=2	GAS2L1	sp|Q99501|GA2L1_HUMAN	73 kDa	2	6	3	TRUE
3513	SAP30-binding protein OS=Homo sapiens GN=SAP30BP PE=1 SV=1	SAP30BP	sp|Q9UHR5|S30BP_HUMAN	34 kDa	2	6	3	TRUE
3684	Caveolin-2 OS=Homo sapiens GN=CAV2 PE=1 SV=2	CAV2	sp|P51636|CAV2_HUMAN	18 kDa	2	6	3	TRUE
3721	RNA pseudouridylate synthase domain-containing protein 3 OS=Homo sapiens GN=RPUSD3 PE=1 SV=3	RPUSD3	sp|Q6P087|RUSD3_HUMAN	38 kDa	2	6	3	TRUE
2845	Protein EFR3 homolog A OS=Homo sapiens GN=EFR3A PE=1 SV=2	EFR3A	sp|Q14156|EFR3A_HUMAN	93 kDa	3	9	3	TRUE
2867	Protein FAM83D OS=Homo sapiens GN=FAM83D PE=1 SV=3	FAM83D	sp|Q9H4H8|FA83D_HUMAN	64 kDa	3	9	3	TRUE
2503	Bcl-2-associated transcription factor 1 OS=Homo sapiens GN=BCLAF1 PE=1 SV=2	BCLAF1	sp|Q9NYF8|BCLF1_HUMAN	106 kDa	4	12	3	TRUE
2504	GAS2-like protein 3 OS=Homo sapiens GN=GAS2L3 PE=1 SV=1	GAS2L3	sp|Q86XJ1|GA2L3_HUMAN	75 kDa	4	12	3	TRUE
2528	Glutamate-rich WD repeat-containing protein 1 OS=Homo sapiens GN=GRWD1 PE=1 SV=1	GRWD1	sp|Q9BQ67|GRWD1_HUMAN	49 kDa	4	12	3	TRUE
52.3	Cyclin-dependent kinase 9 OS=Homo sapiens GN=CDK9 PE=1 SV=3	CDK9	sp|P50750|CDK9_HUMAN	43 kDa	10	30	3	TRUE
1975.1	Kinesin-like protein KIF14 OS=Homo sapiens GN=KIF14 PE=1 SV=1	KIF14	sp|Q15058|KIF14_HUMAN	186 kDa	6	17	2.83333	TRUE
2209	RNA polymerase-associated protein LEO1 OS=Homo sapiens GN=LEO1 PE=1 SV=1	LEO1	sp|Q8WVC0|LEO1_HUMAN	75 kDa	5	14	2.8	TRUE
2541	Protein LSM14 homolog A OS=Homo sapiens GN=LSM14A PE=1 SV=3	LSM14A	sp|Q8ND56|LS14A_HUMAN	51 kDa	4	11	2.75	TRUE
2238.2	MAP/microtubule affinity-regulating kinase 3 OS=Homo sapiens GN=MARK3 PE=1 SV=4	MARK3	sp|P27448|MARK3_HUMAN	84 kDa	3	8	2.66667	TRUE
2249	Nuclear speckle splicing regulatory protein 1 OS=Homo sapiens GN=NSRP1 PE=1 SV=1	NSRP1	sp|Q9H0G5|NSRP1_HUMAN	66 kDa	5	13	2.6	TRUE
415	Kinesin-like protein KIF11 OS=Homo sapiens GN=KIF11 PE=1 SV=2	KIF11	sp|P52732|KIF11_HUMAN	119 kDa	23	59	2.56522	TRUE
3272.1	E3 ubiquitin-protein ligase HERC2 OS=Homo sapiens GN=HERC2 PE=1 SV=2	HERC2	sp|O95714|HERC2_HUMAN	527 kDa	2	5	2.5	TRUE
3276	Myeloid differentiation primary response protein MyD88 OS=Homo sapiens GN=MYD88 PE=1 SV=1	MYD88	sp|Q99836|MYD88_HUMAN	33 kDa	2	5	2.5	TRUE
3325	CD59 glycoprotein OS=Homo sapiens GN=CD59 PE=1 SV=1	CD59	sp|P13987|CD59_HUMAN	14 kDa	2	5	2.5	TRUE
3356	Ribosome biogenesis protein BOP1 OS=Homo sapiens GN=BOP1 PE=1 SV=2	BOP1	sp|Q14137|BOP1_HUMAN	84 kDa	2	5	2.5	TRUE
3423	Protein SCO2 homolog, mitochondrial OS=Homo sapiens GN=SCO2 PE=1 SV=3	SCO2	sp|O43819|SCO2_HUMAN	30 kDa	2	5	2.5	TRUE
3444	Protein Smaug homolog 2 OS=Homo sapiens GN=SAMD4B PE=1 SV=1	SAMD4B	sp|Q5PRF9|SMAG2_HUMAN	75 kDa	2	5	2.5	TRUE
3471	Mitochondrial fission 1 protein OS=Homo sapiens GN=FIS1 PE=1 SV=2	FIS1	sp|Q9Y3D6|FIS1_HUMAN	17 kDa	2	5	2.5	TRUE
3482	G patch domain-containing protein 4 OS=Homo sapiens GN=GPATCH4 PE=1 SV=2	GPATCH4	sp|Q5T3I0|GPTC4_HUMAN	50 kDa	2	5	2.5	TRUE
3508	F-box only protein 30 OS=Homo sapiens GN=FBXO30 PE=1 SV=3	FBXO30	sp|Q8TB52|FBX30_HUMAN	82 kDa	2	5	2.5	TRUE
3509	Probable peptidyl-tRNA hydrolase OS=Homo sapiens GN=PTRH1 PE=1 SV=1	PTRH1	sp|Q86Y79|PTH_HUMAN	23 kDa	2	5	2.5	TRUE
3541	Centromere protein M OS=Homo sapiens GN=CENPM PE=1 SV=1	CENPM	sp|Q9NSP4|CENPM_HUMAN	20 kDa	2	5	2.5	TRUE
3655	Centromere protein V OS=Homo sapiens GN=CENPV PE=1 SV=1	CENPV	sp|Q7Z7K6|CENPV_HUMAN	30 kDa	2	5	2.5	TRUE
3696	Dehydrogenase/reductase SDR family member 7B OS=Homo sapiens GN=DHRS7B PE=1 SV=2	DHRS7B	sp|Q6IAN0|DRS7B_HUMAN	35 kDa	2	5	2.5	TRUE
3732	Nuclear cap-binding protein subunit 2 OS=Homo sapiens GN=NCBP2 PE=1 SV=1	NCBP2	sp|P52298|NCBP2_HUMAN	18 kDa	2	5	2.5	TRUE
3756.1	FYVE, RhoGEF and PH domain-containing protein 4 OS=Homo sapiens GN=FGD4 PE=1 SV=2	FGD4	sp|Q96M96|FGD4_HUMAN	87 kDa	2	5	2.5	TRUE
3840	RNA-binding motif, single-stranded-interacting protein 3 OS=Homo sapiens GN=RBMS3 PE=1 SV=1	RBMS3	sp|Q6XE24|RBMS3_HUMAN	48 kDa	2	5	2.5	TRUE
1965.1	Putative methyltransferase NSUN5 OS=Homo sapiens GN=NSUN5 PE=1 SV=2	NSUN5	sp|Q96P11|NSUN5_HUMAN	47 kDa	6	15	2.5	TRUE
1559	Lysine-specific histone demethylase 1A OS=Homo sapiens GN=KDM1A PE=1 SV=2	KDM1A	sp|O60341|KDM1A_HUMAN	93 kDa	8	20	2.5	TRUE
1030	RNA-binding protein 10 OS=Homo sapiens GN=RBM10 PE=1 SV=3	RBM10	sp|P98175|RBM10_HUMAN	104 kDa	12	30	2.5	TRUE
687.2	Misshapen-like kinase 1 OS=Homo sapiens GN=MINK1 PE=1 SV=2	MINK1	sp|Q8N4C8|MINK1_HUMAN	150 kDa	7	17	2.42857	TRUE
520	E3 ubiquitin-protein ligase BRE1B OS=Homo sapiens GN=RNF40 PE=1 SV=4	RNF40	sp|O75150|BRE1B_HUMAN	114 kDa	20	48	2.4	TRUE
1134.1	Protein argonaute-1 OS=Homo sapiens GN=AGO1 PE=1 SV=3	AGO1	sp|Q9UL18|AGO1_HUMAN	97 kDa	8	19	2.375	TRUE
2871	Regulator of nonsense transcripts 3B OS=Homo sapiens GN=UPF3B PE=1 SV=1	UPF3B	sp|Q9BZI7|REN3B_HUMAN	58 kDa	3	7	2.33333	TRUE
2873	Nucleolar protein 58 OS=Homo sapiens GN=NOP58 PE=1 SV=1	NOP58	sp|Q9Y2X3|NOP58_HUMAN	60 kDa	3	7	2.33333	TRUE
2901	Actin filament-associated protein 1 OS=Homo sapiens GN=AFAP1 PE=1 SV=2	AFAP1	sp|Q8N556|AFAP1_HUMAN	81 kDa	3	7	2.33333	TRUE
2928	Mitogen-activated protein kinase kinase kinase MLT OS=Homo sapiens GN=ZAK PE=1 SV=3	ZAK	sp|Q9NYL2|MLTK_HUMAN	91 kDa	3	7	2.33333	TRUE
3253	Kinesin-like protein KIF1C OS=Homo sapiens GN=KIF1C PE=1 SV=3	KIF1C	sp|O43896|KIF1C_HUMAN	123 kDa	3	7	2.33333	TRUE
1954	Origin recognition complex subunit 2 OS=Homo sapiens GN=ORC2 PE=1 SV=2	ORC2	sp|Q13416|ORC2_HUMAN	66 kDa	6	14	2.33333	TRUE
1780	Histone deacetylase 1 OS=Homo sapiens GN=HDAC1 PE=1 SV=1	HDAC1	sp|Q13547|HDAC1_HUMAN	55 kDa	7	16	2.28571	TRUE
2238.1	Serine/threonine-protein kinase MARK1 OS=Homo sapiens GN=MARK1 PE=1 SV=2	MARK1	sp|Q9P0L2|MARK1_HUMAN	89 kDa	4	9	2.25	TRUE
2536	Leucine-rich repeat and WD repeat-containing protein 1 OS=Homo sapiens GN=LRWD1 PE=1 SV=2	LRWD1	sp|Q9UFC0|LRWD1_HUMAN	71 kDa	4	9	2.25	TRUE
2581	Metastasis-associated protein MTA1 OS=Homo sapiens GN=MTA1 PE=1 SV=2	MTA1	sp|Q13330|MTA1_HUMAN	81 kDa	4	9	2.25	TRUE
1413	Prolyl 4-hydroxylase subunit alpha-1 OS=Homo sapiens GN=P4HA1 PE=1 SV=2	P4HA1	sp|P13674|P4HA1_HUMAN	61 kDa	9	20	2.22222	TRUE
2219	Spermatogenesis-associated protein 5-like protein 1 OS=Homo sapiens GN=SPATA5L1 PE=1 SV=2	SPATA5L1	sp|Q9BVQ7|SPA5L_HUMAN	81 kDa	5	11	2.2	TRUE
2241	Kinesin-like protein KIF22 OS=Homo sapiens GN=KIF22 PE=1 SV=5	KIF22	sp|Q14807|KIF22_HUMAN	73 kDa	5	11	2.2	TRUE
500.2	Septin-6 OS=Homo sapiens GN=SEPT6 PE=1 SV=4	SEPT6	sp|Q14141|SEPT6_HUMAN	50 kDa	10	22	2.2	TRUE
99	Microtubule-associated protein 1B OS=Homo sapiens GN=MAP1B PE=1 SV=2	MAP1B	sp|P46821|MAP1B_HUMAN	271 kDa	46	101	2.19565	TRUE
1962	La-related protein 4 OS=Homo sapiens GN=LARP4 PE=1 SV=3	LARP4	sp|Q71RC2|LARP4_HUMAN	81 kDa	6	13	2.16667	TRUE
1963	5'-nucleotidase OS=Homo sapiens GN=NT5E PE=1 SV=1	NT5E	sp|P21589|5NTD_HUMAN	63 kDa	6	13	2.16667	TRUE
414	Septin-9 OS=Homo sapiens GN=SEPT9 PE=1 SV=2	SEPT9	sp|Q9UHD8|SEPT9_HUMAN	65 kDa	23	49	2.13043	TRUE
1561	Mini-chromosome maintenance complex-binding protein OS=Homo sapiens GN=MCMBP PE=1 SV=2	MCMBP	sp|Q9BTE3|MCMBP_HUMAN	73 kDa	8	17	2.125	TRUE
1571	Protein kinase C delta-binding protein OS=Homo sapiens GN=PRKCDBP PE=1 SV=3	PRKCDBP	sp|Q969G5|PRDBP_HUMAN	28 kDa	8	17	2.125	TRUE
2850.2	Kelch-like protein 13 OS=Homo sapiens GN=KLHL13 PE=1 SV=3	KLHL13	sp|Q9P2N7|KLH13_HUMAN	74 kDa	2	4	2	TRUE
3274	Ketosamine-3-kinase OS=Homo sapiens GN=FN3KRP PE=1 SV=2	FN3KRP	sp|Q9HA64|KT3K_HUMAN	34 kDa	2	4	2	TRUE
3299	40S ribosomal protein S12 OS=Homo sapiens GN=RPS12 PE=1 SV=3	RPS12	sp|P25398|RS12_HUMAN	15 kDa	2	4	2	TRUE
3303	Endonuclease G, mitochondrial OS=Homo sapiens GN=ENDOG PE=1 SV=4	ENDOG	sp|Q14249|NUCG_HUMAN	33 kDa	2	4	2	TRUE
3320	ZW10 interactor OS=Homo sapiens GN=ZWINT PE=1 SV=2	ZWINT	sp|O95229|ZWINT_HUMAN	31 kDa	2	4	2	TRUE
3334	28S ribosomal protein S18a, mitochondrial OS=Homo sapiens GN=MRPS18A PE=1 SV=1	MRPS18A	sp|Q9NVS2|RT18A_HUMAN	22 kDa	2	4	2	TRUE
3349	Leucine-rich repeat and calponin homology domain-containing protein 4 OS=Homo sapiens GN=LRCH4 PE=1 SV=2	LRCH4	sp|O75427|LRCH4_HUMAN	73 kDa	2	4	2	TRUE
3368	Leucine-rich repeat-containing protein 8C OS=Homo sapiens GN=LRRC8C PE=2 SV=2	LRRC8C	sp|Q8TDW0|LRC8C_HUMAN	92 kDa	2	4	2	TRUE
3375	Dixin OS=Homo sapiens GN=DIXDC1 PE=1 SV=2	DIXDC1	sp|Q155Q3|DIXC1_HUMAN	77 kDa	2	4	2	TRUE
3392	RalA-binding protein 1 OS=Homo sapiens GN=RALBP1 PE=1 SV=3	RALBP1	sp|Q15311|RBP1_HUMAN	76 kDa	2	4	2	TRUE
3399	Ras-related protein Rab-34, isoform NARR OS=Homo sapiens GN=RAB34 PE=1 SV=1	RAB34	sp|P0DI83|NARR_HUMAN	21 kDa	2	4	2	TRUE
3451	Prolactin-inducible protein OS=Homo sapiens GN=PIP PE=1 SV=1	PIP	sp|P12273|PIP_HUMAN	17 kDa	2	4	2	TRUE
3466	Protein phosphatase Slingshot homolog 1 OS=Homo sapiens GN=SSH1 PE=1 SV=2	SSH1	sp|Q8WYL5|SSH1_HUMAN	116 kDa	2	4	2	TRUE
3473	Growth hormone-regulated TBC protein 1 OS=Homo sapiens GN=GRTP1 PE=1 SV=4	GRTP1	sp|Q5TC63|GRTP1_HUMAN	39 kDa	2	4	2	TRUE
3515	Low molecular weight phosphotyrosine protein phosphatase OS=Homo sapiens GN=ACP1 PE=1 SV=3	ACP1	sp|P24666|PPAC_HUMAN	18 kDa	2	4	2	TRUE
3521	Thy-1 membrane glycoprotein OS=Homo sapiens GN=THY1 PE=1 SV=2	THY1	sp|P04216|THY1_HUMAN	18 kDa	2	4	2	TRUE
3528	Histone H4 OS=Homo sapiens GN=HIST1H4A PE=1 SV=2	HIST1H4A	sp|P62805|H4_HUMAN	11 kDa	2	4	2	TRUE
3542	BTB/POZ domain-containing protein 9 OS=Homo sapiens GN=BTBD9 PE=2 SV=2	BTBD9	sp|Q96Q07|BTBD9_HUMAN	69 kDa	2	4	2	TRUE
3543	Coiled-coil domain-containing protein 127 OS=Homo sapiens GN=CCDC127 PE=1 SV=1	CCDC127	sp|Q96BQ5|CC127_HUMAN	31 kDa	2	4	2	TRUE
3559	Numb-like protein OS=Homo sapiens GN=NUMBL PE=1 SV=1	NUMBL	sp|Q9Y6R0|NUMBL_HUMAN	65 kDa	2	4	2	TRUE
3580	Mitochondrial ribosome-associated GTPase 2 OS=Homo sapiens GN=MTG2 PE=1 SV=1	MTG2	sp|Q9H4K7|MTG2_HUMAN	44 kDa	2	4	2	TRUE
3582	CGG triplet repeat-binding protein 1 OS=Homo sapiens GN=CGGBP1 PE=1 SV=2	CGGBP1	sp|Q9UFW8|CGBP1_HUMAN	19 kDa	2	4	2	TRUE
3647.1	RAF proto-oncogene serine/threonine-protein kinase OS=Homo sapiens GN=RAF1 PE=1 SV=1	RAF1	sp|P04049|RAF1_HUMAN	73 kDa	2	4	2	TRUE
3660	Clathrin light chain B OS=Homo sapiens GN=CLTB PE=1 SV=1	CLTB	sp|P09497|CLCB_HUMAN	25 kDa	2	4	2	TRUE
3667	Cellular nucleic acid-binding protein OS=Homo sapiens GN=CNBP PE=1 SV=1	CNBP	sp|P62633|CNBP_HUMAN	19 kDa	2	4	2	TRUE
3681	Chromatin assembly factor 1 subunit B OS=Homo sapiens GN=CHAF1B PE=1 SV=1	CHAF1B	sp|Q13112|CAF1B_HUMAN	61 kDa	2	4	2	TRUE
3685	Aurora kinase B OS=Homo sapiens GN=AURKB PE=1 SV=3	AURKB	sp|Q96GD4|AURKB_HUMAN	39 kDa	2	4	2	TRUE
3705	Ashwin OS=Homo sapiens GN=C2orf49 PE=1 SV=1	C2orf49	sp|Q9BVC5|ASHWN_HUMAN	26 kDa	2	4	2	TRUE
3720	Protein S100-A8 OS=Homo sapiens GN=S100A8 PE=1 SV=1	S100A8	sp|P05109|S10A8_HUMAN	11 kDa	2	4	2	TRUE
3724	Gem-associated protein 6 OS=Homo sapiens GN=GEMIN6 PE=1 SV=1	GEMIN6	sp|Q8WXD5|GEMI6_HUMAN	19 kDa	2	4	2	TRUE
3762	Methylated-DNA--protein-cysteine methyltransferase OS=Homo sapiens GN=MGMT PE=1 SV=1	MGMT	sp|P16455|MGMT_HUMAN	22 kDa	2	4	2	TRUE
3769	Cyclin-A2 OS=Homo sapiens GN=CCNA2 PE=1 SV=2	CCNA2	sp|P20248|CCNA2_HUMAN	49 kDa	2	4	2	TRUE
3796	H/ACA ribonucleoprotein complex subunit 1 OS=Homo sapiens GN=GAR1 PE=1 SV=1	GAR1	sp|Q9NY12|GAR1_HUMAN	22 kDa	2	4	2	TRUE
3813	Beta-2-syntrophin OS=Homo sapiens GN=SNTB2 PE=1 SV=1	SNTB2	sp|Q13425|SNTB2_HUMAN	58 kDa	2	4	2	TRUE
3816	ER lumen protein retaining receptor 2 OS=Homo sapiens GN=KDELR2 PE=1 SV=1	KDELR2	sp|P33947|ERD22_HUMAN	24 kDa	2	4	2	TRUE
2863	Tripartite motif-containing protein 3 OS=Homo sapiens GN=TRIM3 PE=1 SV=2	TRIM3	sp|O75382|TRIM3_HUMAN	81 kDa	3	6	2	TRUE
2864	Methyltransferase-like protein 16 OS=Homo sapiens GN=METTL16 PE=1 SV=2	METTL16	sp|Q86W50|MET16_HUMAN	64 kDa	3	6	2	TRUE
2883	Myotubularin-related protein 1 OS=Homo sapiens GN=MTMR1 PE=1 SV=4	MTMR1	sp|Q13613|MTMR1_HUMAN	75 kDa	3	6	2	TRUE
2940	Origin recognition complex subunit 5 OS=Homo sapiens GN=ORC5 PE=1 SV=1	ORC5	sp|O43913|ORC5_HUMAN	50 kDa	3	6	2	TRUE
2993	TOM1-like protein 2 OS=Homo sapiens GN=TOM1L2 PE=1 SV=1	TOM1L2	sp|Q6ZVM7|TM1L2_HUMAN	56 kDa	3	6	2	TRUE
3017	Transcription elongation factor, mitochondrial OS=Homo sapiens GN=TEFM PE=1 SV=1	TEFM	sp|Q96QE5|TEFM_HUMAN	42 kDa	3	6	2	TRUE
3168	Phospholipase D1 OS=Homo sapiens GN=PLD1 PE=1 SV=1	PLD1	sp|Q13393|PLD1_HUMAN	124 kDa	3	6	2	TRUE
3241	Peroxisomal membrane protein 2 OS=Homo sapiens GN=PXMP2 PE=1 SV=3	PXMP2	sp|Q9NR77|PXMP2_HUMAN	22 kDa	3	6	2	TRUE
1562.2	Nuclear factor 1 C-type OS=Homo sapiens GN=NFIC PE=1 SV=2	NFIC	sp|P08651|NFIC_HUMAN	56 kDa	4	8	2	TRUE
2498	DAZ-associated protein 1 OS=Homo sapiens GN=DAZAP1 PE=1 SV=1	DAZAP1	sp|Q96EP5|DAZP1_HUMAN	43 kDa	4	8	2	TRUE
2508.1	E3 ubiquitin-protein ligase Itchy homolog OS=Homo sapiens GN=ITCH PE=1 SV=2	ITCH	sp|Q96J02|ITCH_HUMAN	103 kDa	4	8	2	TRUE
2509	Double-stranded RNA-specific adenosine deaminase OS=Homo sapiens GN=ADAR PE=1 SV=4	ADAR	sp|P55265|DSRAD_HUMAN	136 kDa	4	8	2	TRUE
2511	Mortality factor 4-like protein 2 OS=Homo sapiens GN=MORF4L2 PE=1 SV=1	MORF4L2	sp|Q15014|MO4L2_HUMAN	32 kDa	4	8	2	TRUE
2522	Ensconsin OS=Homo sapiens GN=MAP7 PE=1 SV=1	MAP7	sp|Q14244|MAP7_HUMAN	84 kDa	4	8	2	TRUE
2532	Translation initiation factor eIF-2B subunit delta OS=Homo sapiens GN=EIF2B4 PE=1 SV=2	EIF2B4	sp|Q9UI10|EI2BD_HUMAN	58 kDa	4	8	2	TRUE
2556	Cyclin-K OS=Homo sapiens GN=CCNK PE=1 SV=2	CCNK	sp|O75909|CCNK_HUMAN	64 kDa	4	8	2	TRUE
2557	TFIIH basal transcription factor complex helicase XPB subunit OS=Homo sapiens GN=ERCC3 PE=1 SV=1	ERCC3	sp|P19447|ERCC3_HUMAN	89 kDa	4	8	2	TRUE
2564	Double-stranded RNA-binding protein Staufen homolog 2 OS=Homo sapiens GN=STAU2 PE=1 SV=1	STAU2	sp|Q9NUL3|STAU2_HUMAN	63 kDa	4	8	2	TRUE
2584	Activating signal cointegrator 1 complex subunit 1 OS=Homo sapiens GN=ASCC1 PE=1 SV=1	ASCC1	sp|Q8N9N2|ASCC1_HUMAN	46 kDa	4	8	2	TRUE
2630	Bifunctional polynucleotide phosphatase/kinase OS=Homo sapiens GN=PNKP PE=1 SV=1	PNKP	sp|Q96T60|PNKP_HUMAN	57 kDa	4	8	2	TRUE
2632	Nucleolar and spindle-associated protein 1 OS=Homo sapiens GN=NUSAP1 PE=1 SV=1	NUSAP1	sp|Q9BXS6|NUSAP_HUMAN	49 kDa	4	8	2	TRUE
2669.1	Death-associated protein kinase 3 OS=Homo sapiens GN=DAPK3 PE=1 SV=1	DAPK3	sp|O43293|DAPK3_HUMAN	53 kDa	4	8	2	TRUE
2825	Polypyrimidine tract-binding protein 3 OS=Homo sapiens GN=PTBP3 PE=1 SV=2	PTBP3	sp|O95758|PTBP3_HUMAN	60 kDa	4	8	2	TRUE
2827	Insulin-like growth factor 2 mRNA-binding protein 2 OS=Homo sapiens GN=IGF2BP2 PE=1 SV=2	IGF2BP2	sp|Q9Y6M1|IF2B2_HUMAN	66 kDa	4	8	2	TRUE
2276	Pleckstrin homology-like domain family B member 2 OS=Homo sapiens GN=PHLDB2 PE=1 SV=2	PHLDB2	sp|Q86SQ0|PHLB2_HUMAN	142 kDa	5	10	2	TRUE
1995	Serine/threonine-protein kinase VRK1 OS=Homo sapiens GN=VRK1 PE=1 SV=1	VRK1	sp|Q99986|VRK1_HUMAN	45 kDa	6	12	2	TRUE
1875	Septin-8 OS=Homo sapiens GN=SEPT8 PE=1 SV=4	SEPT8	sp|Q92599|SEPT8_HUMAN	56 kDa	7	14	2	TRUE
1134.2	Protein argonaute-3 OS=Homo sapiens GN=AGO3 PE=1 SV=2	AGO3	sp|Q9H9G7|AGO3_HUMAN	97 kDa	8	16	2	TRUE
1618	Histone deacetylase 2 OS=Homo sapiens GN=HDAC2 PE=1 SV=2	HDAC2	sp|Q92769|HDAC2_HUMAN	55 kDa	8	16	2	TRUE
1242	RNA polymerase II-associated protein 1 OS=Homo sapiens GN=RPAP1 PE=1 SV=3	RPAP1	sp|Q9BWH6|RPAP1_HUMAN	153 kDa	10	20	2	TRUE
1328	Serine/threonine-protein kinase MARK2 OS=Homo sapiens GN=MARK2 PE=1 SV=2	MARK2	sp|Q7KZI7|MARK2_HUMAN	88 kDa	10	20	2	TRUE
1136	Aminopeptidase N OS=Homo sapiens GN=ANPEP PE=1 SV=4	ANPEP	sp|P15144|AMPN_HUMAN	110 kDa	11	22	2	TRUE
4359	Unconventional myosin-Va OS=Homo sapiens GN=MYO5A PE=1 SV=2	MYO5A	sp|Q9Y4I1|MYO5A_HUMAN	215 kDa	1	7	7	FALSE
1197.2	Uridine-cytidine kinase 1 OS=Homo sapiens GN=UCK1 PE=1 SV=1	UCK1	sp|Q9HA47|UCK1_HUMAN	31 kDa	0	3	3	FALSE
4371	60S ribosomal protein L7-like 1 OS=Homo sapiens GN=RPL7L1 PE=1 SV=1	RPL7L1	sp|Q6DKI1|RL7L_HUMAN	29 kDa	0	3	3	FALSE
4375	GTP-binding protein 8 OS=Homo sapiens GN=GTPBP8 PE=2 SV=1	GTPBP8	sp|Q8N3Z3|GTPB8_HUMAN	32 kDa	0	3	3	FALSE
4389	E3 ubiquitin-protein ligase UHRF2 OS=Homo sapiens GN=UHRF2 PE=1 SV=1	UHRF2	sp|Q96PU4|UHRF2_HUMAN	90 kDa	0	3	3	FALSE
4423.1	Casein kinase I isoform gamma-3 OS=Homo sapiens GN=CSNK1G3 PE=1 SV=2	CSNK1G3	sp|Q9Y6M4|KC1G3_HUMAN	51 kDa	0	3	3	FALSE
4453	LMBR1 domain-containing protein 2 OS=Homo sapiens GN=LMBRD2 PE=1 SV=1	LMBRD2	sp|Q68DH5|LMBD2_HUMAN	81 kDa	0	3	3	FALSE
4457	Sphingomyelin phosphodiesterase 4 OS=Homo sapiens GN=SMPD4 PE=1 SV=2	SMPD4	sp|Q9NXE4|NSMA3_HUMAN	93 kDa	0	3	3	FALSE
4488	Eukaryotic translation initiation factor 2-alpha kinase 4 OS=Homo sapiens GN=EIF2AK4 PE=1 SV=3	EIF2AK4	sp|Q9P2K8|E2AK4_HUMAN	187 kDa	0	3	3	FALSE
4499	Serine/threonine-protein kinase MRCK alpha OS=Homo sapiens GN=CDC42BPA PE=1 SV=1	CDC42BPA	sp|Q5VT25|MRCKA_HUMAN	197 kDa	0	3	3	FALSE
4536	E3 ubiquitin-protein ligase MGRN1 OS=Homo sapiens GN=MGRN1 PE=1 SV=2	MGRN1	sp|O60291|MGRN1_HUMAN	61 kDa	0	3	3	FALSE
4546	Constitutive coactivator of PPAR-gamma-like protein 2 OS=Homo sapiens GN=FAM120C PE=2 SV=3	FAM120C	sp|Q9NX05|F120C_HUMAN	121 kDa	0	3	3	FALSE
4568	Heparanase OS=Homo sapiens GN=HPSE PE=1 SV=2	HPSE	sp|Q9Y251|HPSE_HUMAN	61 kDa	0	3	3	FALSE
4583	Uncharacterized protein C17orf85 OS=Homo sapiens GN=C17orf85 PE=1 SV=2	C17orf85	sp|Q53F19|CQ085_HUMAN	71 kDa	0	3	3	FALSE
4585	Protein HEXIM2 OS=Homo sapiens GN=HEXIM2 PE=1 SV=1	HEXIM2	sp|Q96MH2|HEXI2_HUMAN	32 kDa	0	3	3	FALSE
4591.1	Non-structural maintenance of chromosomes element 4 homolog A OS=Homo sapiens GN=NSMCE4A PE=1 SV=2	NSMCE4A	sp|Q9NXX6|NSE4A_HUMAN	44 kDa	0	3	3	FALSE
4596	Tubby protein homolog OS=Homo sapiens GN=TUB PE=1 SV=1	TUB	sp|P50607|TUB_HUMAN	56 kDa	0	3	3	FALSE
4606	Endonuclease domain-containing 1 protein OS=Homo sapiens GN=ENDOD1 PE=1 SV=2	ENDOD1	sp|O94919|ENDD1_HUMAN	55 kDa	0	3	3	FALSE
4610	Chromatin target of PRMT1 protein OS=Homo sapiens GN=CHTOP PE=1 SV=2	CHTOP	sp|Q9Y3Y2|CHTOP_HUMAN	26 kDa	0	3	3	FALSE
4612	Mediator of RNA polymerase II transcription subunit 18 OS=Homo sapiens GN=MED18 PE=1 SV=1	MED18	sp|Q9BUE0|MED18_HUMAN	24 kDa	0	3	3	FALSE
4620	Nucleolar protein 12 OS=Homo sapiens GN=NOL12 PE=1 SV=1	NOL12	sp|Q9UGY1|NOL12_HUMAN	25 kDa	0	3	3	FALSE
4628	Uncharacterized protein C1orf43 OS=Homo sapiens GN=C1orf43 PE=2 SV=1	C1orf43	sp|Q9BWL3|CA043_HUMAN	29 kDa	0	3	3	FALSE
4630	U3 small nucleolar RNA-interacting protein 2 OS=Homo sapiens GN=RRP9 PE=1 SV=1	RRP9	sp|O43818|U3IP2_HUMAN	52 kDa	0	3	3	FALSE
4637	Phosphatidylinositol 5-phosphate 4-kinase type-2 gamma OS=Homo sapiens GN=PIP4K2C PE=1 SV=3	PIP4K2C	sp|Q8TBX8|PI42C_HUMAN	47 kDa	0	3	3	FALSE
4641	Pentatricopeptide repeat-containing protein 2, mitochondrial OS=Homo sapiens GN=PTCD2 PE=2 SV=3	PTCD2	sp|Q8WV60|PTCD2_HUMAN	44 kDa	0	3	3	FALSE
4652	Polyadenylate-binding protein 4-like OS=Homo sapiens GN=PABPC4L PE=2 SV=1	PABPC4L	sp|P0CB38|PAB4L_HUMAN	42 kDa	0	3	3	FALSE
4655	Gem-associated protein 7 OS=Homo sapiens GN=GEMIN7 PE=1 SV=1	GEMIN7	sp|Q9H840|GEMI7_HUMAN	15 kDa	0	3	3	FALSE
4661	Regulatory factor X-associated protein OS=Homo sapiens GN=RFXAP PE=1 SV=1	RFXAP	sp|O00287|RFXAP_HUMAN	28 kDa	0	3	3	FALSE
2548.2	DnaJ homolog subfamily B member 6 OS=Homo sapiens GN=DNAJB6 PE=1 SV=2	DNAJB6	sp|O75190|DNJB6_HUMAN	36 kDa	1	3	3	FALSE
3857	A-kinase anchor protein 13 OS=Homo sapiens GN=AKAP13 PE=1 SV=2	AKAP13	sp|Q12802|AKP13_HUMAN	308 kDa	1	3	3	FALSE
3861	Neuron navigator 2 OS=Homo sapiens GN=NAV2 PE=1 SV=3	NAV2	sp|Q8IVL1|NAV2_HUMAN	268 kDa	1	3	3	FALSE
3862	tRNA (guanine(10)-N2)-methyltransferase homolog OS=Homo sapiens GN=TRMT11 PE=1 SV=1	TRMT11	sp|Q7Z4G4|TRM11_HUMAN	53 kDa	1	3	3	FALSE
3877	Complex I assembly factor TMEM126B, mitochondrial OS=Homo sapiens GN=TMEM126B PE=1 SV=2	TMEM126B	sp|Q8IUX1|T126B_HUMAN	26 kDa	1	3	3	FALSE
3887.2	Probable ATP-dependent RNA helicase DDX11 OS=Homo sapiens GN=DDX11 PE=1 SV=1	DDX11	sp|Q96FC9|DDX11_HUMAN	108 kDa	1	3	3	FALSE
3895	Nucleolar protein 14 OS=Homo sapiens GN=NOP14 PE=1 SV=3	NOP14	sp|P78316|NOP14_HUMAN	98 kDa	1	3	3	FALSE
3903	Transcriptional repressor NF-X1 OS=Homo sapiens GN=NFX1 PE=1 SV=2	NFX1	sp|Q12986|NFX1_HUMAN	124 kDa	1	3	3	FALSE
3913	Zinc finger RNA-binding protein OS=Homo sapiens GN=ZFR PE=1 SV=2	ZFR	sp|Q96KR1|ZFR_HUMAN	117 kDa	1	3	3	FALSE
3962	Uncharacterized protein C12orf29 OS=Homo sapiens GN=C12orf29 PE=1 SV=2	C12orf29	sp|Q8N999|CL029_HUMAN	37 kDa	1	3	3	FALSE
3965	DNA-directed RNA polymerase III subunit RPC6 OS=Homo sapiens GN=POLR3F PE=1 SV=1	POLR3F	sp|Q9H1D9|RPC6_HUMAN	36 kDa	1	3	3	FALSE
3971	Plakophilin-4 OS=Homo sapiens GN=PKP4 PE=1 SV=2	PKP4	sp|Q99569|PKP4_HUMAN	132 kDa	1	3	3	FALSE
3981.1	Microphthalmia-associated transcription factor OS=Homo sapiens GN=MITF PE=1 SV=2	MITF	sp|O75030|MITF_HUMAN	59 kDa	1	3	3	FALSE
4002	Zinc finger protein 593 OS=Homo sapiens GN=ZNF593 PE=1 SV=2	ZNF593	sp|O00488|ZN593_HUMAN	15 kDa	1	3	3	FALSE
4009	Something about silencing protein 10 OS=Homo sapiens GN=UTP3 PE=1 SV=1	UTP3	sp|Q9NQZ2|SAS10_HUMAN	55 kDa	1	3	3	FALSE
4014	F-box/SPRY domain-containing protein 1 OS=Homo sapiens GN=FBXO45 PE=1 SV=1	FBXO45	sp|P0C2W1|FBSP1_HUMAN	31 kDa	1	3	3	FALSE
4029	Very-long-chain (3R)-3-hydroxyacyl-[acyl-carrier protein] dehydratase 2 OS=Homo sapiens GN=PTPLB PE=1 SV=1	PTPLB	sp|Q6Y1H2|HACD2_HUMAN	28 kDa	1	3	3	FALSE
4033	PMS1 protein homolog 1 OS=Homo sapiens GN=PMS1 PE=1 SV=1	PMS1	sp|P54277|PMS1_HUMAN	106 kDa	1	3	3	FALSE
4038	Translation machinery-associated protein 16 OS=Homo sapiens GN=TMA16 PE=1 SV=2	TMA16	sp|Q96EY4|TMA16_HUMAN	24 kDa	1	3	3	FALSE
4047	Genetic suppressor element 1 OS=Homo sapiens GN=GSE1 PE=1 SV=3	GSE1	sp|Q14687|GSE1_HUMAN	136 kDa	1	3	3	FALSE
4063	A-kinase anchor protein 8 OS=Homo sapiens GN=AKAP8 PE=1 SV=1	AKAP8	sp|O43823|AKAP8_HUMAN	76 kDa	1	3	3	FALSE
4075	Krueppel-like factor 16 OS=Homo sapiens GN=KLF16 PE=1 SV=1	KLF16	sp|Q9BXK1|KLF16_HUMAN	25 kDa	1	3	3	FALSE
4077	Calcium/calmodulin-dependent protein kinase kinase 1 OS=Homo sapiens GN=CAMKK1 PE=1 SV=2	CAMKK1	sp|Q8N5S9|KKCC1_HUMAN	56 kDa	1	3	3	FALSE
4110	Roquin-1 OS=Homo sapiens GN=RC3H1 PE=1 SV=1	RC3H1	sp|Q5TC82|RC3H1_HUMAN	126 kDa	1	3	3	FALSE
4146	Mediator of RNA polymerase II transcription subunit 27 OS=Homo sapiens GN=MED27 PE=1 SV=1	MED27	sp|Q6P2C8|MED27_HUMAN	35 kDa	1	3	3	FALSE
4163	Chromosome alignment-maintaining phosphoprotein 1 OS=Homo sapiens GN=CHAMP1 PE=1 SV=2	CHAMP1	sp|Q96JM3|CHAP1_HUMAN	89 kDa	1	3	3	FALSE
4173	Merlin OS=Homo sapiens GN=NF2 PE=1 SV=1	NF2	sp|P35240|MERL_HUMAN	70 kDa	1	3	3	FALSE
4179	General transcription factor IIH subunit 4 OS=Homo sapiens GN=GTF2H4 PE=2 SV=1	GTF2H4	sp|Q92759|TF2H4_HUMAN	52 kDa	1	3	3	FALSE
4186	E3 ubiquitin-protein ligase NEDD4-like OS=Homo sapiens GN=NEDD4L PE=1 SV=2	NEDD4L	sp|Q96PU5|NED4L_HUMAN	112 kDa	1	3	3	FALSE
4214	N-acylneuraminate cytidylyltransferase OS=Homo sapiens GN=CMAS PE=1 SV=2	CMAS	sp|Q8NFW8|NEUA_HUMAN	48 kDa	1	3	3	FALSE
4217	Polyadenylate-binding protein-interacting protein 2 OS=Homo sapiens GN=PAIP2 PE=1 SV=1	PAIP2	sp|Q9BPZ3|PAIP2_HUMAN	15 kDa	1	3	3	FALSE
4231	Telomeric repeat-binding factor 2 OS=Homo sapiens GN=TERF2 PE=1 SV=2	TERF2	sp|Q15554|TERF2_HUMAN	56 kDa	1	3	3	FALSE
4232	LETM1 domain-containing protein 1 OS=Homo sapiens GN=LETMD1 PE=1 SV=1	LETMD1	sp|Q6P1Q0|LTMD1_HUMAN	42 kDa	1	3	3	FALSE
4236	Carbonyl reductase family member 4 OS=Homo sapiens GN=CBR4 PE=1 SV=3	CBR4	sp|Q8N4T8|CBR4_HUMAN	25 kDa	1	3	3	FALSE
4316	Serine/threonine-protein kinase N3 OS=Homo sapiens GN=PKN3 PE=1 SV=1	PKN3	sp|Q6P5Z2|PKN3_HUMAN	99 kDa	1	3	3	FALSE
4352	DNA topoisomerase 3-beta-1 OS=Homo sapiens GN=TOP3B PE=2 SV=1	TOP3B	sp|O95985|TOP3B_HUMAN	97 kDa	1	3	3	FALSE
4353	Putative RNA-binding protein Luc7-like 1 OS=Homo sapiens GN=LUC7L PE=1 SV=1	LUC7L	sp|Q9NQ29|LUC7L_HUMAN	44 kDa	1	3	3	FALSE
4362	Serine/threonine-protein kinase A-Raf OS=Homo sapiens GN=ARAF PE=1 SV=2	ARAF	sp|P10398|ARAF_HUMAN	68 kDa	1	3	3	FALSE
2231	Phosphatase and actin regulator 4 OS=Homo sapiens GN=PHACTR4 PE=1 SV=1	PHACTR4	sp|Q8IZ21|PHAR4_HUMAN	78 kDa	5	14	2.8	FALSE
769.3	Serpin B8 OS=Homo sapiens GN=SERPINB8 PE=1 SV=2	SERPINB8	sp|P50452|SPB8_HUMAN	43 kDa	0	2	2	FALSE
1562.3	Nuclear factor 1 A-type OS=Homo sapiens GN=NFIA PE=1 SV=2	NFIA	sp|Q12857|NFIA_HUMAN	56 kDa	0	2	2	FALSE
2881.2	6-phosphofructo-2-kinase/fructose-2,6-bisphosphatase 3 OS=Homo sapiens GN=PFKFB3 PE=1 SV=1	PFKFB3	sp|Q16875|F263_HUMAN	60 kDa	0	2	2	FALSE
4366	(Reversed) Obscurin OS=Homo sapiens GN=OBSCN PE=1 SV=3	OBSCN	Reversed_sp|Q5VST9|OBSCN_HUMAN	868 kDa	0	2	2	FALSE
4367	Mucin-5B OS=Homo sapiens GN=MUC5B PE=1 SV=3	MUC5B	sp|Q9HC84|MUC5B_HUMAN	596 kDa	0	2	2	FALSE
4368	Dynein heavy chain 2, axonemal OS=Homo sapiens GN=DNAH2 PE=2 SV=3	DNAH2	sp|Q9P225|DYH2_HUMAN	508 kDa	0	2	2	FALSE
4370	Protein PRRC2B OS=Homo sapiens GN=PRRC2B PE=1 SV=2	PRRC2B	sp|Q5JSZ5|PRC2B_HUMAN	243 kDa	0	2	2	FALSE
4374	Biorientation of chromosomes in cell division protein 1-like 1 OS=Homo sapiens GN=BOD1L1 PE=1 SV=2	BOD1L1	sp|Q8NFC6|BD1L1_HUMAN	330 kDa	0	2	2	FALSE
4391	Kin of IRRE-like protein 1 OS=Homo sapiens GN=KIRREL PE=1 SV=2	KIRREL	sp|Q96J84|KIRR1_HUMAN	84 kDa	0	2	2	FALSE
4393	Sciellin OS=Homo sapiens GN=SCEL PE=1 SV=2	SCEL	sp|O95171|SCEL_HUMAN	78 kDa	0	2	2	FALSE
4395	(Reversed) Zinc finger protein 574 OS=Homo sapiens GN=ZNF574 PE=1 SV=2	ZNF574	Reversed_sp|Q6ZN55|ZN574_HUMAN	99 kDa	0	2	2	FALSE
4403	Trafficking protein particle complex subunit 10 OS=Homo sapiens GN=TRAPPC10 PE=1 SV=2	TRAPPC10	sp|P48553|TPC10_HUMAN	142 kDa	0	2	2	FALSE
4411	Microtubule-associated protein 1A OS=Homo sapiens GN=MAP1A PE=1 SV=6	MAP1A	sp|P78559|MAP1A_HUMAN	305 kDa	0	2	2	FALSE
4413	Cordon-bleu protein-like 1 OS=Homo sapiens GN=COBLL1 PE=1 SV=2	COBLL1	sp|Q53SF7|COBL1_HUMAN	132 kDa	0	2	2	FALSE
4419	Centrosomal protein of 112 kDa OS=Homo sapiens GN=CEP112 PE=1 SV=2	CEP112	sp|Q8N8E3|CE112_HUMAN	113 kDa	0	2	2	FALSE
4426	Rho GTPase-activating protein 11A OS=Homo sapiens GN=ARHGAP11A PE=1 SV=2	ARHGAP11A	sp|Q6P4F7|RHGBA_HUMAN	114 kDa	0	2	2	FALSE
4433	Redox-regulatory protein FAM213A OS=Homo sapiens GN=FAM213A PE=1 SV=3	FAM213A	sp|Q9BRX8|F213A_HUMAN	26 kDa	0	2	2	FALSE
4434	IST1 homolog OS=Homo sapiens GN=IST1 PE=1 SV=1	IST1	sp|P53990|IST1_HUMAN	40 kDa	0	2	2	FALSE
4443	Protein LLP homolog OS=Homo sapiens GN=LLPH PE=2 SV=1	LLPH	sp|Q9BRT6|LLPH_HUMAN	15 kDa	0	2	2	FALSE
4447	Phosphatidylinositol 5-phosphate 4-kinase type-2 alpha OS=Homo sapiens GN=PIP4K2A PE=1 SV=2	PIP4K2A	sp|P48426|PI42A_HUMAN	46 kDa	0	2	2	FALSE
4448	Mediator of RNA polymerase II transcription subunit 31 OS=Homo sapiens GN=MED31 PE=1 SV=1	MED31	sp|Q9Y3C7|MED31_HUMAN	16 kDa	0	2	2	FALSE
4450	Histone deacetylase complex subunit SAP30 OS=Homo sapiens GN=SAP30 PE=1 SV=1	SAP30	sp|O75446|SAP30_HUMAN	23 kDa	0	2	2	FALSE
4456	Ubiquitin carboxyl-terminal hydrolase 3 OS=Homo sapiens GN=USP3 PE=1 SV=2	USP3	sp|Q9Y6I4|UBP3_HUMAN	59 kDa	0	2	2	FALSE
4458	Cingulin-like protein 1 OS=Homo sapiens GN=CGNL1 PE=1 SV=2	CGNL1	sp|Q0VF96|CGNL1_HUMAN	149 kDa	0	2	2	FALSE
4470	Lysine-specific histone demethylase 1B OS=Homo sapiens GN=KDM1B PE=1 SV=3	KDM1B	sp|Q8NB78|KDM1B_HUMAN	92 kDa	0	2	2	FALSE
4474	Myomesin-1 OS=Homo sapiens GN=MYOM1 PE=1 SV=2	MYOM1	sp|P52179|MYOM1_HUMAN	188 kDa	0	2	2	FALSE
4479	Deoxynucleotidyltransferase terminal-interacting protein 2 OS=Homo sapiens GN=DNTTIP2 PE=1 SV=2	DNTTIP2	sp|Q5QJE6|TDIF2_HUMAN	84 kDa	0	2	2	FALSE
4480.1	Ig alpha-1 chain C region OS=Homo sapiens GN=IGHA1 PE=1 SV=2	IGHA1	sp|P01876|IGHA1_HUMAN	38 kDa	0	2	2	FALSE
4481	Pleckstrin homology domain-containing family G member 1 OS=Homo sapiens GN=PLEKHG1 PE=1 SV=2	PLEKHG1	sp|Q9ULL1|PKHG1_HUMAN	155 kDa	0	2	2	FALSE
4494	Protein S100-A9 OS=Homo sapiens GN=S100A9 PE=1 SV=1	S100A9	sp|P06702|S10A9_HUMAN	13 kDa	0	2	2	FALSE
4495	Transmembrane protein 147 OS=Homo sapiens GN=TMEM147 PE=1 SV=1	TMEM147	sp|Q9BVK8|TM147_HUMAN	25 kDa	0	2	2	FALSE
4501	Filaggrin OS=Homo sapiens GN=FLG PE=1 SV=3	FLG	sp|P20930|FILA_HUMAN	435 kDa	0	2	2	FALSE
4519	Transmembrane protein 132A OS=Homo sapiens GN=TMEM132A PE=2 SV=1	TMEM132A	sp|Q24JP5|T132A_HUMAN	110 kDa	0	2	2	FALSE
4523	Uncharacterized protein C14orf80 OS=Homo sapiens GN=C14orf80 PE=2 SV=2	C14orf80	sp|Q86SX3|CN080_HUMAN	54 kDa	0	2	2	FALSE
4531	(Reversed) Collagen alpha-2(I) chain OS=Homo sapiens GN=COL1A2 PE=1 SV=7	COL1A2	Reversed_sp|P08123|CO1A2_HUMAN	129 kDa	0	2	2	FALSE
4538	Polycomb protein SUZ12 OS=Homo sapiens GN=SUZ12 PE=1 SV=3	SUZ12	sp|Q15022|SUZ12_HUMAN	83 kDa	0	2	2	FALSE
4542	Tripartite motif-containing protein 2 OS=Homo sapiens GN=TRIM2 PE=1 SV=1	TRIM2	sp|Q9C040|TRIM2_HUMAN	82 kDa	0	2	2	FALSE
4544	Trinucleotide repeat-containing gene 6B protein OS=Homo sapiens GN=TNRC6B PE=1 SV=4	TNRC6B	sp|Q9UPQ9|TNR6B_HUMAN	194 kDa	0	2	2	FALSE
4550	Cell growth-regulating nucleolar protein OS=Homo sapiens GN=LYAR PE=1 SV=2	LYAR	sp|Q9NX58|LYAR_HUMAN	44 kDa	0	2	2	FALSE
4557	Pleckstrin homology domain-containing family A member 1 OS=Homo sapiens GN=PLEKHA1 PE=1 SV=2	PLEKHA1	sp|Q9HB21|PKHA1_HUMAN	46 kDa	0	2	2	FALSE
4561	Serine/arginine-rich splicing factor 9 OS=Homo sapiens GN=SRSF9 PE=1 SV=1	SRSF9	sp|Q13242|SRSF9_HUMAN	26 kDa	0	2	2	FALSE
4563	Ribosomal L1 domain-containing protein 1 OS=Homo sapiens GN=RSL1D1 PE=1 SV=3	RSL1D1	sp|O76021|RL1D1_HUMAN	55 kDa	0	2	2	FALSE
4570	BTB/POZ domain-containing protein 1 OS=Homo sapiens GN=BTBD1 PE=1 SV=1	BTBD1	sp|Q9H0C5|BTBD1_HUMAN	53 kDa	0	2	2	FALSE
4581	High affinity copper uptake protein 1 OS=Homo sapiens GN=SLC31A1 PE=1 SV=1	SLC31A1	sp|O15431|COPT1_HUMAN	21 kDa	0	2	2	FALSE
4584	Ubiquitin carboxyl-terminal hydrolase CYLD OS=Homo sapiens GN=CYLD PE=1 SV=1	CYLD	sp|Q9NQC7|CYLD_HUMAN	107 kDa	0	2	2	FALSE
4586	DNA-directed RNA polymerase I subunit RPA49 OS=Homo sapiens GN=POLR1E PE=1 SV=2	POLR1E	sp|Q9GZS1|RPA49_HUMAN	54 kDa	0	2	2	FALSE
4599	FCH and double SH3 domains protein 2 OS=Homo sapiens GN=FCHSD2 PE=1 SV=3	FCHSD2	sp|O94868|FCSD2_HUMAN	84 kDa	0	2	2	FALSE
4611	Barrier-to-autointegration factor OS=Homo sapiens GN=BANF1 PE=1 SV=1	BANF1	sp|O75531|BAF_HUMAN	10 kDa	0	2	2	FALSE
4614	RNA-binding protein 5 OS=Homo sapiens GN=RBM5 PE=1 SV=2	RBM5	sp|P52756|RBM5_HUMAN	92 kDa	0	2	2	FALSE
4626	Coiled-coil domain-containing protein 102A OS=Homo sapiens GN=CCDC102A PE=1 SV=2	CCDC102A	sp|Q96A19|C102A_HUMAN	63 kDa	0	2	2	FALSE
4629	Nuclear distribution protein nudE-like 1 OS=Homo sapiens GN=NDEL1 PE=1 SV=1	NDEL1	sp|Q9GZM8|NDEL1_HUMAN	38 kDa	0	2	2	FALSE
4631	Bcl-2-related ovarian killer protein OS=Homo sapiens GN=BOK PE=1 SV=1	BOK	sp|Q9UMX3|BOK_HUMAN	23 kDa	0	2	2	FALSE
4633	Serpin B12 OS=Homo sapiens GN=SERPINB12 PE=1 SV=1	SERPINB12	sp|Q96P63|SPB12_HUMAN	46 kDa	0	2	2	FALSE
4643	Probable RNA-binding protein 18 OS=Homo sapiens GN=RBM18 PE=2 SV=1	RBM18	sp|Q96H35|RBM18_HUMAN	22 kDa	0	2	2	FALSE
4656	Mediator of RNA polymerase II transcription subunit 21 OS=Homo sapiens GN=MED21 PE=1 SV=1	MED21	sp|Q13503|MED21_HUMAN	16 kDa	0	2	2	FALSE
4658	(Reversed) Embryonic stem cell-specific 5-hydroxymethylcytosine-binding protein OS=Homo sapiens GN=HMCES PE=1 SV=1	HMCES	Reversed_sp|Q96FZ2|HMCES_HUMAN	41 kDa	0	2	2	FALSE
4660	Ras-related protein Rab-7L1 OS=Homo sapiens GN=RAB7L1 PE=1 SV=1	RAB7L1	sp|O14966|RAB7L_HUMAN	23 kDa	0	2	2	FALSE
4663	Protein FAM195A OS=Homo sapiens GN=FAM195A PE=1 SV=2	FAM195A	sp|Q9BUT9|F195A_HUMAN	18 kDa	0	2	2	FALSE
4677	EF-hand calcium-binding domain-containing protein 14 OS=Homo sapiens GN=EFCAB14 PE=2 SV=1	EFCAB14	sp|O75071|EFC14_HUMAN	55 kDa	0	2	2	FALSE
4679	Transgelin-3 OS=Homo sapiens GN=TAGLN3 PE=1 SV=2	TAGLN3	sp|Q9UI15|TAGL3_HUMAN	22 kDa	0	2	2	FALSE
4683	Probable hydrolase PNKD OS=Homo sapiens GN=PNKD PE=1 SV=2	PNKD	sp|Q8N490|PNKD_HUMAN	43 kDa	0	2	2	FALSE
4686	Gem-associated protein 8 OS=Homo sapiens GN=GEMIN8 PE=1 SV=1	GEMIN8	sp|Q9NWZ8|GEMI8_HUMAN	29 kDa	0	2	2	FALSE
1791.2	Putative postmeiotic segregation increased 2-like protein 11 OS=Homo sapiens GN=PMS2P11 PE=5 SV=1	PMS2P11	sp|Q13670|PM2PB_HUMAN	29 kDa	1	2	2	FALSE
3250.2	Ras-related protein Rap-2a OS=Homo sapiens GN=RAP2A PE=1 SV=1	RAP2A	sp|P10114|RAP2A_HUMAN	21 kDa	1	2	2	FALSE
3844	Nesprin-1 OS=Homo sapiens GN=SYNE1 PE=1 SV=4	SYNE1	sp|Q8NF91|SYNE1_HUMAN	1011 kDa	1	2	2	FALSE
3845	Acylpyruvase FAHD1, mitochondrial OS=Homo sapiens GN=FAHD1 PE=1 SV=2	FAHD1	sp|Q6P587|FAHD1_HUMAN	25 kDa	1	2	2	FALSE
3852	(Reversed) Nesprin-1 OS=Homo sapiens GN=SYNE1 PE=1 SV=4	SYNE1	Reversed_sp|Q8NF91|SYNE1_HUMAN	1011 kDa	1	2	2	FALSE
3854	Mitotic spindle assembly checkpoint protein MAD2A OS=Homo sapiens GN=MAD2L1 PE=1 SV=1	MAD2L1	sp|Q13257|MD2L1_HUMAN	24 kDa	1	2	2	FALSE
3863	Aurora kinase A OS=Homo sapiens GN=AURKA PE=1 SV=2	AURKA	sp|O14965|AURKA_HUMAN	46 kDa	1	2	2	FALSE
3872	Receptor-interacting serine/threonine-protein kinase 1 OS=Homo sapiens GN=RIPK1 PE=1 SV=3	RIPK1	sp|Q13546|RIPK1_HUMAN	76 kDa	1	2	2	FALSE
3874	RNA-binding protein 33 OS=Homo sapiens GN=RBM33 PE=1 SV=3	RBM33	sp|Q96EV2|RBM33_HUMAN	130 kDa	1	2	2	FALSE
3881.1	Rho GTPase-activating protein 40 OS=Homo sapiens GN=ARHGAP40 PE=2 SV=3	ARHGAP40	sp|Q5TG30|RHG40_HUMAN	69 kDa	1	2	2	FALSE
3887.1	Putative ATP-dependent RNA helicase DDX12 OS=Homo sapiens GN=DDX12P PE=5 SV=3	DDX12P	sp|Q92771|DDX12_HUMAN	106 kDa	1	2	2	FALSE
3890	AP-5 complex subunit beta-1 OS=Homo sapiens GN=AP5B1 PE=1 SV=4	AP5B1	sp|Q2VPB7|AP5B1_HUMAN	94 kDa	1	2	2	FALSE
3896.1	Ubiquitin-conjugating enzyme E2 A OS=Homo sapiens GN=UBE2A PE=1 SV=2	UBE2A	sp|P49459|UBE2A_HUMAN	17 kDa	1	2	2	FALSE
3914	Kallistatin OS=Homo sapiens GN=SERPINA4 PE=1 SV=3	SERPINA4	sp|P29622|KAIN_HUMAN	49 kDa	1	2	2	FALSE
3920	von Willebrand factor A domain-containing protein 9 OS=Homo sapiens GN=VWA9 PE=1 SV=2	VWA9	sp|Q96SY0|VWA9_HUMAN	57 kDa	1	2	2	FALSE
3928	E3 ubiquitin-protein ligase AMFR OS=Homo sapiens GN=AMFR PE=1 SV=2	AMFR	sp|Q9UKV5|AMFR_HUMAN	73 kDa	1	2	2	FALSE
3930	Ubiquitin carboxyl-terminal hydrolase 16 OS=Homo sapiens GN=USP16 PE=1 SV=1	USP16	sp|Q9Y5T5|UBP16_HUMAN	94 kDa	1	2	2	FALSE
3932	Cyclin-dependent kinase inhibitor 2A, isoform 4 OS=Homo sapiens GN=CDKN2A PE=1 SV=2	CDKN2A	sp|Q8N726|CD2A2_HUMAN	14 kDa	1	2	2	FALSE
3937	Progesterone-induced-blocking factor 1 OS=Homo sapiens GN=PIBF1 PE=2 SV=2	PIBF1	sp|Q8WXW3|PIBF1_HUMAN	90 kDa	1	2	2	FALSE
3943	Ribonuclease 3 OS=Homo sapiens GN=DROSHA PE=1 SV=2	DROSHA	sp|Q9NRR4|RNC_HUMAN	159 kDa	1	2	2	FALSE
3944	Galactosylgalactosylxylosylprotein 3-beta-glucuronosyltransferase 3 OS=Homo sapiens GN=B3GAT3 PE=1 SV=2	B3GAT3	sp|O94766|B3GA3_HUMAN	37 kDa	1	2	2	FALSE
3948	Zinc finger CCCH domain-containing protein 7B OS=Homo sapiens GN=ZC3H7B PE=1 SV=1	ZC3H7B	sp|Q9UGR2|Z3H7B_HUMAN	112 kDa	1	2	2	FALSE
3949	Protein zyg-11 homolog B OS=Homo sapiens GN=ZYG11B PE=1 SV=2	ZYG11B	sp|Q9C0D3|ZY11B_HUMAN	84 kDa	1	2	2	FALSE
3954	Formin-binding protein 1-like OS=Homo sapiens GN=FNBP1L PE=1 SV=2	FNBP1L	sp|Q5T0N5|FBP1L_HUMAN	70 kDa	1	2	2	FALSE
3958	Zinc finger protein 281 OS=Homo sapiens GN=ZNF281 PE=1 SV=1	ZNF281	sp|Q9Y2X9|ZN281_HUMAN	97 kDa	1	2	2	FALSE
3961	Interferon-induced protein with tetratricopeptide repeats 3 OS=Homo sapiens GN=IFIT3 PE=1 SV=1	IFIT3	sp|O14879|IFIT3_HUMAN	56 kDa	1	2	2	FALSE
3972	Lactotransferrin OS=Homo sapiens GN=LTF PE=1 SV=6	LTF	sp|P02788|TRFL_HUMAN	78 kDa	1	2	2	FALSE
3974	Neuroguidin OS=Homo sapiens GN=NGDN PE=1 SV=1	NGDN	sp|Q8NEJ9|NGDN_HUMAN	36 kDa	1	2	2	FALSE
3976	Dynein heavy chain 17, axonemal OS=Homo sapiens GN=DNAH17 PE=1 SV=2	DNAH17	sp|Q9UFH2|DYH17_HUMAN	512 kDa	1	2	2	FALSE
3977	Transmembrane protein 161A OS=Homo sapiens GN=TMEM161A PE=2 SV=1	TMEM161A	sp|Q9NX61|T161A_HUMAN	54 kDa	1	2	2	FALSE
3986	Major facilitator superfamily domain-containing protein 12 OS=Homo sapiens GN=MFSD12 PE=1 SV=2	MFSD12	sp|Q6NUT3|MFS12_HUMAN	52 kDa	1	2	2	FALSE
3994	Suppression of tumorigenicity 5 protein OS=Homo sapiens GN=ST5 PE=1 SV=3	ST5	sp|P78524|ST5_HUMAN	126 kDa	1	2	2	FALSE
3996	MIT domain-containing protein 1 OS=Homo sapiens GN=MITD1 PE=1 SV=1	MITD1	sp|Q8WV92|MITD1_HUMAN	29 kDa	1	2	2	FALSE
3997.1	Dual specificity tyrosine-phosphorylation-regulated kinase 1A OS=Homo sapiens GN=DYRK1A PE=1 SV=2	DYRK1A	sp|Q13627|DYR1A_HUMAN	86 kDa	1	2	2	FALSE
3998	ADP-ribosylation factor GTPase-activating protein 1 OS=Homo sapiens GN=ARFGAP1 PE=1 SV=2	ARFGAP1	sp|Q8N6T3|ARFG1_HUMAN	45 kDa	1	2	2	FALSE
4001	DNA polymerase subunit gamma-2, mitochondrial OS=Homo sapiens GN=POLG2 PE=1 SV=1	POLG2	sp|Q9UHN1|DPOG2_HUMAN	55 kDa	1	2	2	FALSE
4004	Mediator of RNA polymerase II transcription subunit 17 OS=Homo sapiens GN=MED17 PE=1 SV=2	MED17	sp|Q9NVC6|MED17_HUMAN	73 kDa	1	2	2	FALSE
4010	Protein pelota homolog OS=Homo sapiens GN=PELO PE=1 SV=2	PELO	sp|Q9BRX2|PELO_HUMAN	43 kDa	1	2	2	FALSE
4011	Protein O-linked-mannose beta-1,4-N-acetylglucosaminyltransferase 2 OS=Homo sapiens GN=POMGNT2 PE=1 SV=1	POMGNT2	sp|Q8NAT1|PMGT2_HUMAN	67 kDa	1	2	2	FALSE
4017	Sec1 family domain-containing protein 2 OS=Homo sapiens GN=SCFD2 PE=1 SV=2	SCFD2	sp|Q8WU76|SCFD2_HUMAN	75 kDa	1	2	2	FALSE
4019	(Reversed) Condensin-2 complex subunit D3 OS=Homo sapiens GN=NCAPD3 PE=1 SV=2	NCAPD3	Reversed_sp|P42695|CNDD3_HUMAN	169 kDa	1	2	2	FALSE
4021	Exostosin-2 OS=Homo sapiens GN=EXT2 PE=1 SV=1	EXT2	sp|Q93063|EXT2_HUMAN	82 kDa	1	2	2	FALSE
4023	Protein LTV1 homolog OS=Homo sapiens GN=LTV1 PE=1 SV=1	LTV1	sp|Q96GA3|LTV1_HUMAN	55 kDa	1	2	2	FALSE
4024	Cathepsin B OS=Homo sapiens GN=CTSB PE=1 SV=3	CTSB	sp|P07858|CATB_HUMAN	38 kDa	1	2	2	FALSE
4036	(Reversed) Kinesin-like protein KIF14 OS=Homo sapiens GN=KIF14 PE=1 SV=1	KIF14	Reversed_sp|Q15058|KIF14_HUMAN	186 kDa	1	2	2	FALSE
4039	G2 and S phase-expressed protein 1 OS=Homo sapiens GN=GTSE1 PE=1 SV=3	GTSE1	sp|Q9NYZ3|GTSE1_HUMAN	77 kDa	1	2	2	FALSE
4040	Nucleolar protein 11 OS=Homo sapiens GN=NOL11 PE=1 SV=1	NOL11	sp|Q9H8H0|NOL11_HUMAN	81 kDa	1	2	2	FALSE
4044	UHRF1-binding protein 1 OS=Homo sapiens GN=UHRF1BP1 PE=1 SV=1	UHRF1BP1	sp|Q6BDS2|URFB1_HUMAN	159 kDa	1	2	2	FALSE
4049	DNA-(apurinic or apyrimidinic site) lyase 2 OS=Homo sapiens GN=APEX2 PE=1 SV=1	APEX2	sp|Q9UBZ4|APEX2_HUMAN	57 kDa	1	2	2	FALSE
4051	Growth factor receptor-bound protein 10 OS=Homo sapiens GN=GRB10 PE=1 SV=2	GRB10	sp|Q13322|GRB10_HUMAN	67 kDa	1	2	2	FALSE
4052	Protein FAM173B OS=Homo sapiens GN=FAM173B PE=1 SV=2	FAM173B	sp|Q6P4H8|F173B_HUMAN	26 kDa	1	2	2	FALSE
4053	F-box/WD repeat-containing protein 11 OS=Homo sapiens GN=FBXW11 PE=1 SV=1	FBXW11	sp|Q9UKB1|FBW1B_HUMAN	62 kDa	1	2	2	FALSE
4061	IQ motif and SEC7 domain-containing protein 1 OS=Homo sapiens GN=IQSEC1 PE=1 SV=1	IQSEC1	sp|Q6DN90|IQEC1_HUMAN	108 kDa	1	2	2	FALSE
4062	DNA-directed RNA polymerase I subunit RPA34 OS=Homo sapiens GN=CD3EAP PE=1 SV=1	CD3EAP	sp|O15446|RPA34_HUMAN	55 kDa	1	2	2	FALSE
4064	Ribosomal RNA processing protein 1 homolog B OS=Homo sapiens GN=RRP1B PE=1 SV=3	RRP1B	sp|Q14684|RRP1B_HUMAN	84 kDa	1	2	2	FALSE
4072	Mediator of RNA polymerase II transcription subunit 16 OS=Homo sapiens GN=MED16 PE=1 SV=2	MED16	sp|Q9Y2X0|MED16_HUMAN	97 kDa	1	2	2	FALSE
4078	Bloom syndrome protein OS=Homo sapiens GN=BLM PE=1 SV=1	BLM	sp|P54132|BLM_HUMAN	159 kDa	1	2	2	FALSE
4079	Plakophilin-2 OS=Homo sapiens GN=PKP2 PE=1 SV=2	PKP2	sp|Q99959|PKP2_HUMAN	97 kDa	1	2	2	FALSE
4080	Kinetochore-associated protein DSN1 homolog OS=Homo sapiens GN=DSN1 PE=1 SV=2	DSN1	sp|Q9H410|DSN1_HUMAN	40 kDa	1	2	2	FALSE
4083	Peptidyl-prolyl cis-trans isomerase CWC27 homolog OS=Homo sapiens GN=CWC27 PE=1 SV=1	CWC27	sp|Q6UX04|CWC27_HUMAN	54 kDa	1	2	2	FALSE
4084	(Reversed) Microtubule-associated protein 1A OS=Homo sapiens GN=MAP1A PE=1 SV=6	MAP1A	Reversed_sp|P78559|MAP1A_HUMAN	305 kDa	1	2	2	FALSE
4085	UHRF1-binding protein 1-like OS=Homo sapiens GN=UHRF1BP1L PE=1 SV=2	UHRF1BP1L	sp|A0JNW5|UH1BL_HUMAN	164 kDa	1	2	2	FALSE
4088	Band 4.1-like protein 4A OS=Homo sapiens GN=EPB41L4A PE=1 SV=2	EPB41L4A	sp|Q9HCS5|E41LA_HUMAN	79 kDa	1	2	2	FALSE
4089	DNA topoisomerase 3-alpha OS=Homo sapiens GN=TOP3A PE=1 SV=1	TOP3A	sp|Q13472|TOP3A_HUMAN	112 kDa	1	2	2	FALSE
4092	Slit homolog 1 protein OS=Homo sapiens GN=SLIT1 PE=2 SV=4	SLIT1	sp|O75093|SLIT1_HUMAN	168 kDa	1	2	2	FALSE
4095	RWD domain-containing protein 4 OS=Homo sapiens GN=RWDD4 PE=1 SV=3	RWDD4	sp|Q6NW29|RWDD4_HUMAN	21 kDa	1	2	2	FALSE
4096	Anaphase-promoting complex subunit 2 OS=Homo sapiens GN=ANAPC2 PE=1 SV=1	ANAPC2	sp|Q9UJX6|ANC2_HUMAN	94 kDa	1	2	2	FALSE
4105	ADP-ribosylation factor-like protein 6-interacting protein 4 OS=Homo sapiens GN=ARL6IP4 PE=1 SV=1	ARL6IP4	sp|Q66PJ3|AR6P4_HUMAN	38 kDa	1	2	2	FALSE
4108	TP53-regulating kinase OS=Homo sapiens GN=TP53RK PE=1 SV=2	TP53RK	sp|Q96S44|PRPK_HUMAN	28 kDa	1	2	2	FALSE
4113	WD repeat-containing protein 3 OS=Homo sapiens GN=WDR3 PE=1 SV=1	WDR3	sp|Q9UNX4|WDR3_HUMAN	106 kDa	1	2	2	FALSE
4117	(Reversed) Threonylcarbamoyladenosine tRNA methylthiotransferase OS=Homo sapiens GN=CDKAL1 PE=1 SV=1	CDKAL1	Reversed_sp|Q5VV42|CDKAL_HUMAN	65 kDa	1	2	2	FALSE
4120	Ribose-5-phosphate isomerase OS=Homo sapiens GN=RPIA PE=1 SV=3	RPIA	sp|P49247|RPIA_HUMAN	33 kDa	1	2	2	FALSE
4122.1	RNA polymerase I-specific transcription initiation factor RRN3 OS=Homo sapiens GN=RRN3 PE=1 SV=1	RRN3	sp|Q9NYV6|RRN3_HUMAN	74 kDa	1	2	2	FALSE
4124	THO complex subunit 3 OS=Homo sapiens GN=THOC3 PE=1 SV=1	THOC3	sp|Q96J01|THOC3_HUMAN	39 kDa	1	2	2	FALSE
4127.1	(CONTAMINANT) Streptavidin V1 precursor (SA V1)		CONTAM_SAV1_STRVL	19 kDa	1	2	2	FALSE
4130	Transcription factor jun-B OS=Homo sapiens GN=JUNB PE=1 SV=1	JUNB	sp|P17275|JUNB_HUMAN	36 kDa	1	2	2	FALSE
4133	Probable aminopeptidase NPEPL1 OS=Homo sapiens GN=NPEPL1 PE=1 SV=3	NPEPL1	sp|Q8NDH3|PEPL1_HUMAN	56 kDa	1	2	2	FALSE
4137	Ribonuclease P/MRP protein subunit POP5 OS=Homo sapiens GN=POP5 PE=1 SV=1	POP5	sp|Q969H6|POP5_HUMAN	19 kDa	1	2	2	FALSE
4142	Ribonuclease P protein subunit p25-like protein OS=Homo sapiens GN=RPP25L PE=1 SV=1	RPP25L	sp|Q8N5L8|RP25L_HUMAN	18 kDa	1	2	2	FALSE
4152	Target of rapamycin complex 2 subunit MAPKAP1 OS=Homo sapiens GN=MAPKAP1 PE=1 SV=2	MAPKAP1	sp|Q9BPZ7|SIN1_HUMAN	59 kDa	1	2	2	FALSE
4153	Proline-rich protein 11 OS=Homo sapiens GN=PRR11 PE=1 SV=1	PRR11	sp|Q96HE9|PRR11_HUMAN	40 kDa	1	2	2	FALSE
4157	U4/U6.U5 tri-snRNP-associated protein 2 OS=Homo sapiens GN=USP39 PE=1 SV=2	USP39	sp|Q53GS9|SNUT2_HUMAN	65 kDa	1	2	2	FALSE
4159	Charged multivesicular body protein 1a OS=Homo sapiens GN=CHMP1A PE=1 SV=1	CHMP1A	sp|Q9HD42|CHM1A_HUMAN	22 kDa	1	2	2	FALSE
4160	Serine/threonine-protein kinase PAK 4 OS=Homo sapiens GN=PAK4 PE=1 SV=1	PAK4	sp|O96013|PAK4_HUMAN	64 kDa	1	2	2	FALSE
4166	Dynein heavy chain 9, axonemal OS=Homo sapiens GN=DNAH9 PE=1 SV=3	DNAH9	sp|Q9NYC9|DYH9_HUMAN	512 kDa	1	2	2	FALSE
4169	UV radiation resistance-associated gene protein OS=Homo sapiens GN=UVRAG PE=1 SV=1	UVRAG	sp|Q9P2Y5|UVRAG_HUMAN	78 kDa	1	2	2	FALSE
4171	Protein MIS12 homolog OS=Homo sapiens GN=MIS12 PE=1 SV=1	MIS12	sp|Q9H081|MIS12_HUMAN	24 kDa	1	2	2	FALSE
4182	Serine/threonine-protein kinase DCLK1 OS=Homo sapiens GN=DCLK1 PE=1 SV=2	DCLK1	sp|O15075|DCLK1_HUMAN	82 kDa	1	2	2	FALSE
4197	Double-stranded RNA-specific editase 1 OS=Homo sapiens GN=ADARB1 PE=1 SV=1	ADARB1	sp|P78563|RED1_HUMAN	81 kDa	1	2	2	FALSE
4198	Transformer-2 protein homolog beta OS=Homo sapiens GN=TRA2B PE=1 SV=1	TRA2B	sp|P62995|TRA2B_HUMAN	34 kDa	1	2	2	FALSE
4200	Serine/threonine-protein kinase DCLK2 OS=Homo sapiens GN=DCLK2 PE=2 SV=4	DCLK2	sp|Q8N568|DCLK2_HUMAN	84 kDa	1	2	2	FALSE
4201	Small nuclear ribonucleoprotein Sm D3 OS=Homo sapiens GN=SNRPD3 PE=1 SV=1	SNRPD3	sp|P62318|SMD3_HUMAN	14 kDa	1	2	2	FALSE
4202	Anaphase-promoting complex subunit 10 OS=Homo sapiens GN=ANAPC10 PE=1 SV=1	ANAPC10	sp|Q9UM13|APC10_HUMAN	21 kDa	1	2	2	FALSE
4207	Dihydroxyacetone phosphate acyltransferase OS=Homo sapiens GN=GNPAT PE=1 SV=1	GNPAT	sp|O15228|GNPAT_HUMAN	77 kDa	1	2	2	FALSE
4215	Protein FAM32A OS=Homo sapiens GN=FAM32A PE=1 SV=2	FAM32A	sp|Q9Y421|FA32A_HUMAN	13 kDa	1	2	2	FALSE
4220	Estradiol 17-beta-dehydrogenase 8 OS=Homo sapiens GN=HSD17B8 PE=1 SV=2	HSD17B8	sp|Q92506|DHB8_HUMAN	27 kDa	1	2	2	FALSE
4224	Chromatin accessibility complex protein 1 OS=Homo sapiens GN=CHRAC1 PE=1 SV=1	CHRAC1	sp|Q9NRG0|CHRC1_HUMAN	15 kDa	1	2	2	FALSE
4225	Transmembrane protein 11, mitochondrial OS=Homo sapiens GN=TMEM11 PE=1 SV=1	TMEM11	sp|P17152|TMM11_HUMAN	22 kDa	1	2	2	FALSE
4233	UPF0428 protein CXorf56 OS=Homo sapiens GN=CXorf56 PE=1 SV=1	CXorf56	sp|Q9H5V9|CX056_HUMAN	26 kDa	1	2	2	FALSE
4242	Small kinetochore-associated protein OS=Homo sapiens GN=KNSTRN PE=1 SV=2	KNSTRN	sp|Q9Y448|SKAP_HUMAN	35 kDa	1	2	2	FALSE
4243	Protein FAM173A OS=Homo sapiens GN=FAM173A PE=2 SV=1	FAM173A	sp|Q9BQD7|F173A_HUMAN	25 kDa	1	2	2	FALSE
4245	Vitamin K epoxide reductase complex subunit 1 OS=Homo sapiens GN=VKORC1 PE=1 SV=1	VKORC1	sp|Q9BQB6|VKOR1_HUMAN	18 kDa	1	2	2	FALSE
4247	2'-5'-oligoadenylate synthase-like protein OS=Homo sapiens GN=OASL PE=1 SV=2	OASL	sp|Q15646|OASL_HUMAN	59 kDa	1	2	2	FALSE
4252	Active regulator of SIRT1 OS=Homo sapiens GN=RPS19BP1 PE=1 SV=1	RPS19BP1	sp|Q86WX3|AROS_HUMAN	15 kDa	1	2	2	FALSE
4255	Mitochondrial inner membrane protease subunit 2 OS=Homo sapiens GN=IMMP2L PE=2 SV=1	IMMP2L	sp|Q96T52|IMP2L_HUMAN	20 kDa	1	2	2	FALSE
4259	Protein bicaudal C homolog 1 OS=Homo sapiens GN=BICC1 PE=1 SV=2	BICC1	sp|Q9H694|BICC1_HUMAN	105 kDa	1	2	2	FALSE
4268	E3 ubiquitin-protein ligase MIB1 OS=Homo sapiens GN=MIB1 PE=1 SV=1	MIB1	sp|Q86YT6|MIB1_HUMAN	110 kDa	1	2	2	FALSE
4270	Uncharacterized protein C1orf109 OS=Homo sapiens GN=C1orf109 PE=2 SV=1	C1orf109	sp|Q9NX04|CA109_HUMAN	23 kDa	1	2	2	FALSE
4280	Ubiquitin-conjugating enzyme E2 G2 OS=Homo sapiens GN=UBE2G2 PE=1 SV=1	UBE2G2	sp|P60604|UB2G2_HUMAN	19 kDa	1	2	2	FALSE
4287	Protein disulfide-isomerase A5 OS=Homo sapiens GN=PDIA5 PE=1 SV=1	PDIA5	sp|Q14554|PDIA5_HUMAN	60 kDa	1	2	2	FALSE
4289	(Reversed) Islet cell autoantigen 1 OS=Homo sapiens GN=ICA1 PE=1 SV=2	ICA1	Reversed_sp|Q05084|ICA69_HUMAN	55 kDa	1	2	2	FALSE
4290	Protein numb homolog OS=Homo sapiens GN=NUMB PE=1 SV=2	NUMB	sp|P49757|NUMB_HUMAN	71 kDa	1	2	2	FALSE
4298	Ribonuclease P protein subunit p25 OS=Homo sapiens GN=RPP25 PE=1 SV=1	RPP25	sp|Q9BUL9|RPP25_HUMAN	21 kDa	1	2	2	FALSE
4299	Testis-expressed sequence 30 protein OS=Homo sapiens GN=TEX30 PE=2 SV=1	TEX30	sp|Q5JUR7|TEX30_HUMAN	26 kDa	1	2	2	FALSE
4300	Junctophilin-1 OS=Homo sapiens GN=JPH1 PE=1 SV=2	JPH1	sp|Q9HDC5|JPH1_HUMAN	72 kDa	1	2	2	FALSE
4307	Rab-like protein 3 OS=Homo sapiens GN=RABL3 PE=1 SV=1	RABL3	sp|Q5HYI8|RABL3_HUMAN	26 kDa	1	2	2	FALSE
4309	Apoptosis-stimulating of p53 protein 1 OS=Homo sapiens GN=PPP1R13B PE=1 SV=3	PPP1R13B	sp|Q96KQ4|ASPP1_HUMAN	120 kDa	1	2	2	FALSE
4310	Fat storage-inducing transmembrane protein 2 OS=Homo sapiens GN=FITM2 PE=2 SV=1	FITM2	sp|Q8N6M3|FITM2_HUMAN	30 kDa	1	2	2	FALSE
4312.1	ADP-ribosylation factor-like protein 5B OS=Homo sapiens GN=ARL5B PE=1 SV=1	ARL5B	sp|Q96KC2|ARL5B_HUMAN	20 kDa	1	2	2	FALSE
4314.1	Microtubule-associated proteins 1A/1B light chain 3 beta 2 OS=Homo sapiens GN=MAP1LC3B2 PE=2 SV=1	MAP1LC3B2	sp|A6NCE7|MP3B2_HUMAN (+1)	15 kDa	1	2	2	FALSE
4317	NF-kappa-B-repressing factor OS=Homo sapiens GN=NKRF PE=1 SV=2	NKRF	sp|O15226|NKRF_HUMAN	78 kDa	1	2	2	FALSE
4322	Mpv17-like protein 2 OS=Homo sapiens GN=MPV17L2 PE=1 SV=2	MPV17L2	sp|Q567V2|M17L2_HUMAN	23 kDa	1	2	2	FALSE
4325	MOSC domain-containing protein 1, mitochondrial OS=Homo sapiens GN=MARC1 PE=1 SV=1	MARC1	sp|Q5VT66|MOSC1_HUMAN	38 kDa	1	2	2	FALSE
4326	Nuclear receptor subfamily 4 group A member 1 OS=Homo sapiens GN=NR4A1 PE=1 SV=1	NR4A1	sp|P22736|NR4A1_HUMAN	64 kDa	1	2	2	FALSE
4327	AP-1 complex subunit gamma-like 2 OS=Homo sapiens GN=AP1G2 PE=1 SV=1	AP1G2	sp|O75843|AP1G2_HUMAN	87 kDa	1	2	2	FALSE
4344	2-methoxy-6-polyprenyl-1,4-benzoquinol methylase, mitochondrial OS=Homo sapiens GN=COQ5 PE=1 SV=2	COQ5	sp|Q5HYK3|COQ5_HUMAN	37 kDa	1	2	2	FALSE
4347	60S ribosome subunit biogenesis protein NIP7 homolog OS=Homo sapiens GN=NIP7 PE=1 SV=1	NIP7	sp|Q9Y221|NIP7_HUMAN	20 kDa	1	2	2	FALSE
4349	Chromodomain-helicase-DNA-binding protein 7 OS=Homo sapiens GN=CHD7 PE=1 SV=3	CHD7	sp|Q9P2D1|CHD7_HUMAN	336 kDa	1	2	2	FALSE
4350	Chromodomain-helicase-DNA-binding protein 6 OS=Homo sapiens GN=CHD6 PE=1 SV=4	CHD6	sp|Q8TD26|CHD6_HUMAN	305 kDa	1	2	2	FALSE
4351	(Reversed) CLIP-associating protein 1 OS=Homo sapiens GN=CLASP1 PE=1 SV=1	CLASP1	Reversed_sp|Q7Z460|CLAP1_HUMAN	169 kDa	1	2	2	FALSE
4354	Kinesin-like protein KIF13B OS=Homo sapiens GN=KIF13B PE=1 SV=2	KIF13B	sp|Q9NQT8|KI13B_HUMAN	203 kDa	1	2	2	FALSE
4360	(Reversed) Vacuolar protein sorting-associated protein 8 homolog OS=Homo sapiens GN=VPS8 PE=1 SV=3	VPS8	Reversed_sp|Q8N3P4|VPS8_HUMAN	162 kDa	1	2	2	FALSE
4363	Death-associated protein kinase 1 OS=Homo sapiens GN=DAPK1 PE=1 SV=6	DAPK1	sp|P53355|DAPK1_HUMAN	160 kDa	1	2	2	FALSE
763.1	Liprin-alpha-1 OS=Homo sapiens GN=PPFIA1 PE=1 SV=1	PPFIA1	sp|Q13136|LIPA1_HUMAN	136 kDa	14	27	1.92857	FALSE
833.1	SRSF protein kinase 1 OS=Homo sapiens GN=SRPK1 PE=1 SV=2	SRPK1	sp|Q96SB4|SRPK1_HUMAN	74 kDa	10	19	1.9	FALSE
1557	Unconventional myosin-XVIIIa OS=Homo sapiens GN=MYO18A PE=1 SV=3	MYO18A	sp|Q92614|MY18A_HUMAN	233 kDa	8	15	1.875	FALSE
1583	Nucleolar GTP-binding protein 1 OS=Homo sapiens GN=GTPBP4 PE=1 SV=3	GTPBP4	sp|Q9BZE4|NOG1_HUMAN	74 kDa	8	15	1.875	FALSE
1598	Rac GTPase-activating protein 1 OS=Homo sapiens GN=RACGAP1 PE=1 SV=1	RACGAP1	sp|Q9H0H5|RGAP1_HUMAN	71 kDa	8	15	1.875	FALSE
453	E3 ubiquitin-protein ligase BRE1A OS=Homo sapiens GN=RNF20 PE=1 SV=2	RNF20	sp|Q5VTR2|BRE1A_HUMAN	114 kDa	22	41	1.86364	FALSE
1773	Heterogeneous nuclear ribonucleoprotein L-like OS=Homo sapiens GN=HNRNPLL PE=1 SV=1	HNRNPLL	sp|Q8WVV9|HNRLL_HUMAN	60 kDa	7	13	1.85714	FALSE
1785	Casein kinase II subunit beta OS=Homo sapiens GN=CSNK2B PE=1 SV=1	CSNK2B	sp|P67870|CSK2B_HUMAN	25 kDa	7	13	1.85714	FALSE
1786	Uncharacterized protein C7orf50 OS=Homo sapiens GN=C7orf50 PE=1 SV=1	C7orf50	sp|Q9BRJ6|CG050_HUMAN	22 kDa	7	13	1.85714	FALSE
918	Lamin-B1 OS=Homo sapiens GN=LMNB1 PE=1 SV=2	LMNB1	sp|P20700|LMNB1_HUMAN	66 kDa	13	24	1.84615	FALSE
3	Neuroblast differentiation-associated protein AHNAK OS=Homo sapiens GN=AHNAK PE=1 SV=2	AHNAK	sp|Q09666|AHNK_HUMAN	629 kDa	288	530	1.84028	FALSE
1957.1	WD repeat-containing protein 5 OS=Homo sapiens GN=WDR5 PE=1 SV=1	WDR5	sp|P61964|WDR5_HUMAN	37 kDa	6	11	1.83333	FALSE
1959.1	Alpha-internexin OS=Homo sapiens GN=INA PE=1 SV=2	INA	sp|Q16352|AINX_HUMAN	55 kDa	6	11	1.83333	FALSE
1971	Sperm-specific antigen 2 OS=Homo sapiens GN=SSFA2 PE=1 SV=3	SSFA2	sp|P28290|SSFA2_HUMAN	138 kDa	6	11	1.83333	FALSE
1034.1	Casein kinase I isoform alpha OS=Homo sapiens GN=CSNK1A1 PE=1 SV=2	CSNK1A1	sp|P48729|KC1A_HUMAN	39 kDa	12	22	1.83333	FALSE
732	Protein argonaute-2 OS=Homo sapiens GN=AGO2 PE=1 SV=3	AGO2	sp|Q9UKV8|AGO2_HUMAN	97 kDa	16	29	1.8125	FALSE
142.2	Catenin alpha-2 OS=Homo sapiens GN=CTNNA2 PE=1 SV=5	CTNNA2	sp|P26232|CTNA2_HUMAN	105 kDa	5	9	1.8	FALSE
687.3	TRAF2 and NCK-interacting protein kinase OS=Homo sapiens GN=TNIK PE=1 SV=1	TNIK	sp|Q9UKE5|TNIK_HUMAN	155 kDa	5	9	1.8	FALSE
2252	Tyrosine-protein kinase JAK1 OS=Homo sapiens GN=JAK1 PE=1 SV=2	JAK1	sp|P23458|JAK1_HUMAN	133 kDa	5	9	1.8	FALSE
2265	WD repeat-containing protein mio OS=Homo sapiens GN=MIOS PE=1 SV=2	MIOS	sp|Q9NXC5|MIO_HUMAN	99 kDa	5	9	1.8	FALSE
2267	Ribonuclease P protein subunit p38 OS=Homo sapiens GN=RPP38 PE=1 SV=2	RPP38	sp|P78345|RPP38_HUMAN	32 kDa	5	9	1.8	FALSE
2272	Peroxisomal membrane protein PEX14 OS=Homo sapiens GN=PEX14 PE=1 SV=1	PEX14	sp|O75381|PEX14_HUMAN	41 kDa	5	9	1.8	FALSE
2328	Protein FAM98B OS=Homo sapiens GN=FAM98B PE=1 SV=1	FAM98B	sp|Q52LJ0|FA98B_HUMAN	37 kDa	5	9	1.8	FALSE
2346	Polymerase delta-interacting protein 3 OS=Homo sapiens GN=POLDIP3 PE=1 SV=2	POLDIP3	sp|Q9BY77|PDIP3_HUMAN	46 kDa	5	9	1.8	FALSE
1238	SNW domain-containing protein 1 OS=Homo sapiens GN=SNW1 PE=1 SV=1	SNW1	sp|Q13573|SNW1_HUMAN	61 kDa	10	18	1.8	FALSE
1445	Tuftelin-interacting protein 11 OS=Homo sapiens GN=TFIP11 PE=1 SV=1	TFIP11	sp|Q9UBB9|TFP11_HUMAN	97 kDa	9	16	1.77778	FALSE
491	Septin-7 OS=Homo sapiens GN=SEPT7 PE=1 SV=2	SEPT7	sp|Q16181|SEPT7_HUMAN	51 kDa	21	37	1.7619	FALSE
2502.1	RNA-binding protein Musashi homolog 2 OS=Homo sapiens GN=MSI2 PE=1 SV=1	MSI2	sp|Q96DH6|MSI2H_HUMAN	35 kDa	4	7	1.75	FALSE
2540	Proteasome subunit alpha type-3 OS=Homo sapiens GN=PSMA3 PE=1 SV=2	PSMA3	sp|P25788|PSA3_HUMAN	28 kDa	4	7	1.75	FALSE
2573	Lon protease homolog 2, peroxisomal OS=Homo sapiens GN=LONP2 PE=1 SV=1	LONP2	sp|Q86WA8|LONP2_HUMAN	95 kDa	4	7	1.75	FALSE
2597	Pyrroline-5-carboxylate reductase 3 OS=Homo sapiens GN=PYCRL PE=1 SV=2	PYCRL	sp|Q53H96|P5CR3_HUMAN	29 kDa	4	7	1.75	FALSE
2608	Gamma-synuclein OS=Homo sapiens GN=SNCG PE=1 SV=2	SNCG	sp|O76070|SYUG_HUMAN	13 kDa	4	7	1.75	FALSE
2614	Vang-like protein 1 OS=Homo sapiens GN=VANGL1 PE=1 SV=1	VANGL1	sp|Q8TAA9|VANG1_HUMAN	60 kDa	4	7	1.75	FALSE
2618	Nicotinamide mononucleotide adenylyltransferase 1 OS=Homo sapiens GN=NMNAT1 PE=1 SV=1	NMNAT1	sp|Q9HAN9|NMNA1_HUMAN	32 kDa	4	7	1.75	FALSE
2679	Interferon-related developmental regulator 2 OS=Homo sapiens GN=IFRD2 PE=1 SV=3	IFRD2	sp|Q12894|IFRD2_HUMAN	55 kDa	4	7	1.75	FALSE
2684	Stromal cell-derived factor 2 OS=Homo sapiens GN=SDF2 PE=1 SV=2	SDF2	sp|Q99470|SDF2_HUMAN	23 kDa	4	7	1.75	FALSE
2719	Endophilin-B2 OS=Homo sapiens GN=SH3GLB2 PE=1 SV=1	SH3GLB2	sp|Q9NR46|SHLB2_HUMAN	44 kDa	4	7	1.75	FALSE
2821	TATA-binding protein-associated factor 2N OS=Homo sapiens GN=TAF15 PE=1 SV=1	TAF15	sp|Q92804|RBP56_HUMAN	62 kDa	4	7	1.75	FALSE
2831	YTH domain-containing family protein 1 OS=Homo sapiens GN=YTHDF1 PE=1 SV=1	YTHDF1	sp|Q9BYJ9|YTHD1_HUMAN	61 kDa	4	7	1.75	FALSE
1546.1	Caveolin-1 OS=Homo sapiens GN=CAV1 PE=1 SV=4	CAV1	sp|Q03135|CAV1_HUMAN	20 kDa	8	14	1.75	FALSE
1560	BAG family molecular chaperone regulator 3 OS=Homo sapiens GN=BAG3 PE=1 SV=3	BAG3	sp|O95817|BAG3_HUMAN	62 kDa	8	14	1.75	FALSE
1567	Fragile X mental retardation protein 1 OS=Homo sapiens GN=FMR1 PE=1 SV=1	FMR1	sp|Q06787|FMR1_HUMAN	71 kDa	8	14	1.75	FALSE
1577	LEM domain-containing protein 2 OS=Homo sapiens GN=LEMD2 PE=1 SV=1	LEMD2	sp|Q8NC56|LEMD2_HUMAN	57 kDa	8	14	1.75	FALSE
1615	Interferon-inducible double-stranded RNA-dependent protein kinase activator A OS=Homo sapiens GN=PRKRA PE=1 SV=1	PRKRA	sp|O75569|PRKRA_HUMAN	34 kDa	8	14	1.75	FALSE
1033	Galectin-3-binding protein OS=Homo sapiens GN=LGALS3BP PE=1 SV=1	LGALS3BP	sp|Q08380|LG3BP_HUMAN	65 kDa	12	21	1.75	FALSE
1430.1	Serine/threonine-protein kinase Nek7 OS=Homo sapiens GN=NEK7 PE=1 SV=1	NEK7	sp|Q8TDX7|NEK7_HUMAN	35 kDa	7	12	1.71429	FALSE
1247	Microtubule-associated protein 1S OS=Homo sapiens GN=MAP1S PE=1 SV=2	MAP1S	sp|Q66K74|MAP1S_HUMAN	112 kDa	10	17	1.7	FALSE
926	Cleavage and polyadenylation specificity factor subunit 5 OS=Homo sapiens GN=NUDT21 PE=1 SV=1	NUDT21	sp|O43809|CPSF5_HUMAN	26 kDa	13	22	1.69231	FALSE
943	Unconventional myosin-Vc OS=Homo sapiens GN=MYO5C PE=1 SV=2	MYO5C	sp|Q9NQX4|MYO5C_HUMAN	203 kDa	13	22	1.69231	FALSE
693	Alpha-taxilin OS=Homo sapiens GN=TXLNA PE=1 SV=3	TXLNA	sp|P40222|TXLNA_HUMAN	62 kDa	16	27	1.6875	FALSE
1396.3	Histone H1.1 OS=Homo sapiens GN=HIST1H1A PE=1 SV=3	HIST1H1A	sp|Q02539|H11_HUMAN	22 kDa	3	5	1.66667	FALSE
1430.2	Serine/threonine-protein kinase Nek6 OS=Homo sapiens GN=NEK6 PE=1 SV=2	NEK6	sp|Q9HC98|NEK6_HUMAN	36 kDa	3	5	1.66667	FALSE
2212.2	RNA binding motif protein, X-linked-like-1 OS=Homo sapiens GN=RBMXL1 PE=1 SV=1	RBMXL1	sp|Q96E39|RMXL1_HUMAN	42 kDa	3	5	1.66667	FALSE
2849	Filaggrin-2 OS=Homo sapiens GN=FLG2 PE=1 SV=1	FLG2	sp|Q5D862|FILA2_HUMAN	248 kDa	3	5	1.66667	FALSE
2850.1	Kelch-like protein 9 OS=Homo sapiens GN=KLHL9 PE=1 SV=2	KLHL9	sp|Q9P2J3|KLHL9_HUMAN	69 kDa	3	5	1.66667	FALSE
2857	Receptor-type tyrosine-protein phosphatase kappa OS=Homo sapiens GN=PTPRK PE=1 SV=2	PTPRK	sp|Q15262|PTPRK_HUMAN	162 kDa	3	5	1.66667	FALSE
2895	Ankyrin repeat and zinc finger domain-containing protein 1 OS=Homo sapiens GN=ANKZF1 PE=1 SV=1	ANKZF1	sp|Q9H8Y5|ANKZ1_HUMAN	81 kDa	3	5	1.66667	FALSE
2896	RNA methyltransferase-like protein 1 OS=Homo sapiens GN=RNMTL1 PE=1 SV=2	RNMTL1	sp|Q9HC36|RMTL1_HUMAN	47 kDa	3	5	1.66667	FALSE
2900	Probable ATP-dependent RNA helicase DHX37 OS=Homo sapiens GN=DHX37 PE=1 SV=1	DHX37	sp|Q8IY37|DHX37_HUMAN	130 kDa	3	5	1.66667	FALSE
2902	Lariat debranching enzyme OS=Homo sapiens GN=DBR1 PE=1 SV=2	DBR1	sp|Q9UK59|DBR1_HUMAN	62 kDa	3	5	1.66667	FALSE
2907	Cytoskeleton-associated protein 2 OS=Homo sapiens GN=CKAP2 PE=1 SV=1	CKAP2	sp|Q8WWK9|CKAP2_HUMAN	77 kDa	3	5	1.66667	FALSE
2913	39S ribosomal protein L10, mitochondrial OS=Homo sapiens GN=MRPL10 PE=1 SV=3	MRPL10	sp|Q7Z7H8|RM10_HUMAN	29 kDa	3	5	1.66667	FALSE
2914	Probable cysteine--tRNA ligase, mitochondrial OS=Homo sapiens GN=CARS2 PE=1 SV=1	CARS2	sp|Q9HA77|SYCM_HUMAN	62 kDa	3	5	1.66667	FALSE
2915	Exosome complex component CSL4 OS=Homo sapiens GN=EXOSC1 PE=1 SV=1	EXOSC1	sp|Q9Y3B2|EXOS1_HUMAN	21 kDa	3	5	1.66667	FALSE
2918	5'-nucleotidase domain-containing protein 2 OS=Homo sapiens GN=NT5DC2 PE=1 SV=1	NT5DC2	sp|Q9H857|NT5D2_HUMAN	61 kDa	3	5	1.66667	FALSE
2919	FAST kinase domain-containing protein 2 OS=Homo sapiens GN=FASTKD2 PE=1 SV=1	FASTKD2	sp|Q9NYY8|FAKD2_HUMAN	81 kDa	3	5	1.66667	FALSE
2935	F-box only protein 22 OS=Homo sapiens GN=FBXO22 PE=1 SV=1	FBXO22	sp|Q8NEZ5|FBX22_HUMAN	45 kDa	3	5	1.66667	FALSE
2938	Mitochondrial ribonuclease P protein 3 OS=Homo sapiens GN=KIAA0391 PE=1 SV=2	KIAA0391	sp|O15091|MRRP3_HUMAN	67 kDa	3	5	1.66667	FALSE
2946	39S ribosomal protein L22, mitochondrial OS=Homo sapiens GN=MRPL22 PE=1 SV=1	MRPL22	sp|Q9NWU5|RM22_HUMAN	24 kDa	3	5	1.66667	FALSE
2984	39S ribosomal protein L16, mitochondrial OS=Homo sapiens GN=MRPL16 PE=1 SV=1	MRPL16	sp|Q9NX20|RM16_HUMAN	28 kDa	3	5	1.66667	FALSE
2985	RNA 3'-terminal phosphate cyclase-like protein OS=Homo sapiens GN=RCL1 PE=1 SV=3	RCL1	sp|Q9Y2P8|RCL1_HUMAN	41 kDa	3	5	1.66667	FALSE
2994	AP-3 complex subunit sigma-1 OS=Homo sapiens GN=AP3S1 PE=1 SV=1	AP3S1	sp|Q92572|AP3S1_HUMAN	22 kDa	3	5	1.66667	FALSE
2997	Receptor expression-enhancing protein 4 OS=Homo sapiens GN=REEP4 PE=1 SV=1	REEP4	sp|Q9H6H4|REEP4_HUMAN	29 kDa	3	5	1.66667	FALSE
3011	General transcription factor IIH subunit 1 OS=Homo sapiens GN=GTF2H1 PE=1 SV=1	GTF2H1	sp|P32780|TF2H1_HUMAN	62 kDa	3	5	1.66667	FALSE
3018	Myeloid-associated differentiation marker OS=Homo sapiens GN=MYADM PE=1 SV=2	MYADM	sp|Q96S97|MYADM_HUMAN	35 kDa	3	5	1.66667	FALSE
3023	RNA-binding protein 8A OS=Homo sapiens GN=RBM8A PE=1 SV=1	RBM8A	sp|Q9Y5S9|RBM8A_HUMAN	20 kDa	3	5	1.66667	FALSE
3058	Elongator complex protein 6 OS=Homo sapiens GN=ELP6 PE=1 SV=1	ELP6	sp|Q0PNE2|ELP6_HUMAN	30 kDa	3	5	1.66667	FALSE
3108	Folate receptor alpha OS=Homo sapiens GN=FOLR1 PE=1 SV=3	FOLR1	sp|P15328|FOLR1_HUMAN	30 kDa	3	5	1.66667	FALSE
3110	Splicing factor 3B subunit 4 OS=Homo sapiens GN=SF3B4 PE=1 SV=1	SF3B4	sp|Q15427|SF3B4_HUMAN	44 kDa	3	5	1.66667	FALSE
3118	F-box/WD repeat-containing protein 5 OS=Homo sapiens GN=FBXW5 PE=1 SV=1	FBXW5	sp|Q969U6|FBXW5_HUMAN	64 kDa	3	5	1.66667	FALSE
3122	Ubiquitin-conjugating enzyme E2 L3 OS=Homo sapiens GN=UBE2L3 PE=1 SV=1	UBE2L3	sp|P68036|UB2L3_HUMAN	18 kDa	3	5	1.66667	FALSE
3128	CDGSH iron-sulfur domain-containing protein 2 OS=Homo sapiens GN=CISD2 PE=1 SV=1	CISD2	sp|Q8N5K1|CISD2_HUMAN	15 kDa	3	5	1.66667	FALSE
3262	RNA-binding motif, single-stranded-interacting protein 1 OS=Homo sapiens GN=RBMS1 PE=1 SV=3	RBMS1	sp|P29558|RBMS1_HUMAN	45 kDa	3	5	1.66667	FALSE
3269	Lamin-B2 OS=Homo sapiens GN=LMNB2 PE=1 SV=3	LMNB2	sp|Q03252|LMNB2_HUMAN	68 kDa	3	5	1.66667	FALSE
1980	TRMT1-like protein OS=Homo sapiens GN=TRMT1L PE=1 SV=2	TRMT1L	sp|Q7Z2T5|TRM1L_HUMAN	82 kDa	6	10	1.66667	FALSE
2156	Importin subunit alpha-5 OS=Homo sapiens GN=KPNA1 PE=1 SV=3	KPNA1	sp|P52294|IMA5_HUMAN	60 kDa	6	10	1.66667	FALSE
634	Polymerase I and transcript release factor OS=Homo sapiens GN=PTRF PE=1 SV=1	PTRF	sp|Q6NZI2|PTRF_HUMAN	43 kDa	17	28	1.64706	FALSE
840	Gamma-adducin OS=Homo sapiens GN=ADD3 PE=1 SV=1	ADD3	sp|Q9UEY8|ADDG_HUMAN	79 kDa	14	23	1.64286	FALSE
298	Heat shock 70 kDa protein 4L OS=Homo sapiens GN=HSPA4L PE=1 SV=3	HSPA4L	sp|O95757|HS74L_HUMAN	95 kDa	28	46	1.64286	FALSE
1124	5'-3' exoribonuclease 2 OS=Homo sapiens GN=XRN2 PE=1 SV=1	XRN2	sp|Q9H0D6|XRN2_HUMAN	109 kDa	11	18	1.63636	FALSE
1552	RNA-binding protein EWS OS=Homo sapiens GN=EWSR1 PE=1 SV=1	EWSR1	sp|Q01844|EWS_HUMAN	68 kDa	8	13	1.625	FALSE
1558	RNA polymerase II-associated factor 1 homolog OS=Homo sapiens GN=PAF1 PE=1 SV=2	PAF1	sp|Q8N7H5|PAF1_HUMAN	60 kDa	8	13	1.625	FALSE
1573	Heterochromatin protein 1-binding protein 3 OS=Homo sapiens GN=HP1BP3 PE=1 SV=1	HP1BP3	sp|Q5SSJ5|HP1B3_HUMAN	61 kDa	8	13	1.625	FALSE
1582	Heterogeneous nuclear ribonucleoprotein A0 OS=Homo sapiens GN=HNRNPA0 PE=1 SV=1	HNRNPA0	sp|Q13151|ROA0_HUMAN	31 kDa	8	13	1.625	FALSE
1593	Protein scribble homolog OS=Homo sapiens GN=SCRIB PE=1 SV=4	SCRIB	sp|Q14160|SCRIB_HUMAN	175 kDa	8	13	1.625	FALSE
702	Fragile X mental retardation syndrome-related protein 2 OS=Homo sapiens GN=FXR2 PE=1 SV=2	FXR2	sp|P51116|FXR2_HUMAN	74 kDa	16	26	1.625	FALSE
753	AP-2 complex subunit alpha-2 OS=Homo sapiens GN=AP2A2 PE=1 SV=2	AP2A2	sp|O94973|AP2A2_HUMAN	104 kDa	16	26	1.625	FALSE
589	60S ribosomal protein L7a OS=Homo sapiens GN=RPL7A PE=1 SV=2	RPL7A	sp|P62424|RL7A_HUMAN	30 kDa	18	29	1.61111	FALSE
2211	Treacle protein OS=Homo sapiens GN=TCOF1 PE=1 SV=3	TCOF1	sp|Q13428|TCOF_HUMAN	152 kDa	5	8	1.6	FALSE
2223	Complement decay-accelerating factor OS=Homo sapiens GN=CD55 PE=1 SV=4	CD55	sp|P08174|DAF_HUMAN	41 kDa	5	8	1.6	FALSE
2226	Protein LSM12 homolog OS=Homo sapiens GN=LSM12 PE=1 SV=2	LSM12	sp|Q3MHD2|LSM12_HUMAN	22 kDa	5	8	1.6	FALSE
2230	Transcriptional repressor p66-alpha OS=Homo sapiens GN=GATAD2A PE=1 SV=1	GATAD2A	sp|Q86YP4|P66A_HUMAN	68 kDa	5	8	1.6	FALSE
2236	Poly [ADP-ribose] polymerase 12 OS=Homo sapiens GN=PARP12 PE=1 SV=1	PARP12	sp|Q9H0J9|PAR12_HUMAN	79 kDa	5	8	1.6	FALSE
2237	ATP-dependent RNA helicase DDX18 OS=Homo sapiens GN=DDX18 PE=1 SV=2	DDX18	sp|Q9NVP1|DDX18_HUMAN	75 kDa	5	8	1.6	FALSE
2245	Mediator of RNA polymerase II transcription subunit 24 OS=Homo sapiens GN=MED24 PE=1 SV=1	MED24	sp|O75448|MED24_HUMAN	110 kDa	5	8	1.6	FALSE
2255	Eukaryotic translation initiation factor 3 subunit K OS=Homo sapiens GN=EIF3K PE=1 SV=1	EIF3K	sp|Q9UBQ5|EIF3K_HUMAN	25 kDa	5	8	1.6	FALSE
2278	RNA-binding protein NOB1 OS=Homo sapiens GN=NOB1 PE=1 SV=1	NOB1	sp|Q9ULX3|NOB1_HUMAN	47 kDa	5	8	1.6	FALSE
2286	Tripartite motif-containing protein 26 OS=Homo sapiens GN=TRIM26 PE=2 SV=1	TRIM26	sp|Q12899|TRI26_HUMAN	62 kDa	5	8	1.6	FALSE
2317	Alpha-crystallin B chain OS=Homo sapiens GN=CRYAB PE=1 SV=2	CRYAB	sp|P02511|CRYAB_HUMAN	20 kDa	5	8	1.6	FALSE
2334	Protein FAM207A OS=Homo sapiens GN=FAM207A PE=1 SV=2	FAM207A	sp|Q9NSI2|F207A_HUMAN	25 kDa	5	8	1.6	FALSE
2404	C-terminal-binding protein 1 OS=Homo sapiens GN=CTBP1 PE=1 SV=2	CTBP1	sp|Q13363|CTBP1_HUMAN	48 kDa	5	8	1.6	FALSE
1276	Acyl-coenzyme A thioesterase 9, mitochondrial OS=Homo sapiens GN=ACOT9 PE=1 SV=2	ACOT9	sp|Q9Y305|ACOT9_HUMAN	50 kDa	10	16	1.6	FALSE
642	Protein-glutamine gamma-glutamyltransferase 2 OS=Homo sapiens GN=TGM2 PE=1 SV=2	TGM2	sp|P21980|TGM2_HUMAN	77 kDa	17	27	1.58824	FALSE
1037	Unconventional myosin-XIX OS=Homo sapiens GN=MYO19 PE=2 SV=2	MYO19	sp|Q96H55|MYO19_HUMAN	109 kDa	12	19	1.58333	FALSE
1798	Heterogeneous nuclear ribonucleoprotein D-like OS=Homo sapiens GN=HNRNPDL PE=1 SV=3	HNRNPDL	sp|O14979|HNRDL_HUMAN	46 kDa	7	11	1.57143	FALSE
494	CD109 antigen OS=Homo sapiens GN=CD109 PE=1 SV=2	CD109	sp|Q6YHK3|CD109_HUMAN	162 kDa	21	33	1.57143	FALSE
709	Exosome component 10 OS=Homo sapiens GN=EXOSC10 PE=1 SV=2	EXOSC10	sp|Q01780|EXOSX_HUMAN	101 kDa	16	25	1.5625	FALSE
1410	Large subunit GTPase 1 homolog OS=Homo sapiens GN=LSG1 PE=1 SV=2	LSG1	sp|Q9H089|LSG1_HUMAN	75 kDa	9	14	1.55556	FALSE
1437	Protein FAM98A OS=Homo sapiens GN=FAM98A PE=1 SV=1	FAM98A	sp|Q8NCA5|FA98A_HUMAN	55 kDa	9	14	1.55556	FALSE
1458	Sulfide:quinone oxidoreductase, mitochondrial OS=Homo sapiens GN=SQRDL PE=1 SV=1	SQRDL	sp|Q9Y6N5|SQRD_HUMAN	50 kDa	9	14	1.55556	FALSE
1463	Probable dimethyladenosine transferase OS=Homo sapiens GN=DIMT1 PE=1 SV=1	DIMT1	sp|Q9UNQ2|DIM1_HUMAN	35 kDa	9	14	1.55556	FALSE
637.1	Coronin-1C OS=Homo sapiens GN=CORO1C PE=1 SV=1	CORO1C	sp|Q9ULV4|COR1C_HUMAN	53 kDa	17	26	1.52941	FALSE
486	Protein PRRC2C OS=Homo sapiens GN=PRRC2C PE=1 SV=4	PRRC2C	sp|Q9Y520|PRC2C_HUMAN	317 kDa	21	32	1.52381	FALSE
421	Procollagen-lysine,2-oxoglutarate 5-dioxygenase 2 OS=Homo sapiens GN=PLOD2 PE=1 SV=2	PLOD2	sp|O00469|PLOD2_HUMAN	85 kDa	23	35	1.52174	FALSE
3250.1	Ras-related protein Rap-2b OS=Homo sapiens GN=RAP2B PE=1 SV=1	RAP2B	sp|P61225|RAP2B_HUMAN	21 kDa	2	3	1.5	FALSE
3285	Protein SPT2 homolog OS=Homo sapiens GN=SPTY2D1 PE=1 SV=3	SPTY2D1	sp|Q68D10|SPT2_HUMAN	76 kDa	2	3	1.5	FALSE
3294	DNA-directed RNA polymerase III subunit RPC5 OS=Homo sapiens GN=POLR3E PE=1 SV=1	POLR3E	sp|Q9NVU0|RPC5_HUMAN	80 kDa	2	3	1.5	FALSE
3296	Estradiol 17-beta-dehydrogenase 11 OS=Homo sapiens GN=HSD17B11 PE=1 SV=3	HSD17B11	sp|Q8NBQ5|DHB11_HUMAN	33 kDa	2	3	1.5	FALSE
3297	Growth arrest and DNA damage-inducible proteins-interacting protein 1 OS=Homo sapiens GN=GADD45GIP1 PE=1 SV=1	GADD45GIP1	sp|Q8TAE8|G45IP_HUMAN	25 kDa	2	3	1.5	FALSE
3308	Glycogen synthase kinase-3 beta OS=Homo sapiens GN=GSK3B PE=1 SV=2	GSK3B	sp|P49841|GSK3B_HUMAN	47 kDa	2	3	1.5	FALSE
3309	LINE-1 retrotransposable element ORF1 protein OS=Homo sapiens GN=L1RE1 PE=1 SV=1	L1RE1	sp|Q9UN81|LORF1_HUMAN	40 kDa	2	3	1.5	FALSE
3316	Calcium-binding and coiled-coil domain-containing protein 2 OS=Homo sapiens GN=CALCOCO2 PE=1 SV=1	CALCOCO2	sp|Q13137|CACO2_HUMAN	52 kDa	2	3	1.5	FALSE
3317	Protein THEM6 OS=Homo sapiens GN=THEM6 PE=1 SV=2	THEM6	sp|Q8WUY1|THEM6_HUMAN	24 kDa	2	3	1.5	FALSE
3318	Serine/threonine-protein kinase Chk1 OS=Homo sapiens GN=CHEK1 PE=1 SV=2	CHEK1	sp|O14757|CHK1_HUMAN	54 kDa	2	3	1.5	FALSE
3335	MORF4 family-associated protein 1 OS=Homo sapiens GN=MRFAP1 PE=1 SV=1	MRFAP1	sp|Q9Y605|MOFA1_HUMAN	15 kDa	2	3	1.5	FALSE
3338	Nuclear receptor coactivator 7 OS=Homo sapiens GN=NCOA7 PE=1 SV=2	NCOA7	sp|Q8NI08|NCOA7_HUMAN	106 kDa	2	3	1.5	FALSE
3339.1	LIM and senescent cell antigen-like-containing domain protein 1 OS=Homo sapiens GN=LIMS1 PE=1 SV=4	LIMS1	sp|P48059|LIMS1_HUMAN	37 kDa	2	3	1.5	FALSE
3348	Serine protease HTRA1 OS=Homo sapiens GN=HTRA1 PE=1 SV=1	HTRA1	sp|Q92743|HTRA1_HUMAN	51 kDa	2	3	1.5	FALSE
3353	Golgi-associated plant pathogenesis-related protein 1 OS=Homo sapiens GN=GLIPR2 PE=1 SV=3	GLIPR2	sp|Q9H4G4|GAPR1_HUMAN	17 kDa	2	3	1.5	FALSE
3358	Intraflagellar transport protein 122 homolog OS=Homo sapiens GN=IFT122 PE=1 SV=2	IFT122	sp|Q9HBG6|IF122_HUMAN	142 kDa	2	3	1.5	FALSE
3383	1-phosphatidylinositol 4,5-bisphosphate phosphodiesterase beta-4 OS=Homo sapiens GN=PLCB4 PE=1 SV=3	PLCB4	sp|Q15147|PLCB4_HUMAN	134 kDa	2	3	1.5	FALSE
3385	General transcription factor 3C polypeptide 1 OS=Homo sapiens GN=GTF3C1 PE=1 SV=4	GTF3C1	sp|Q12789|TF3C1_HUMAN	239 kDa	2	3	1.5	FALSE
3389	SH3 domain-containing kinase-binding protein 1 OS=Homo sapiens GN=SH3KBP1 PE=1 SV=2	SH3KBP1	sp|Q96B97|SH3K1_HUMAN	73 kDa	2	3	1.5	FALSE
3393	Chondroitin sulfate glucuronyltransferase OS=Homo sapiens GN=CHPF2 PE=2 SV=2	CHPF2	sp|Q9P2E5|CHPF2_HUMAN	86 kDa	2	3	1.5	FALSE
3414	52 kDa repressor of the inhibitor of the protein kinase OS=Homo sapiens GN=PRKRIR PE=1 SV=2	PRKRIR	sp|O43422|P52K_HUMAN	88 kDa	2	3	1.5	FALSE
3418	Laminin subunit beta-3 OS=Homo sapiens GN=LAMB3 PE=1 SV=1	LAMB3	sp|Q13751|LAMB3_HUMAN	130 kDa	2	3	1.5	FALSE
3424	Retinoic acid-induced protein 3 OS=Homo sapiens GN=GPRC5A PE=1 SV=2	GPRC5A	sp|Q8NFJ5|RAI3_HUMAN	40 kDa	2	3	1.5	FALSE
3425.1	Copine-8 OS=Homo sapiens GN=CPNE8 PE=1 SV=2	CPNE8	sp|Q86YQ8|CPNE8_HUMAN	63 kDa	2	3	1.5	FALSE
3427.1	Spindlin-1 OS=Homo sapiens GN=SPIN1 PE=1 SV=3	SPIN1	sp|Q9Y657|SPIN1_HUMAN	30 kDa	2	3	1.5	FALSE
3429	Protein BUD31 homolog OS=Homo sapiens GN=BUD31 PE=1 SV=2	BUD31	sp|P41223|BUD31_HUMAN	17 kDa	2	3	1.5	FALSE
3432	DNA-directed RNA polymerase III subunit RPC9 OS=Homo sapiens GN=CRCP PE=1 SV=1	CRCP	sp|O75575|RPC9_HUMAN	17 kDa	2	3	1.5	FALSE
3440	Testis-specific Y-encoded-like protein 1 OS=Homo sapiens GN=TSPYL1 PE=1 SV=3	TSPYL1	sp|Q9H0U9|TSYL1_HUMAN	49 kDa	2	3	1.5	FALSE
3445	SEC14 domain and spectrin repeat-containing protein 1 OS=Homo sapiens GN=SESTD1 PE=1 SV=2	SESTD1	sp|Q86VW0|SESD1_HUMAN	79 kDa	2	3	1.5	FALSE
3453	tRNA wybutosine-synthesizing protein 4 OS=Homo sapiens GN=LCMT2 PE=1 SV=3	LCMT2	sp|O60294|TYW4_HUMAN	76 kDa	2	3	1.5	FALSE
3457	Pre-mRNA-processing factor 40 homolog A OS=Homo sapiens GN=PRPF40A PE=1 SV=2	PRPF40A	sp|O75400|PR40A_HUMAN	109 kDa	2	3	1.5	FALSE
3459	Peptidyl-prolyl cis-trans isomerase-like 2 OS=Homo sapiens GN=PPIL2 PE=1 SV=1	PPIL2	sp|Q13356|PPIL2_HUMAN	59 kDa	2	3	1.5	FALSE
3488	Pinin OS=Homo sapiens GN=PNN PE=1 SV=4	PNN	sp|Q9H307|PININ_HUMAN	82 kDa	2	3	1.5	FALSE
3495	CDK5 regulatory subunit-associated protein 1 OS=Homo sapiens GN=CDK5RAP1 PE=1 SV=2	CDK5RAP1	sp|Q96SZ6|CK5P1_HUMAN	68 kDa	2	3	1.5	FALSE
3496	Interleukin-18 OS=Homo sapiens GN=IL18 PE=1 SV=1	IL18	sp|Q14116|IL18_HUMAN	22 kDa	2	3	1.5	FALSE
3523	Histone deacetylase complex subunit SAP18 OS=Homo sapiens GN=SAP18 PE=1 SV=1	SAP18	sp|O00422|SAP18_HUMAN	18 kDa	2	3	1.5	FALSE
3533	Elongator complex protein 5 OS=Homo sapiens GN=ELP5 PE=1 SV=2	ELP5	sp|Q8TE02|ELP5_HUMAN	35 kDa	2	3	1.5	FALSE
3544	Acyl-coenzyme A thioesterase 8 OS=Homo sapiens GN=ACOT8 PE=1 SV=1	ACOT8	sp|O14734|ACOT8_HUMAN	36 kDa	2	3	1.5	FALSE
3555	Golgi to ER traffic protein 4 homolog OS=Homo sapiens GN=GET4 PE=1 SV=1	GET4	sp|Q7L5D6|GET4_HUMAN	37 kDa	2	3	1.5	FALSE
3567	STAM-binding protein OS=Homo sapiens GN=STAMBP PE=1 SV=1	STAMBP	sp|O95630|STABP_HUMAN	48 kDa	2	3	1.5	FALSE
3572	Microtubule-associated protein 2 OS=Homo sapiens GN=MAP2 PE=1 SV=4	MAP2	sp|P11137|MTAP2_HUMAN	200 kDa	2	3	1.5	FALSE
3587	Actin filament-associated protein 1-like 1 OS=Homo sapiens GN=AFAP1L1 PE=1 SV=2	AFAP1L1	sp|Q8TED9|AF1L1_HUMAN	86 kDa	2	3	1.5	FALSE
3592	Derlin-1 OS=Homo sapiens GN=DERL1 PE=1 SV=1	DERL1	sp|Q9BUN8|DERL1_HUMAN	29 kDa	2	3	1.5	FALSE
3595	High mobility group nucleosome-binding domain-containing protein 5 OS=Homo sapiens GN=HMGN5 PE=1 SV=1	HMGN5	sp|P82970|HMGN5_HUMAN	32 kDa	2	3	1.5	FALSE
3603	Nucleoplasmin-3 OS=Homo sapiens GN=NPM3 PE=1 SV=3	NPM3	sp|O75607|NPM3_HUMAN	19 kDa	2	3	1.5	FALSE
3608	Histone deacetylase 3 OS=Homo sapiens GN=HDAC3 PE=1 SV=2	HDAC3	sp|O15379|HDAC3_HUMAN	49 kDa	2	3	1.5	FALSE
3619	Nucleoporin NDC1 OS=Homo sapiens GN=NDC1 PE=1 SV=2	NDC1	sp|Q9BTX1|NDC1_HUMAN	76 kDa	2	3	1.5	FALSE
3622	Heparan sulfate 2-O-sulfotransferase 1 OS=Homo sapiens GN=HS2ST1 PE=1 SV=1	HS2ST1	sp|Q7LGA3|HS2ST_HUMAN	42 kDa	2	3	1.5	FALSE
3633	Zinc transporter SLC39A7 OS=Homo sapiens GN=SLC39A7 PE=1 SV=2	SLC39A7	sp|Q92504|S39A7_HUMAN	50 kDa	2	3	1.5	FALSE
3634	Serum response factor-binding protein 1 OS=Homo sapiens GN=SRFBP1 PE=1 SV=1	SRFBP1	sp|Q8NEF9|SRFB1_HUMAN	49 kDa	2	3	1.5	FALSE
3640	Trafficking protein particle complex subunit 4 OS=Homo sapiens GN=TRAPPC4 PE=1 SV=1	TRAPPC4	sp|Q9Y296|TPPC4_HUMAN	24 kDa	2	3	1.5	FALSE
3649	G-protein coupled receptor 56 OS=Homo sapiens GN=GPR56 PE=1 SV=2	GPR56	sp|Q9Y653|GPR56_HUMAN	78 kDa	2	3	1.5	FALSE
3651	General transcription factor 3C polypeptide 5 OS=Homo sapiens GN=GTF3C5 PE=1 SV=2	GTF3C5	sp|Q9Y5Q8|TF3C5_HUMAN	60 kDa	2	3	1.5	FALSE
3668	Histone RNA hairpin-binding protein OS=Homo sapiens GN=SLBP PE=1 SV=1	SLBP	sp|Q14493|SLBP_HUMAN	31 kDa	2	3	1.5	FALSE
3675	Cyclic GMP-AMP synthase OS=Homo sapiens GN=MB21D1 PE=1 SV=2	MB21D1	sp|Q8N884|CGAS_HUMAN	59 kDa	2	3	1.5	FALSE
3678	Lysophospholipid acyltransferase 5 OS=Homo sapiens GN=LPCAT3 PE=1 SV=1	LPCAT3	sp|Q6P1A2|MBOA5_HUMAN	56 kDa	2	3	1.5	FALSE
3690	Interferon-induced protein with tetratricopeptide repeats 5 OS=Homo sapiens GN=IFIT5 PE=1 SV=1	IFIT5	sp|Q13325|IFIT5_HUMAN	56 kDa	2	3	1.5	FALSE
3703	Regulation of nuclear pre-mRNA domain-containing protein 2 OS=Homo sapiens GN=RPRD2 PE=1 SV=1	RPRD2	sp|Q5VT52|RPRD2_HUMAN	156 kDa	2	3	1.5	FALSE
3709	HAUS augmin-like complex subunit 2 OS=Homo sapiens GN=HAUS2 PE=1 SV=1	HAUS2	sp|Q9NVX0|HAUS2_HUMAN	27 kDa	2	3	1.5	FALSE
3726	Oxidoreductase NAD-binding domain-containing protein 1 OS=Homo sapiens GN=OXNAD1 PE=1 SV=1	OXNAD1	sp|Q96HP4|OXND1_HUMAN	35 kDa	2	3	1.5	FALSE
3727	Uncharacterized protein C19orf52 OS=Homo sapiens GN=C19orf52 PE=1 SV=2	C19orf52	sp|Q9BSF4|CS052_HUMAN	29 kDa	2	3	1.5	FALSE
3728	Zinc finger protein 787 OS=Homo sapiens GN=ZNF787 PE=1 SV=3	ZNF787	sp|Q6DD87|ZN787_HUMAN	41 kDa	2	3	1.5	FALSE
3731	Protein YIF1A OS=Homo sapiens GN=YIF1A PE=1 SV=2	YIF1A	sp|O95070|YIF1A_HUMAN	32 kDa	2	3	1.5	FALSE
3735	Ribonuclease P protein subunit p20 OS=Homo sapiens GN=POP7 PE=1 SV=2	POP7	sp|O75817|POP7_HUMAN	16 kDa	2	3	1.5	FALSE
3760	COMM domain-containing protein 5 OS=Homo sapiens GN=COMMD5 PE=1 SV=1	COMMD5	sp|Q9GZQ3|COMD5_HUMAN	25 kDa	2	3	1.5	FALSE
3783	rRNA methyltransferase 1, mitochondrial OS=Homo sapiens GN=MRM1 PE=1 SV=1	MRM1	sp|Q6IN84|MRM1_HUMAN	39 kDa	2	3	1.5	FALSE
3790.1	Aldehyde dehydrogenase family 3 member B1 OS=Homo sapiens GN=ALDH3B1 PE=1 SV=1	ALDH3B1	sp|P43353|AL3B1_HUMAN	52 kDa	2	3	1.5	FALSE
3815	RNA-binding motif, single-stranded-interacting protein 2 OS=Homo sapiens GN=RBMS2 PE=1 SV=1	RBMS2	sp|Q15434|RBMS2_HUMAN	44 kDa	2	3	1.5	FALSE
3829	Protein FAM111B OS=Homo sapiens GN=FAM111B PE=1 SV=1	FAM111B	sp|Q6SJ93|F111B_HUMAN	85 kDa	2	3	1.5	FALSE
3832	Putative ribosomal RNA methyltransferase 2 OS=Homo sapiens GN=FTSJ2 PE=1 SV=1	FTSJ2	sp|Q9UI43|RRMJ2_HUMAN	27 kDa	2	3	1.5	FALSE
3836	RRP12-like protein OS=Homo sapiens GN=RRP12 PE=1 SV=2	RRP12	sp|Q5JTH9|RRP12_HUMAN	144 kDa	2	3	1.5	FALSE
3841	Tyrosine-protein kinase Lyn OS=Homo sapiens GN=LYN PE=1 SV=3	LYN	sp|P07948|LYN_HUMAN	59 kDa	2	3	1.5	FALSE
1568.2	Histone H2A type 2-B OS=Homo sapiens GN=HIST2H2AB PE=1 SV=3	HIST2H2AB	sp|Q8IUE6|H2A2B_HUMAN	14 kDa	4	6	1.5	FALSE
2487	Histone acetyltransferase KAT7 OS=Homo sapiens GN=KAT7 PE=1 SV=1	KAT7	sp|O95251|KAT7_HUMAN	71 kDa	4	6	1.5	FALSE
2491.1	Serine/arginine-rich splicing factor 2 OS=Homo sapiens GN=SRSF2 PE=1 SV=4	SRSF2	sp|Q01130|SRSF2_HUMAN	25 kDa	4	6	1.5	FALSE
2493	Constitutive coactivator of peroxisome proliferator-activated receptor gamma OS=Homo sapiens GN=FAM120B PE=1 SV=1	FAM120B	sp|Q96EK7|F120B_HUMAN	104 kDa	4	6	1.5	FALSE
2530	RNA-binding protein 6 OS=Homo sapiens GN=RBM6 PE=1 SV=5	RBM6	sp|P78332|RBM6_HUMAN	129 kDa	4	6	1.5	FALSE
2546	Guanine nucleotide-binding protein-like 3-like protein OS=Homo sapiens GN=GNL3L PE=1 SV=1	GNL3L	sp|Q9NVN8|GNL3L_HUMAN	66 kDa	4	6	1.5	FALSE
2552	WD repeat-containing protein 7 OS=Homo sapiens GN=WDR7 PE=1 SV=2	WDR7	sp|Q9Y4E6|WDR7_HUMAN	164 kDa	4	6	1.5	FALSE
2571	Protein CYR61 OS=Homo sapiens GN=CYR61 PE=1 SV=1	CYR61	sp|O00622|CYR61_HUMAN	42 kDa	4	6	1.5	FALSE
2606	Aspartyl aminopeptidase OS=Homo sapiens GN=DNPEP PE=1 SV=1	DNPEP	sp|Q9ULA0|DNPEP_HUMAN	52 kDa	4	6	1.5	FALSE
2655	Exosome complex component RRP43 OS=Homo sapiens GN=EXOSC8 PE=1 SV=1	EXOSC8	sp|Q96B26|EXOS8_HUMAN	30 kDa	4	6	1.5	FALSE
2657	Protein quaking OS=Homo sapiens GN=QKI PE=1 SV=1	QKI	sp|Q96PU8|QKI_HUMAN	38 kDa	4	6	1.5	FALSE
2678	Cleavage stimulation factor subunit 1 OS=Homo sapiens GN=CSTF1 PE=1 SV=1	CSTF1	sp|Q05048|CSTF1_HUMAN	48 kDa	4	6	1.5	FALSE
2704	Lipoprotein lipase OS=Homo sapiens GN=LPL PE=1 SV=1	LPL	sp|P06858|LIPL_HUMAN	53 kDa	4	6	1.5	FALSE
2714	Cyclin-dependent kinase 7 OS=Homo sapiens GN=CDK7 PE=1 SV=1	CDK7	sp|P50613|CDK7_HUMAN	39 kDa	4	6	1.5	FALSE
2779	HAUS augmin-like complex subunit 1 OS=Homo sapiens GN=HAUS1 PE=1 SV=1	HAUS1	sp|Q96CS2|HAUS1_HUMAN	32 kDa	4	6	1.5	FALSE
833.2	SRSF protein kinase 2 OS=Homo sapiens GN=SRPK2 PE=1 SV=3	SRPK2	sp|P78362|SRPK2_HUMAN	78 kDa	6	9	1.5	FALSE
1568.1	Histone H2A type 2-C OS=Homo sapiens GN=HIST2H2AC PE=1 SV=4	HIST2H2AC	sp|Q16777|H2A2C_HUMAN (+1)	14 kDa	6	9	1.5	FALSE
1966	NCK-interacting protein with SH3 domain OS=Homo sapiens GN=NCKIPSD PE=1 SV=1	NCKIPSD	sp|Q9NZQ3|SPN90_HUMAN	79 kDa	6	9	1.5	FALSE
1970	NEDD8-activating enzyme E1 catalytic subunit OS=Homo sapiens GN=UBA3 PE=1 SV=2	UBA3	sp|Q8TBC4|UBA3_HUMAN	52 kDa	6	9	1.5	FALSE
1984	Nuclear RNA export factor 1 OS=Homo sapiens GN=NXF1 PE=1 SV=1	NXF1	sp|Q9UBU9|NXF1_HUMAN	70 kDa	6	9	1.5	FALSE
1985	Nucleolar protein 9 OS=Homo sapiens GN=NOP9 PE=1 SV=1	NOP9	sp|Q86U38|NOP9_HUMAN	69 kDa	6	9	1.5	FALSE
1996.1	Eukaryotic translation initiation factor 4E OS=Homo sapiens GN=EIF4E PE=1 SV=2	EIF4E	sp|P06730|IF4E_HUMAN	25 kDa	6	9	1.5	FALSE
2000	DNA-directed RNA polymerase III subunit RPC3 OS=Homo sapiens GN=POLR3C PE=1 SV=1	POLR3C	sp|Q9BUI4|RPC3_HUMAN	61 kDa	6	9	1.5	FALSE
2006	Serine/arginine-rich splicing factor 5 OS=Homo sapiens GN=SRSF5 PE=1 SV=1	SRSF5	sp|Q13243|SRSF5_HUMAN	31 kDa	6	9	1.5	FALSE
2014	RNA-binding protein PNO1 OS=Homo sapiens GN=PNO1 PE=1 SV=1	PNO1	sp|Q9NRX1|PNO1_HUMAN	28 kDa	6	9	1.5	FALSE
2031	BAG family molecular chaperone regulator 2 OS=Homo sapiens GN=BAG2 PE=1 SV=1	BAG2	sp|O95816|BAG2_HUMAN	24 kDa	6	9	1.5	FALSE
2039	AP-2 complex subunit mu OS=Homo sapiens GN=AP2M1 PE=1 SV=2	AP2M1	sp|Q96CW1|AP2M1_HUMAN	50 kDa	6	9	1.5	FALSE
2133	Protein syndesmos OS=Homo sapiens GN=NUDT16L1 PE=1 SV=1	NUDT16L1	sp|Q9BRJ7|SDOS_HUMAN	23 kDa	6	9	1.5	FALSE
1579	Protein CASC3 OS=Homo sapiens GN=CASC3 PE=1 SV=2	CASC3	sp|O15234|CASC3_HUMAN	76 kDa	8	12	1.5	FALSE
1602	Nuclear distribution protein nudE homolog 1 OS=Homo sapiens GN=NDE1 PE=1 SV=2	NDE1	sp|Q9NXR1|NDE1_HUMAN	39 kDa	8	12	1.5	FALSE
1262	ATP synthase F(0) complex subunit B1, mitochondrial OS=Homo sapiens GN=ATP5F1 PE=1 SV=2	ATP5F1	sp|P24539|AT5F1_HUMAN	29 kDa	10	15	1.5	FALSE
1270	MAP7 domain-containing protein 3 OS=Homo sapiens GN=MAP7D3 PE=1 SV=2	MAP7D3	sp|Q8IWC1|MA7D3_HUMAN	98 kDa	10	15	1.5	FALSE
1307	Putative ATP-dependent RNA helicase DHX57 OS=Homo sapiens GN=DHX57 PE=1 SV=2	DHX57	sp|Q6P158|DHX57_HUMAN	156 kDa	10	15	1.5	FALSE
1031	Serine/threonine-protein phosphatase PGAM5, mitochondrial OS=Homo sapiens GN=PGAM5 PE=1 SV=2	PGAM5	sp|Q96HS1|PGAM5_HUMAN	32 kDa	12	18	1.5	FALSE
1051	Ribonucleoprotein PTB-binding 1 OS=Homo sapiens GN=RAVER1 PE=1 SV=1	RAVER1	sp|Q8IY67|RAVR1_HUMAN	64 kDa	12	18	1.5	FALSE
846	A-kinase anchor protein 2 OS=Homo sapiens GN=AKAP2 PE=1 SV=3	AKAP2	sp|Q9Y2D5|AKAP2_HUMAN	95 kDa	14	21	1.5	FALSE
854	Replication factor C subunit 3 OS=Homo sapiens GN=RFC3 PE=1 SV=2	RFC3	sp|P40938|RFC3_HUMAN	41 kDa	14	21	1.5	FALSE
864	Signal-induced proliferation-associated protein 1 OS=Homo sapiens GN=SIPA1 PE=1 SV=1	SIPA1	sp|Q96FS4|SIPA1_HUMAN	112 kDa	14	21	1.5	FALSE
516	Caprin-1 OS=Homo sapiens GN=CAPRIN1 PE=1 SV=2	CAPRIN1	sp|Q14444|CAPR1_HUMAN	78 kDa	20	30	1.5	FALSE
209	Non-POU domain-containing octamer-binding protein OS=Homo sapiens GN=NONO PE=1 SV=4	NONO	sp|Q15233|NONO_HUMAN	54 kDa	33	49	1.48485	FALSE
1161	E3 ubiquitin-protein ligase UHRF1 OS=Homo sapiens GN=UHRF1 PE=1 SV=1	UHRF1	sp|Q96T88|UHRF1_HUMAN	90 kDa	11	16	1.45455	FALSE
1408	Helicase-like transcription factor OS=Homo sapiens GN=HLTF PE=1 SV=2	HLTF	sp|Q14527|HLTF_HUMAN	114 kDa	9	13	1.44444	FALSE
1436	Transcription factor A, mitochondrial OS=Homo sapiens GN=TFAM PE=1 SV=1	TFAM	sp|Q00059|TFAM_HUMAN	29 kDa	9	13	1.44444	FALSE
1480	CDKN2A-interacting protein OS=Homo sapiens GN=CDKN2AIP PE=1 SV=3	CDKN2AIP	sp|Q9NXV6|CARF_HUMAN	61 kDa	9	13	1.44444	FALSE
613	SLIT-ROBO Rho GTPase-activating protein 1 OS=Homo sapiens GN=SRGAP1 PE=1 SV=1	SRGAP1	sp|Q7Z6B7|SRGP1_HUMAN	124 kDa	18	26	1.44444	FALSE
1753	Poly(A) RNA polymerase, mitochondrial OS=Homo sapiens GN=MTPAP PE=1 SV=1	MTPAP	sp|Q9NVV4|PAPD1_HUMAN	66 kDa	7	10	1.42857	FALSE
1755	40S ribosomal protein S15 OS=Homo sapiens GN=RPS15 PE=1 SV=2	RPS15	sp|P62841|RS15_HUMAN	17 kDa	7	10	1.42857	FALSE
1763	2,4-dienoyl-CoA reductase, mitochondrial OS=Homo sapiens GN=DECR1 PE=1 SV=1	DECR1	sp|Q16698|DECR_HUMAN	36 kDa	7	10	1.42857	FALSE
1766.1	Syntenin-1 OS=Homo sapiens GN=SDCBP PE=1 SV=1	SDCBP	sp|O00560|SDCB1_HUMAN	32 kDa	7	10	1.42857	FALSE
1769	Nuclear pore complex protein Nup107 OS=Homo sapiens GN=NUP107 PE=1 SV=1	NUP107	sp|P57740|NU107_HUMAN	106 kDa	7	10	1.42857	FALSE
1778	Thymidylate synthase OS=Homo sapiens GN=TYMS PE=1 SV=3	TYMS	sp|P04818|TYSY_HUMAN	36 kDa	7	10	1.42857	FALSE
1793	U1 small nuclear ribonucleoprotein A OS=Homo sapiens GN=SNRPA PE=1 SV=3	SNRPA	sp|P09012|SNRPA_HUMAN	31 kDa	7	10	1.42857	FALSE
1855	DNA repair protein XRCC4 OS=Homo sapiens GN=XRCC4 PE=1 SV=2	XRCC4	sp|Q13426|XRCC4_HUMAN	38 kDa	7	10	1.42857	FALSE
831	Tight junction protein ZO-1 OS=Homo sapiens GN=TJP1 PE=1 SV=3	TJP1	sp|Q07157|ZO1_HUMAN	195 kDa	14	20	1.42857	FALSE
839	Sorbin and SH3 domain-containing protein 2 OS=Homo sapiens GN=SORBS2 PE=1 SV=3	SORBS2	sp|O94875|SRBS2_HUMAN	124 kDa	14	20	1.42857	FALSE
848	Rho guanine nucleotide exchange factor 2 OS=Homo sapiens GN=ARHGEF2 PE=1 SV=4	ARHGEF2	sp|Q92974|ARHG2_HUMAN	112 kDa	14	20	1.42857	FALSE
849	Protein DEK OS=Homo sapiens GN=DEK PE=1 SV=1	DEK	sp|P35659|DEK_HUMAN	43 kDa	14	20	1.42857	FALSE
218	Uveal autoantigen with coiled-coil domains and ankyrin repeats OS=Homo sapiens GN=UACA PE=1 SV=2	UACA	sp|Q9BZF9|UACA_HUMAN	163 kDa	33	47	1.42424	FALSE
339	AP-2 complex subunit alpha-1 OS=Homo sapiens GN=AP2A1 PE=1 SV=3	AP2A1	sp|O95782|AP2A1_HUMAN	108 kDa	26	37	1.42308	FALSE
500.1	Septin-11 OS=Homo sapiens GN=SEPT11 PE=1 SV=3	SEPT11	sp|Q9NVA2|SEP11_HUMAN	49 kDa	19	27	1.42105	FALSE
550	RNA-binding protein 14 OS=Homo sapiens GN=RBM14 PE=1 SV=2	RBM14	sp|Q96PK6|RBM14_HUMAN	69 kDa	19	27	1.42105	FALSE
556	Thyroid hormone receptor-associated protein 3 OS=Homo sapiens GN=THRAP3 PE=1 SV=2	THRAP3	sp|Q9Y2W1|TR150_HUMAN	109 kDa	19	27	1.42105	FALSE
165	Splicing factor, proline- and glutamine-rich OS=Homo sapiens GN=SFPQ PE=1 SV=2	SFPQ	sp|P23246|SFPQ_HUMAN	76 kDa	36	51	1.41667	FALSE
132	Annexin A2 OS=Homo sapiens GN=ANXA2 PE=1 SV=2	ANXA2	sp|P07355|ANXA2_HUMAN	39 kDa	41	58	1.41463	FALSE
1160.2	BTB/POZ domain-containing adapter for CUL3-mediated RhoA degradation protein 2 OS=Homo sapiens GN=TNFAIP1 PE=1 SV=1	TNFAIP1	sp|Q13829|BACD2_HUMAN	36 kDa	5	7	1.4	FALSE
2208	Surfeit locus protein 4 OS=Homo sapiens GN=SURF4 PE=1 SV=3	SURF4	sp|O15260|SURF4_HUMAN	30 kDa	5	7	1.4	FALSE
2210	Neuropathy target esterase OS=Homo sapiens GN=PNPLA6 PE=1 SV=2	PNPLA6	sp|Q8IY17|PLPL6_HUMAN	150 kDa	5	7	1.4	FALSE
2212.1	RNA-binding motif protein, X chromosome OS=Homo sapiens GN=RBMX PE=1 SV=3	RBMX	sp|P38159|RBMX_HUMAN	42 kDa	5	7	1.4	FALSE
2218.1	Transcription factor 12 OS=Homo sapiens GN=TCF12 PE=1 SV=1	TCF12	sp|Q99081|HTF4_HUMAN	73 kDa	5	7	1.4	FALSE
2220	Anaphase-promoting complex subunit 4 OS=Homo sapiens GN=ANAPC4 PE=1 SV=2	ANAPC4	sp|Q9UJX5|APC4_HUMAN	92 kDa	5	7	1.4	FALSE
2250	Mortality factor 4-like protein 1 OS=Homo sapiens GN=MORF4L1 PE=1 SV=2	MORF4L1	sp|Q9UBU8|MO4L1_HUMAN	41 kDa	5	7	1.4	FALSE
2270	DNA-directed RNA polymerase III subunit RPC2 OS=Homo sapiens GN=POLR3B PE=1 SV=2	POLR3B	sp|Q9NW08|RPC2_HUMAN	128 kDa	5	7	1.4	FALSE
2274	Periodic tryptophan protein 1 homolog OS=Homo sapiens GN=PWP1 PE=1 SV=1	PWP1	sp|Q13610|PWP1_HUMAN	56 kDa	5	7	1.4	FALSE
2300	Glutaminyl-peptide cyclotransferase-like protein OS=Homo sapiens GN=QPCTL PE=1 SV=2	QPCTL	sp|Q9NXS2|QPCTL_HUMAN	43 kDa	5	7	1.4	FALSE
2319	C-terminal-binding protein 2 OS=Homo sapiens GN=CTBP2 PE=1 SV=1	CTBP2	sp|P56545|CTBP2_HUMAN	49 kDa	5	7	1.4	FALSE
2387	Zinc finger protein 207 OS=Homo sapiens GN=ZNF207 PE=1 SV=1	ZNF207	sp|O43670|ZN207_HUMAN	51 kDa	5	7	1.4	FALSE
2485	Spermatid perinuclear RNA-binding protein OS=Homo sapiens GN=STRBP PE=1 SV=1	STRBP	sp|Q96SI9|STRBP_HUMAN	74 kDa	5	7	1.4	FALSE
1227	Nucleophosmin OS=Homo sapiens GN=NPM1 PE=1 SV=2	NPM1	sp|P06748|NPM_HUMAN	33 kDa	10	14	1.4	FALSE
1230	60S ribosomal protein L12 OS=Homo sapiens GN=RPL12 PE=1 SV=1	RPL12	sp|P30050|RL12_HUMAN	18 kDa	10	14	1.4	FALSE
1236.1	E3 ubiquitin-protein ligase TRIM56 OS=Homo sapiens GN=TRIM56 PE=1 SV=3	TRIM56	sp|Q9BRZ2|TRI56_HUMAN	81 kDa	10	14	1.4	FALSE
1241	Probable ATP-dependent RNA helicase YTHDC2 OS=Homo sapiens GN=YTHDC2 PE=1 SV=2	YTHDC2	sp|Q9H6S0|YTDC2_HUMAN	160 kDa	10	14	1.4	FALSE
1277	Splicing factor U2AF 65 kDa subunit OS=Homo sapiens GN=U2AF2 PE=1 SV=4	U2AF2	sp|P26368|U2AF2_HUMAN	54 kDa	10	14	1.4	FALSE
49	Dystonin OS=Homo sapiens GN=DST PE=1 SV=4	DST	sp|Q03001|DYST_HUMAN	861 kDa	61	85	1.39344	FALSE
598	WW domain-binding protein 11 OS=Homo sapiens GN=WBP11 PE=1 SV=1	WBP11	sp|Q9Y2W2|WBP11_HUMAN	70 kDa	18	25	1.38889	FALSE
599	Palmdelphin OS=Homo sapiens GN=PALMD PE=1 SV=1	PALMD	sp|Q9NP74|PALMD_HUMAN	63 kDa	18	25	1.38889	FALSE
616	Cingulin OS=Homo sapiens GN=CGN PE=1 SV=2	CGN	sp|Q9P2M7|CING_HUMAN	136 kDa	18	25	1.38889	FALSE
243	Actin-binding protein anillin OS=Homo sapiens GN=ANLN PE=1 SV=2	ANLN	sp|Q9NQW6|ANLN_HUMAN	124 kDa	31	43	1.3871	FALSE
919	Hepatoma-derived growth factor-related protein 2 OS=Homo sapiens GN=HDGFRP2 PE=1 SV=1	HDGFRP2	sp|Q7Z4V5|HDGR2_HUMAN	74 kDa	13	18	1.38462	FALSE
1243.1	Phosphatidylinositol 4-phosphate 5-kinase type-1 alpha OS=Homo sapiens GN=PIP5K1A PE=1 SV=1	PIP5K1A	sp|Q99755|PI51A_HUMAN	63 kDa	8	11	1.375	FALSE
1550	U4/U6.U5 tri-snRNP-associated protein 1 OS=Homo sapiens GN=SART1 PE=1 SV=1	SART1	sp|O43290|SNUT1_HUMAN	90 kDa	8	11	1.375	FALSE
1569	Spermatogenesis-associated serine-rich protein 2 OS=Homo sapiens GN=SPATS2 PE=1 SV=1	SPATS2	sp|Q86XZ4|SPAS2_HUMAN	60 kDa	8	11	1.375	FALSE
1578	Inner nuclear membrane protein Man1 OS=Homo sapiens GN=LEMD3 PE=1 SV=2	LEMD3	sp|Q9Y2U8|MAN1_HUMAN	100 kDa	8	11	1.375	FALSE
1585	Pleiotropic regulator 1 OS=Homo sapiens GN=PLRG1 PE=1 SV=1	PLRG1	sp|O43660|PLRG1_HUMAN	57 kDa	8	11	1.375	FALSE
1594.1	EF-hand domain-containing protein D2 OS=Homo sapiens GN=EFHD2 PE=1 SV=1	EFHD2	sp|Q96C19|EFHD2_HUMAN	27 kDa	8	11	1.375	FALSE
1609	Heterogeneous nuclear ribonucleoprotein F OS=Homo sapiens GN=HNRNPF PE=1 SV=3	HNRNPF	sp|P52597|HNRPF_HUMAN	46 kDa	8	11	1.375	FALSE
1611	Long-chain fatty acid transport protein 4 OS=Homo sapiens GN=SLC27A4 PE=1 SV=1	SLC27A4	sp|Q6P1M0|S27A4_HUMAN	72 kDa	8	11	1.375	FALSE
1625	Paraspeckle component 1 OS=Homo sapiens GN=PSPC1 PE=1 SV=1	PSPC1	sp|Q8WXF1|PSPC1_HUMAN	59 kDa	8	11	1.375	FALSE
1626	FAS-associated factor 2 OS=Homo sapiens GN=FAF2 PE=1 SV=2	FAF2	sp|Q96CS3|FAF2_HUMAN	53 kDa	8	11	1.375	FALSE
1632	Tensin-4 OS=Homo sapiens GN=TNS4 PE=1 SV=3	TNS4	sp|Q8IZW8|TENS4_HUMAN	77 kDa	8	11	1.375	FALSE
1693	Serine/threonine-protein kinase MRCK beta OS=Homo sapiens GN=CDC42BPB PE=1 SV=2	CDC42BPB	sp|Q9Y5S2|MRCKB_HUMAN	194 kDa	8	11	1.375	FALSE
689	Nuclear fragile X mental retardation-interacting protein 2 OS=Homo sapiens GN=NUFIP2 PE=1 SV=1	NUFIP2	sp|Q7Z417|NUFP2_HUMAN	76 kDa	16	22	1.375	FALSE
721	Brain-specific angiogenesis inhibitor 1-associated protein 2 OS=Homo sapiens GN=BAIAP2 PE=1 SV=1	BAIAP2	sp|Q9UQB8|BAIP2_HUMAN	61 kDa	16	22	1.375	FALSE
567	Protein phosphatase 1 regulatory subunit 12B OS=Homo sapiens GN=PPP1R12B PE=1 SV=2	PPP1R12B	sp|O60237|MYPT2_HUMAN	110 kDa	19	26	1.36842	FALSE
1130	Ubiquitin carboxyl-terminal hydrolase 48 OS=Homo sapiens GN=USP48 PE=1 SV=1	USP48	sp|Q86UV5|UBP48_HUMAN	119 kDa	11	15	1.36364	FALSE
1143	Bystin OS=Homo sapiens GN=BYSL PE=1 SV=3	BYSL	sp|Q13895|BYST_HUMAN	50 kDa	11	15	1.36364	FALSE
1182	SH3 domain-binding protein 4 OS=Homo sapiens GN=SH3BP4 PE=1 SV=1	SH3BP4	sp|Q9P0V3|SH3B4_HUMAN	107 kDa	11	15	1.36364	FALSE
446	Protein-methionine sulfoxide oxidase MICAL3 OS=Homo sapiens GN=MICAL3 PE=1 SV=2	MICAL3	sp|Q7RTP6|MICA3_HUMAN	224 kDa	22	30	1.36364	FALSE
836	Nestin OS=Homo sapiens GN=NES PE=1 SV=2	NES	sp|P48681|NEST_HUMAN	177 kDa	14	19	1.35714	FALSE
646	Protein regulator of cytokinesis 1 OS=Homo sapiens GN=PRC1 PE=1 SV=2	PRC1	sp|O43663|PRC1_HUMAN	72 kDa	17	23	1.35294	FALSE
226.3	Potassium-transporting ATPase alpha chain 2 OS=Homo sapiens GN=ATP12A PE=1 SV=3	ATP12A	sp|P54707|AT12A_HUMAN	116 kDa	3	4	1.33333	FALSE
233.3	Aldehyde dehydrogenase family 1 member A3 OS=Homo sapiens GN=ALDH1A3 PE=1 SV=2	ALDH1A3	sp|P47895|AL1A3_HUMAN	56 kDa	3	4	1.33333	FALSE
1419.2	Serine/threonine-protein phosphatase 2B catalytic subunit gamma isoform OS=Homo sapiens GN=PPP3CC PE=1 SV=3	PPP3CC	sp|P48454|PP2BC_HUMAN	58 kDa	3	4	1.33333	FALSE
2257.2	F-box-like/WD repeat-containing protein TBL1X OS=Homo sapiens GN=TBL1X PE=1 SV=3	TBL1X	sp|O60907|TBL1X_HUMAN	62 kDa	3	4	1.33333	FALSE
2846	Vacuolar protein sorting-associated protein 33A OS=Homo sapiens GN=VPS33A PE=1 SV=1	VPS33A	sp|Q96AX1|VP33A_HUMAN	68 kDa	3	4	1.33333	FALSE
2861	Protein PAT1 homolog 1 OS=Homo sapiens GN=PATL1 PE=1 SV=2	PATL1	sp|Q86TB9|PATL1_HUMAN	87 kDa	3	4	1.33333	FALSE
2892	ATP synthase subunit a OS=Homo sapiens GN=MT-ATP6 PE=1 SV=1	MT-ATP6	sp|P00846|ATP6_HUMAN	25 kDa	3	4	1.33333	FALSE
2904	Interleukin-1 receptor-associated kinase 1 OS=Homo sapiens GN=IRAK1 PE=1 SV=2	IRAK1	sp|P51617|IRAK1_HUMAN	77 kDa	3	4	1.33333	FALSE
2922	Golgi SNAP receptor complex member 1 OS=Homo sapiens GN=GOSR1 PE=1 SV=1	GOSR1	sp|O95249|GOSR1_HUMAN	29 kDa	3	4	1.33333	FALSE
2936	Ubiquitin-like modifier-activating enzyme 5 OS=Homo sapiens GN=UBA5 PE=1 SV=1	UBA5	sp|Q9GZZ9|UBA5_HUMAN	45 kDa	3	4	1.33333	FALSE
2951	Proteasome assembly chaperone 2 OS=Homo sapiens GN=PSMG2 PE=1 SV=1	PSMG2	sp|Q969U7|PSMG2_HUMAN	29 kDa	3	4	1.33333	FALSE
2960	ADP-ribosylation factor-like protein 1 OS=Homo sapiens GN=ARL1 PE=1 SV=1	ARL1	sp|P40616|ARL1_HUMAN	20 kDa	3	4	1.33333	FALSE
2971	Poly [ADP-ribose] polymerase 2 OS=Homo sapiens GN=PARP2 PE=1 SV=2	PARP2	sp|Q9UGN5|PARP2_HUMAN	66 kDa	3	4	1.33333	FALSE
2972	NADH dehydrogenase [ubiquinone] 1 alpha subcomplex subunit 12 OS=Homo sapiens GN=NDUFA12 PE=1 SV=1	NDUFA12	sp|Q9UI09|NDUAC_HUMAN	17 kDa	3	4	1.33333	FALSE
2977	Mothers against decapentaplegic homolog 4 OS=Homo sapiens GN=SMAD4 PE=1 SV=1	SMAD4	sp|Q13485|SMAD4_HUMAN	60 kDa	3	4	1.33333	FALSE
2979	Nucleus accumbens-associated protein 1 OS=Homo sapiens GN=NACC1 PE=1 SV=1	NACC1	sp|Q96RE7|NACC1_HUMAN	57 kDa	3	4	1.33333	FALSE
2980	Formin-binding protein 1 OS=Homo sapiens GN=FNBP1 PE=1 SV=2	FNBP1	sp|Q96RU3|FNBP1_HUMAN	71 kDa	3	4	1.33333	FALSE
2982	Growth hormone-inducible transmembrane protein OS=Homo sapiens GN=GHITM PE=1 SV=2	GHITM	sp|Q9H3K2|GHITM_HUMAN	37 kDa	3	4	1.33333	FALSE
2990	28S ribosomal protein S11, mitochondrial OS=Homo sapiens GN=MRPS11 PE=1 SV=2	MRPS11	sp|P82912|RT11_HUMAN	21 kDa	3	4	1.33333	FALSE
2995	39S ribosomal protein L48, mitochondrial OS=Homo sapiens GN=MRPL48 PE=1 SV=2	MRPL48	sp|Q96GC5|RM48_HUMAN	24 kDa	3	4	1.33333	FALSE
2996	tRNA dimethylallyltransferase, mitochondrial OS=Homo sapiens GN=TRIT1 PE=1 SV=1	TRIT1	sp|Q9H3H1|MOD5_HUMAN	53 kDa	3	4	1.33333	FALSE
3002	DDB1- and CUL4-associated factor 7 OS=Homo sapiens GN=DCAF7 PE=1 SV=1	DCAF7	sp|P61962|DCAF7_HUMAN	39 kDa	3	4	1.33333	FALSE
3003	Maternal embryonic leucine zipper kinase OS=Homo sapiens GN=MELK PE=1 SV=3	MELK	sp|Q14680|MELK_HUMAN	75 kDa	3	4	1.33333	FALSE
3032	Tubulin-specific chaperone C OS=Homo sapiens GN=TBCC PE=1 SV=2	TBCC	sp|Q15814|TBCC_HUMAN	39 kDa	3	4	1.33333	FALSE
3033	Acylglycerol kinase, mitochondrial OS=Homo sapiens GN=AGK PE=1 SV=2	AGK	sp|Q53H12|AGK_HUMAN	47 kDa	3	4	1.33333	FALSE
3041	UPF0468 protein C16orf80 OS=Homo sapiens GN=C16orf80 PE=1 SV=1	C16orf80	sp|Q9Y6A4|CP080_HUMAN	23 kDa	3	4	1.33333	FALSE
3043	CD9 antigen OS=Homo sapiens GN=CD9 PE=1 SV=4	CD9	sp|P21926|CD9_HUMAN	25 kDa	3	4	1.33333	FALSE
3053	DNA replication complex GINS protein SLD5 OS=Homo sapiens GN=GINS4 PE=1 SV=1	GINS4	sp|Q9BRT9|SLD5_HUMAN	26 kDa	3	4	1.33333	FALSE
3114	Peptidyl-tRNA hydrolase ICT1, mitochondrial OS=Homo sapiens GN=ICT1 PE=1 SV=1	ICT1	sp|Q14197|ICT1_HUMAN	24 kDa	3	4	1.33333	FALSE
3120	Thioredoxin-related transmembrane protein 2 OS=Homo sapiens GN=TMX2 PE=1 SV=1	TMX2	sp|Q9Y320|TMX2_HUMAN	34 kDa	3	4	1.33333	FALSE
3127	Probable ATP-dependent RNA helicase DDX59 OS=Homo sapiens GN=DDX59 PE=1 SV=1	DDX59	sp|Q5T1V6|DDX59_HUMAN	69 kDa	3	4	1.33333	FALSE
3132	AP-2 complex subunit sigma OS=Homo sapiens GN=AP2S1 PE=1 SV=2	AP2S1	sp|P53680|AP2S1_HUMAN	17 kDa	3	4	1.33333	FALSE
3136	Probable ATP-dependent RNA helicase DDX49 OS=Homo sapiens GN=DDX49 PE=1 SV=1	DDX49	sp|Q9Y6V7|DDX49_HUMAN	54 kDa	3	4	1.33333	FALSE
3144	Metaxin-3 OS=Homo sapiens GN=MTX3 PE=1 SV=2	MTX3	sp|Q5HYI7|MTX3_HUMAN	35 kDa	3	4	1.33333	FALSE
3153	Desmocollin-1 OS=Homo sapiens GN=DSC1 PE=1 SV=2	DSC1	sp|Q08554|DSC1_HUMAN	100 kDa	3	4	1.33333	FALSE
3156	60S ribosomal protein L27a OS=Homo sapiens GN=RPL27A PE=1 SV=2	RPL27A	sp|P46776|RL27A_HUMAN	17 kDa	3	4	1.33333	FALSE
3157	Ran-binding protein 9 OS=Homo sapiens GN=RANBP9 PE=1 SV=1	RANBP9	sp|Q96S59|RANB9_HUMAN	78 kDa	3	4	1.33333	FALSE
3166	Protein FAM210A OS=Homo sapiens GN=FAM210A PE=1 SV=2	FAM210A	sp|Q96ND0|F210A_HUMAN	31 kDa	3	4	1.33333	FALSE
3171	Ras-related protein R-Ras2 OS=Homo sapiens GN=RRAS2 PE=1 SV=1	RRAS2	sp|P62070|RRAS2_HUMAN	23 kDa	3	4	1.33333	FALSE
3173	Methyl-CpG-binding domain protein 3 OS=Homo sapiens GN=MBD3 PE=1 SV=1	MBD3	sp|O95983|MBD3_HUMAN	33 kDa	3	4	1.33333	FALSE
3180	OCIA domain-containing protein 2 OS=Homo sapiens GN=OCIAD2 PE=1 SV=1	OCIAD2	sp|Q56VL3|OCAD2_HUMAN	17 kDa	3	4	1.33333	FALSE
3181	ADP-ribosylation factor-like protein 3 OS=Homo sapiens GN=ARL3 PE=1 SV=2	ARL3	sp|P36405|ARL3_HUMAN	20 kDa	3	4	1.33333	FALSE
3257	Rho-related GTP-binding protein RhoB OS=Homo sapiens GN=RHOB PE=1 SV=1	RHOB	sp|P62745|RHOB_HUMAN	22 kDa	3	4	1.33333	FALSE
351.3	Serine/threonine-protein phosphatase 2A 56 kDa regulatory subunit gamma isoform OS=Homo sapiens GN=PPP2R5C PE=1 SV=3	PPP2R5C	sp|Q13362|2A5G_HUMAN	61 kDa	6	8	1.33333	FALSE
1861.2	Protein mago nashi homolog 2 OS=Homo sapiens GN=MAGOHB PE=1 SV=1	MAGOHB	sp|Q96A72|MGN2_HUMAN	17 kDa	6	8	1.33333	FALSE
1947	Hornerin OS=Homo sapiens GN=HRNR PE=1 SV=2	HRNR	sp|Q86YZ3|HORN_HUMAN	282 kDa	6	8	1.33333	FALSE
1950	Granulins OS=Homo sapiens GN=GRN PE=1 SV=2	GRN	sp|P28799|GRN_HUMAN	64 kDa	6	8	1.33333	FALSE
1951	E3 ubiquitin-protein ligase TRIM33 OS=Homo sapiens GN=TRIM33 PE=1 SV=3	TRIM33	sp|Q9UPN9|TRI33_HUMAN	123 kDa	6	8	1.33333	FALSE
1974	Transducin beta-like protein 3 OS=Homo sapiens GN=TBL3 PE=1 SV=2	TBL3	sp|Q12788|TBL3_HUMAN	89 kDa	6	8	1.33333	FALSE
1976	Target of EGR1 protein 1 OS=Homo sapiens GN=TOE1 PE=1 SV=1	TOE1	sp|Q96GM8|TOE1_HUMAN	57 kDa	6	8	1.33333	FALSE
1991	Exosome complex component MTR3 OS=Homo sapiens GN=EXOSC6 PE=1 SV=1	EXOSC6	sp|Q5RKV6|EXOS6_HUMAN	28 kDa	6	8	1.33333	FALSE
2010	Coiled-coil domain-containing protein 86 OS=Homo sapiens GN=CCDC86 PE=1 SV=1	CCDC86	sp|Q9H6F5|CCD86_HUMAN	40 kDa	6	8	1.33333	FALSE
2015	Peroxisomal 2,4-dienoyl-CoA reductase OS=Homo sapiens GN=DECR2 PE=1 SV=1	DECR2	sp|Q9NUI1|DECR2_HUMAN	31 kDa	6	8	1.33333	FALSE
2017	DNA-binding protein SMUBP-2 OS=Homo sapiens GN=IGHMBP2 PE=1 SV=3	IGHMBP2	sp|P38935|SMBP2_HUMAN	109 kDa	6	8	1.33333	FALSE
2018	28 kDa heat- and acid-stable phosphoprotein OS=Homo sapiens GN=PDAP1 PE=1 SV=1	PDAP1	sp|Q13442|HAP28_HUMAN	21 kDa	6	8	1.33333	FALSE
2044	U5 small nuclear ribonucleoprotein 40 kDa protein OS=Homo sapiens GN=SNRNP40 PE=1 SV=1	SNRNP40	sp|Q96DI7|SNR40_HUMAN	39 kDa	6	8	1.33333	FALSE
2058	WD repeat-containing protein 82 OS=Homo sapiens GN=WDR82 PE=1 SV=1	WDR82	sp|Q6UXN9|WDR82_HUMAN	35 kDa	6	8	1.33333	FALSE
2062	Serine/threonine-protein phosphatase 6 catalytic subunit OS=Homo sapiens GN=PPP6C PE=1 SV=1	PPP6C	sp|O00743|PPP6_HUMAN	35 kDa	6	8	1.33333	FALSE
2121	Coronin-2A OS=Homo sapiens GN=CORO2A PE=2 SV=2	CORO2A	sp|Q92828|COR2A_HUMAN	60 kDa	6	8	1.33333	FALSE
2134	45 kDa calcium-binding protein OS=Homo sapiens GN=SDF4 PE=1 SV=1	SDF4	sp|Q9BRK5|CAB45_HUMAN	42 kDa	6	8	1.33333	FALSE
2144	Ras-related protein Rab-34 OS=Homo sapiens GN=RAB34 PE=1 SV=1	RAB34	sp|Q9BZG1|RAB34_HUMAN	29 kDa	6	8	1.33333	FALSE
2151	Abl interactor 1 OS=Homo sapiens GN=ABI1 PE=1 SV=4	ABI1	sp|Q8IZP0|ABI1_HUMAN	55 kDa	6	8	1.33333	FALSE
54.2	Unconventional myosin-If OS=Homo sapiens GN=MYO1F PE=1 SV=3	MYO1F	sp|O00160|MYO1F_HUMAN	125 kDa	9	12	1.33333	FALSE
1415	Ribonucleases P/MRP protein subunit POP1 OS=Homo sapiens GN=POP1 PE=1 SV=2	POP1	sp|Q99575|POP1_HUMAN	115 kDa	9	12	1.33333	FALSE
1429	Kinesin-like protein KIF23 OS=Homo sapiens GN=KIF23 PE=1 SV=3	KIF23	sp|Q02241|KIF23_HUMAN	110 kDa	9	12	1.33333	FALSE
1453	Anthrax toxin receptor 1 OS=Homo sapiens GN=ANTXR1 PE=1 SV=2	ANTXR1	sp|Q9H6X2|ANTR1_HUMAN	63 kDa	9	12	1.33333	FALSE
1039	DNA repair protein XRCC1 OS=Homo sapiens GN=XRCC1 PE=1 SV=2	XRCC1	sp|P18887|XRCC1_HUMAN	69 kDa	12	16	1.33333	FALSE
1052	ATP-dependent zinc metalloprotease YME1L1 OS=Homo sapiens GN=YME1L1 PE=1 SV=2	YME1L1	sp|Q96TA2|YMEL1_HUMAN	86 kDa	12	16	1.33333	FALSE
766	UPF0568 protein C14orf166 OS=Homo sapiens GN=C14orf166 PE=1 SV=1	C14orf166	sp|Q9Y224|CN166_HUMAN	28 kDa	15	20	1.33333	FALSE
774	Probable ATP-dependent RNA helicase DDX6 OS=Homo sapiens GN=DDX6 PE=1 SV=2	DDX6	sp|P26196|DDX6_HUMAN	54 kDa	15	20	1.33333	FALSE
779	Septin-2 OS=Homo sapiens GN=SEPT2 PE=1 SV=1	SEPT2	sp|Q15019|SEPT2_HUMAN	41 kDa	15	20	1.33333	FALSE
173	Leucine zipper protein 1 OS=Homo sapiens GN=LUZP1 PE=1 SV=2	LUZP1	sp|Q86V48|LUZP1_HUMAN	120 kDa	36	48	1.33333	FALSE
53	Unconventional myosin-Ib OS=Homo sapiens GN=MYO1B PE=1 SV=3	MYO1B	sp|O43795|MYO1B_HUMAN	132 kDa	60	80	1.33333	FALSE
2.3	Myosin-11 OS=Homo sapiens GN=MYH11 PE=1 SV=3	MYH11	sp|P35749|MYH11_HUMAN	227 kDa	37	49	1.32432	FALSE
368	Mitotic interactor and substrate of PLK1 OS=Homo sapiens GN=MISP PE=1 SV=1	MISP	sp|Q8IVT2|MISP_HUMAN	75 kDa	25	33	1.32	FALSE
544	60S ribosomal protein L6 OS=Homo sapiens GN=RPL6 PE=1 SV=3	RPL6	sp|Q02878|RL6_HUMAN	33 kDa	19	25	1.31579	FALSE
545	Phostensin OS=Homo sapiens GN=PPP1R18 PE=1 SV=1	PPP1R18	sp|Q6NYC8|PPR18_HUMAN	68 kDa	19	25	1.31579	FALSE
961.1	Tubulin gamma-1 chain OS=Homo sapiens GN=TUBG1 PE=1 SV=2	TUBG1	sp|P23258|TBG1_HUMAN	51 kDa	13	17	1.30769	FALSE
962	Cytosol aminopeptidase OS=Homo sapiens GN=LAP3 PE=1 SV=3	LAP3	sp|P28838|AMPL_HUMAN	56 kDa	13	17	1.30769	FALSE
420	Importin subunit alpha-1 OS=Homo sapiens GN=KPNA2 PE=1 SV=1	KPNA2	sp|P52292|IMA1_HUMAN	58 kDa	23	30	1.30435	FALSE
1256	DNA-directed RNA polymerase, mitochondrial OS=Homo sapiens GN=POLRMT PE=1 SV=2	POLRMT	sp|O00411|RPOM_HUMAN	139 kDa	10	13	1.3	FALSE
1312	Uncharacterized protein KIAA1522 OS=Homo sapiens GN=KIAA1522 PE=1 SV=2	KIAA1522	sp|Q9P206|K1522_HUMAN	107 kDa	10	13	1.3	FALSE
1322	Importin subunit alpha-3 OS=Homo sapiens GN=KPNA4 PE=1 SV=1	KPNA4	sp|O00629|IMA3_HUMAN	58 kDa	10	13	1.3	FALSE
1394	Inositol 1,4,5-trisphosphate receptor type 2 OS=Homo sapiens GN=ITPR2 PE=1 SV=2	ITPR2	sp|Q14571|ITPR2_HUMAN	308 kDa	10	13	1.3	FALSE
381	Ras GTPase-activating protein-binding protein 2 OS=Homo sapiens GN=G3BP2 PE=1 SV=2	G3BP2	sp|Q9UN86|G3BP2_HUMAN	54 kDa	24	31	1.29167	FALSE
1764	Nuclear pore complex protein Nup133 OS=Homo sapiens GN=NUP133 PE=1 SV=2	NUP133	sp|Q8WUM0|NU133_HUMAN	129 kDa	7	9	1.28571	FALSE
1767	RNA-binding protein 25 OS=Homo sapiens GN=RBM25 PE=1 SV=3	RBM25	sp|P49756|RBM25_HUMAN	100 kDa	7	9	1.28571	FALSE
1775	60S ribosomal protein L14 OS=Homo sapiens GN=RPL14 PE=1 SV=4	RPL14	sp|P50914|RL14_HUMAN	23 kDa	7	9	1.28571	FALSE
1787	Na(+)/H(+) exchange regulatory cofactor NHE-RF1 OS=Homo sapiens GN=SLC9A3R1 PE=1 SV=4	SLC9A3R1	sp|O14745|NHRF1_HUMAN	39 kDa	7	9	1.28571	FALSE
1805	PHD finger protein 6 OS=Homo sapiens GN=PHF6 PE=1 SV=1	PHF6	sp|Q8IWS0|PHF6_HUMAN	41 kDa	7	9	1.28571	FALSE
1806	SWI/SNF complex subunit SMARCC2 OS=Homo sapiens GN=SMARCC2 PE=1 SV=1	SMARCC2	sp|Q8TAQ2|SMRC2_HUMAN	133 kDa	7	9	1.28571	FALSE
1823	Nitric oxide synthase-interacting protein OS=Homo sapiens GN=NOSIP PE=1 SV=1	NOSIP	sp|Q9Y314|NOSIP_HUMAN	33 kDa	7	9	1.28571	FALSE
1841	RNA-binding protein Raly OS=Homo sapiens GN=RALY PE=1 SV=1	RALY	sp|Q9UKM9|RALY_HUMAN	32 kDa	7	9	1.28571	FALSE
1921	Transcription elongation factor B polypeptide 2 OS=Homo sapiens GN=TCEB2 PE=1 SV=1	TCEB2	sp|Q15370|ELOB_HUMAN	13 kDa	7	9	1.28571	FALSE
687.1	Mitogen-activated protein kinase kinase kinase kinase 4 OS=Homo sapiens GN=MAP4K4 PE=1 SV=2	MAP4K4	sp|O95819|M4K4_HUMAN	142 kDa	14	18	1.28571	FALSE
853	PDZ and LIM domain protein 7 OS=Homo sapiens GN=PDLIM7 PE=1 SV=1	PDLIM7	sp|Q9NR12|PDLI7_HUMAN	50 kDa	14	18	1.28571	FALSE
856	Interleukin enhancer-binding factor 2 OS=Homo sapiens GN=ILF2 PE=1 SV=2	ILF2	sp|Q12905|ILF2_HUMAN	43 kDa	14	18	1.28571	FALSE
873	Cystathionine beta-synthase OS=Homo sapiens GN=CBS PE=1 SV=2	CBS	sp|P35520|CBS_HUMAN	61 kDa	14	18	1.28571	FALSE
487	TRIO and F-actin-binding protein OS=Homo sapiens GN=TRIOBP PE=1 SV=3	TRIOBP	sp|Q9H2D6|TARA_HUMAN	261 kDa	21	27	1.28571	FALSE
258.1	60S acidic ribosomal protein P0 OS=Homo sapiens GN=RPLP0 PE=1 SV=1	RPLP0	sp|P05388|RLA0_HUMAN	34 kDa	28	36	1.28571	FALSE
590	60S ribosomal protein L10a OS=Homo sapiens GN=RPL10A PE=1 SV=2	RPL10A	sp|P62906|RL10A_HUMAN	25 kDa	18	23	1.27778	FALSE
280	Polypyrimidine tract-binding protein 1 OS=Homo sapiens GN=PTBP1 PE=1 SV=1	PTBP1	sp|P26599|PTBP1_HUMAN	57 kDa	29	37	1.27586	FALSE
1118	60S ribosomal protein L23a OS=Homo sapiens GN=RPL23A PE=1 SV=1	RPL23A	sp|P62750|RL23A_HUMAN	18 kDa	11	14	1.27273	FALSE
1121	40S ribosomal protein S6 OS=Homo sapiens GN=RPS6 PE=1 SV=1	RPS6	sp|P62753|RS6_HUMAN	29 kDa	11	14	1.27273	FALSE
1122	60S ribosomal protein L11 OS=Homo sapiens GN=RPL11 PE=1 SV=2	RPL11	sp|P62913|RL11_HUMAN	20 kDa	11	14	1.27273	FALSE
1123.1	60S ribosomal protein L10 OS=Homo sapiens GN=RPL10 PE=1 SV=4	RPL10	sp|P27635|RL10_HUMAN	25 kDa	11	14	1.27273	FALSE
1126	Golgi apparatus protein 1 OS=Homo sapiens GN=GLG1 PE=1 SV=2	GLG1	sp|Q92896|GSLG1_HUMAN	135 kDa	11	14	1.27273	FALSE
1131	60S ribosomal protein L32 OS=Homo sapiens GN=RPL32 PE=1 SV=2	RPL32	sp|P62910|RL32_HUMAN	16 kDa	11	14	1.27273	FALSE
1137	Transcription elongation factor B polypeptide 3 OS=Homo sapiens GN=TCEB3 PE=1 SV=2	TCEB3	sp|Q14241|ELOA1_HUMAN	90 kDa	11	14	1.27273	FALSE
35.3	Polyadenylate-binding protein 3 OS=Homo sapiens GN=PABPC3 PE=1 SV=2	PABPC3	sp|Q9H361|PABP3_HUMAN	70 kDa	15	19	1.26667	FALSE
762	60S ribosomal protein L9 OS=Homo sapiens GN=RPL9 PE=1 SV=1	RPL9	sp|P32969|RL9_HUMAN	22 kDa	15	19	1.26667	FALSE
790	HBS1-like protein OS=Homo sapiens GN=HBS1L PE=1 SV=1	HBS1L	sp|Q9Y450|HBS1L_HUMAN	75 kDa	15	19	1.26667	FALSE
197	Ras GTPase-activating protein-binding protein 1 OS=Homo sapiens GN=G3BP1 PE=1 SV=1	G3BP1	sp|Q13283|G3BP1_HUMAN	52 kDa	34	43	1.26471	FALSE
191	Inositol 1,4,5-trisphosphate receptor type 1 OS=Homo sapiens GN=ITPR1 PE=1 SV=3	ITPR1	sp|Q14643|ITPR1_HUMAN	314 kDa	35	44	1.25714	FALSE
196	Tropomyosin beta chain OS=Homo sapiens GN=TPM2 PE=1 SV=1	TPM2	sp|P07951|TPM2_HUMAN	33 kDa	35	44	1.25714	FALSE
57.9	Ras-related protein Rab-30 OS=Homo sapiens GN=RAB30 PE=1 SV=2	RAB30	sp|Q15771|RAB30_HUMAN	23 kDa	4	5	1.25	FALSE
1831.2	Ubiquitin-conjugating enzyme E2 variant 2 OS=Homo sapiens GN=UBE2V2 PE=1 SV=4	UBE2V2	sp|Q15819|UB2V2_HUMAN	16 kDa	4	5	1.25	FALSE
2523	Lethal(2) giant larvae protein homolog 1 OS=Homo sapiens GN=LLGL1 PE=1 SV=3	LLGL1	sp|Q15334|L2GL1_HUMAN	115 kDa	4	5	1.25	FALSE
2535.1	Cyclin-dependent kinase inhibitor 2A, isoforms 1/2/3 OS=Homo sapiens GN=CDKN2A PE=1 SV=2	CDKN2A	sp|P42771|CD2A1_HUMAN	17 kDa	4	5	1.25	FALSE
2543	Disintegrin and metalloproteinase domain-containing protein 9 OS=Homo sapiens GN=ADAM9 PE=1 SV=1	ADAM9	sp|Q13443|ADAM9_HUMAN	91 kDa	4	5	1.25	FALSE
2579	Putative ribosomal RNA methyltransferase NOP2 OS=Homo sapiens GN=NOP2 PE=1 SV=2	NOP2	sp|P46087|NOP2_HUMAN	89 kDa	4	5	1.25	FALSE
2585	TBC1 domain family member 15 OS=Homo sapiens GN=TBC1D15 PE=1 SV=2	TBC1D15	sp|Q8TC07|TBC15_HUMAN	79 kDa	4	5	1.25	FALSE
2587	Exosome complex component RRP40 OS=Homo sapiens GN=EXOSC3 PE=1 SV=3	EXOSC3	sp|Q9NQT5|EXOS3_HUMAN	30 kDa	4	5	1.25	FALSE
2617	ATP-dependent RNA helicase DDX24 OS=Homo sapiens GN=DDX24 PE=1 SV=1	DDX24	sp|Q9GZR7|DDX24_HUMAN	96 kDa	4	5	1.25	FALSE
2631	Junctophilin-2 OS=Homo sapiens GN=JPH2 PE=1 SV=2	JPH2	sp|Q9BR39|JPH2_HUMAN	74 kDa	4	5	1.25	FALSE
2638	Pentatricopeptide repeat-containing protein 1, mitochondrial OS=Homo sapiens GN=PTCD1 PE=1 SV=2	PTCD1	sp|O75127|PTCD1_HUMAN	79 kDa	4	5	1.25	FALSE
2642	40S ribosomal protein S25 OS=Homo sapiens GN=RPS25 PE=1 SV=1	RPS25	sp|P62851|RS25_HUMAN	14 kDa	4	5	1.25	FALSE
2652	tRNA (uracil-5-)-methyltransferase homolog A OS=Homo sapiens GN=TRMT2A PE=1 SV=2	TRMT2A	sp|Q8IZ69|TRM2A_HUMAN	69 kDa	4	5	1.25	FALSE
2653	Zinc transporter 7 OS=Homo sapiens GN=SLC30A7 PE=2 SV=1	SLC30A7	sp|Q8NEW0|ZNT7_HUMAN	42 kDa	4	5	1.25	FALSE
2656	Melanoma-associated antigen G1 OS=Homo sapiens GN=NDNL2 PE=1 SV=1	NDNL2	sp|Q96MG7|MAGG1_HUMAN	34 kDa	4	5	1.25	FALSE
2686	Uncharacterized protein C9orf142 OS=Homo sapiens GN=C9orf142 PE=1 SV=2	C9orf142	sp|Q9BUH6|CI142_HUMAN	22 kDa	4	5	1.25	FALSE
2691	Cell division control protein 45 homolog OS=Homo sapiens GN=CDC45 PE=1 SV=1	CDC45	sp|O75419|CDC45_HUMAN	66 kDa	4	5	1.25	FALSE
2699	Kinetochore protein Spc24 OS=Homo sapiens GN=SPC24 PE=1 SV=2	SPC24	sp|Q8NBT2|SPC24_HUMAN	22 kDa	4	5	1.25	FALSE
2702	Kinetochore protein Nuf2 OS=Homo sapiens GN=NUF2 PE=1 SV=2	NUF2	sp|Q9BZD4|NUF2_HUMAN	54 kDa	4	5	1.25	FALSE
2703	Phosphorylated adapter RNA export protein OS=Homo sapiens GN=PHAX PE=1 SV=1	PHAX	sp|Q9H814|PHAX_HUMAN	44 kDa	4	5	1.25	FALSE
2711	NADH dehydrogenase [ubiquinone] 1 alpha subcomplex assembly factor 4 OS=Homo sapiens GN=NDUFAF4 PE=1 SV=1	NDUFAF4	sp|Q9P032|NDUF4_HUMAN	20 kDa	4	5	1.25	FALSE
2745	CCR4-NOT transcription complex subunit 11 OS=Homo sapiens GN=CNOT11 PE=1 SV=1	CNOT11	sp|Q9UKZ1|CNO11_HUMAN	55 kDa	4	5	1.25	FALSE
2826	Abl interactor 2 OS=Homo sapiens GN=ABI2 PE=1 SV=1	ABI2	sp|Q9NYB9|ABI2_HUMAN	56 kDa	4	5	1.25	FALSE
2834	Cullin-associated NEDD8-dissociated protein 2 OS=Homo sapiens GN=CAND2 PE=1 SV=3	CAND2	sp|O75155|CAND2_HUMAN	135 kDa	4	5	1.25	FALSE
52.4	Cyclin-dependent kinase 5 OS=Homo sapiens GN=CDK5 PE=1 SV=3	CDK5	sp|Q00535|CDK5_HUMAN	33 kDa	8	10	1.25	FALSE
878.2	Guanine nucleotide-binding protein G(I)/G(S)/G(T) subunit beta-1 OS=Homo sapiens GN=GNB1 PE=1 SV=3	GNB1	sp|P62873|GBB1_HUMAN	37 kDa	8	10	1.25	FALSE
1572	Vesicle-associated membrane protein-associated protein A OS=Homo sapiens GN=VAPA PE=1 SV=3	VAPA	sp|Q9P0L0|VAPA_HUMAN	28 kDa	8	10	1.25	FALSE
1600	Peripheral plasma membrane protein CASK OS=Homo sapiens GN=CASK PE=1 SV=3	CASK	sp|O14936|CSKP_HUMAN	105 kDa	8	10	1.25	FALSE
1617	HAUS augmin-like complex subunit 6 OS=Homo sapiens GN=HAUS6 PE=1 SV=2	HAUS6	sp|Q7Z4H7|HAUS6_HUMAN	109 kDa	8	10	1.25	FALSE
1627	Cleft lip and palate transmembrane protein 1-like protein OS=Homo sapiens GN=CLPTM1L PE=1 SV=1	CLPTM1L	sp|Q96KA5|CLP1L_HUMAN	62 kDa	8	10	1.25	FALSE
1637	Targeting protein for Xklp2 OS=Homo sapiens GN=TPX2 PE=1 SV=2	TPX2	sp|Q9ULW0|TPX2_HUMAN	86 kDa	8	10	1.25	FALSE
1638.1	Actin-like protein 6A OS=Homo sapiens GN=ACTL6A PE=1 SV=1	ACTL6A	sp|O96019|ACL6A_HUMAN	47 kDa	8	10	1.25	FALSE
1651	ATP-binding cassette sub-family B member 7, mitochondrial OS=Homo sapiens GN=ABCB7 PE=1 SV=2	ABCB7	sp|O75027|ABCB7_HUMAN	83 kDa	8	10	1.25	FALSE
1654	Programmed cell death protein 10 OS=Homo sapiens GN=PDCD10 PE=1 SV=1	PDCD10	sp|Q9BUL8|PDC10_HUMAN	25 kDa	8	10	1.25	FALSE
1687.1	Serine/threonine-protein phosphatase 2A catalytic subunit alpha isoform OS=Homo sapiens GN=PPP2CA PE=1 SV=1	PPP2CA	sp|P67775|PP2AA_HUMAN	36 kDa	8	10	1.25	FALSE
1698	Cancer-related nucleoside-triphosphatase OS=Homo sapiens GN=NTPCR PE=1 SV=1	NTPCR	sp|Q9BSD7|NTPCR_HUMAN	21 kDa	8	10	1.25	FALSE
94.3	Heat shock 70 kDa protein 6 OS=Homo sapiens GN=HSPA6 PE=1 SV=2	HSPA6	sp|P17066|HSP76_HUMAN	71 kDa	12	15	1.25	FALSE
1025	60S ribosomal protein L13 OS=Homo sapiens GN=RPL13 PE=1 SV=4	RPL13	sp|P26373|RL13_HUMAN	24 kDa	12	15	1.25	FALSE
1043	Interferon-induced, double-stranded RNA-activated protein kinase OS=Homo sapiens GN=EIF2AK2 PE=1 SV=2	EIF2AK2	sp|P19525|E2AK2_HUMAN	62 kDa	12	15	1.25	FALSE
1047	ATP-binding cassette sub-family F member 2 OS=Homo sapiens GN=ABCF2 PE=1 SV=2	ABCF2	sp|Q9UG63|ABCF2_HUMAN	71 kDa	12	15	1.25	FALSE
1064	Forkhead box protein K1 OS=Homo sapiens GN=FOXK1 PE=1 SV=1	FOXK1	sp|P85037|FOXK1_HUMAN	75 kDa	12	15	1.25	FALSE
691	Ubiquitin-associated protein 2-like OS=Homo sapiens GN=UBAP2L PE=1 SV=2	UBAP2L	sp|Q14157|UBP2L_HUMAN	115 kDa	16	20	1.25	FALSE
696.1	Gamma-interferon-inducible protein 16 OS=Homo sapiens GN=IFI16 PE=1 SV=3	IFI16	sp|Q16666|IF16_HUMAN	88 kDa	16	20	1.25	FALSE
708	Microfibrillar-associated protein 1 OS=Homo sapiens GN=MFAP1 PE=1 SV=2	MFAP1	sp|P55081|MFAP1_HUMAN	52 kDa	16	20	1.25	FALSE
176	Regulator of nonsense transcripts 1 OS=Homo sapiens GN=UPF1 PE=1 SV=2	UPF1	sp|Q92900|RENT1_HUMAN	124 kDa	36	45	1.25	FALSE
138	Unconventional myosin-VI OS=Homo sapiens GN=MYO6 PE=1 SV=4	MYO6	sp|Q9UM54|MYO6_HUMAN	150 kDa	41	51	1.2439	FALSE
489	Protein LYRIC OS=Homo sapiens GN=MTDH PE=1 SV=2	MTDH	sp|Q86UE4|LYRIC_HUMAN	64 kDa	21	26	1.2381	FALSE
501	FH1/FH2 domain-containing protein 1 OS=Homo sapiens GN=FHOD1 PE=1 SV=3	FHOD1	sp|Q9Y613|FHOD1_HUMAN	127 kDa	21	26	1.2381	FALSE
35.2	Polyadenylate-binding protein 4 OS=Homo sapiens GN=PABPC4 PE=1 SV=1	PABPC4	sp|Q13310|PABP4_HUMAN	71 kDa	38	47	1.23684	FALSE
75.2	Heat shock-related 70 kDa protein 2 OS=Homo sapiens GN=HSPA2 PE=1 SV=1	HSPA2	sp|P54652|HSP72_HUMAN	70 kDa	17	21	1.23529	FALSE
265	Leucine-rich repeat flightless-interacting protein 2 OS=Homo sapiens GN=LRRFIP2 PE=1 SV=1	LRRFIP2	sp|Q9Y608|LRRF2_HUMAN	82 kDa	30	37	1.23333	FALSE
933.1	ELAV-like protein 1 OS=Homo sapiens GN=ELAVL1 PE=1 SV=2	ELAVL1	sp|Q15717|ELAV1_HUMAN	36 kDa	13	16	1.23077	FALSE
957	Replication factor C subunit 4 OS=Homo sapiens GN=RFC4 PE=1 SV=2	RFC4	sp|P35249|RFC4_HUMAN	40 kDa	13	16	1.23077	FALSE
993	Cullin-5 OS=Homo sapiens GN=CUL5 PE=1 SV=4	CUL5	sp|Q93034|CUL5_HUMAN	91 kDa	13	16	1.23077	FALSE
336	Serine beta-lactamase-like protein LACTB, mitochondrial OS=Homo sapiens GN=LACTB PE=1 SV=2	LACTB	sp|P83111|LACTB_HUMAN	61 kDa	26	32	1.23077	FALSE
418.1	Eukaryotic translation initiation factor 2 subunit 3 OS=Homo sapiens GN=EIF2S3 PE=1 SV=3	EIF2S3	sp|P41091|IF2G_HUMAN	51 kDa	22	27	1.22727	FALSE
483	Lamina-associated polypeptide 2, isoforms beta/gamma OS=Homo sapiens GN=TMPO PE=1 SV=2	TMPO	sp|P42167|LAP2B_HUMAN	51 kDa	22	27	1.22727	FALSE
245	Procollagen-lysine,2-oxoglutarate 5-dioxygenase 1 OS=Homo sapiens GN=PLOD1 PE=1 SV=2	PLOD1	sp|Q02809|PLOD1_HUMAN	84 kDa	31	38	1.22581	FALSE
1400	Serine/arginine-rich splicing factor 1 OS=Homo sapiens GN=SRSF1 PE=1 SV=2	SRSF1	sp|Q07955|SRSF1_HUMAN	28 kDa	9	11	1.22222	FALSE
1420	Destrin OS=Homo sapiens GN=DSTN PE=1 SV=3	DSTN	sp|P60981|DEST_HUMAN	19 kDa	9	11	1.22222	FALSE
1426	60S acidic ribosomal protein P2 OS=Homo sapiens GN=RPLP2 PE=1 SV=1	RPLP2	sp|P05387|RLA2_HUMAN	12 kDa	9	11	1.22222	FALSE
1449	N-acetyltransferase 10 OS=Homo sapiens GN=NAT10 PE=1 SV=2	NAT10	sp|Q9H0A0|NAT10_HUMAN	116 kDa	9	11	1.22222	FALSE
1454	GTP-binding protein 10 OS=Homo sapiens GN=GTPBP10 PE=1 SV=1	GTPBP10	sp|A4D1E9|GTPBA_HUMAN	43 kDa	9	11	1.22222	FALSE
1461	Malonyl-CoA-acyl carrier protein transacylase, mitochondrial OS=Homo sapiens GN=MCAT PE=1 SV=2	MCAT	sp|Q8IVS2|FABD_HUMAN	43 kDa	9	11	1.22222	FALSE
593	F-actin-capping protein subunit alpha-1 OS=Homo sapiens GN=CAPZA1 PE=1 SV=3	CAPZA1	sp|P52907|CAZA1_HUMAN	33 kDa	18	22	1.22222	FALSE
604	DNA ligase 3 OS=Homo sapiens GN=LIG3 PE=1 SV=2	LIG3	sp|P49916|DNLI3_HUMAN	113 kDa	18	22	1.22222	FALSE
317	Smoothelin OS=Homo sapiens GN=SMTN PE=1 SV=7	SMTN	sp|P53814|SMTN_HUMAN	99 kDa	27	33	1.22222	FALSE
318	tRNA-splicing ligase RtcB homolog OS=Homo sapiens GN=RTCB PE=1 SV=1	RTCB	sp|Q9Y3I0|RTCB_HUMAN	55 kDa	27	33	1.22222	FALSE
210.1	Heterogeneous nuclear ribonucleoprotein A1 OS=Homo sapiens GN=HNRNPA1 PE=1 SV=5	HNRNPA1	sp|P09651|ROA1_HUMAN	39 kDa	32	39	1.21875	FALSE
227	Interleukin enhancer-binding factor 3 OS=Homo sapiens GN=ILF3 PE=1 SV=3	ILF3	sp|Q12906|ILF3_HUMAN	95 kDa	32	39	1.21875	FALSE
413	Myosin light polypeptide 6 OS=Homo sapiens GN=MYL6 PE=1 SV=2	MYL6	sp|P60660|MYL6_HUMAN	17 kDa	23	28	1.21739	FALSE
103	Cytospin-A OS=Homo sapiens GN=SPECC1L PE=1 SV=2	SPECC1L	sp|Q69YQ0|CYTSA_HUMAN	125 kDa	46	56	1.21739	FALSE
844	Alpha-adducin OS=Homo sapiens GN=ADD1 PE=1 SV=2	ADD1	sp|P35611|ADDA_HUMAN	81 kDa	14	17	1.21429	FALSE
851	Dolichol-phosphate mannosyltransferase subunit 1 OS=Homo sapiens GN=DPM1 PE=1 SV=1	DPM1	sp|O60762|DPM1_HUMAN	30 kDa	14	17	1.21429	FALSE
857	Ubiquitin carboxyl-terminal hydrolase 10 OS=Homo sapiens GN=USP10 PE=1 SV=2	USP10	sp|Q14694|UBP10_HUMAN	87 kDa	14	17	1.21429	FALSE
859	SUN domain-containing protein 2 OS=Homo sapiens GN=SUN2 PE=1 SV=3	SUN2	sp|Q9UH99|SUN2_HUMAN	80 kDa	14	17	1.21429	FALSE
863.1	BTB/POZ domain-containing protein KCTD12 OS=Homo sapiens GN=KCTD12 PE=1 SV=1	KCTD12	sp|Q96CX2|KCD12_HUMAN	36 kDa	14	17	1.21429	FALSE
303	Tropomyosin alpha-4 chain OS=Homo sapiens GN=TPM4 PE=1 SV=3	TPM4	sp|P67936|TPM4_HUMAN	29 kDa	28	34	1.21429	FALSE
308	DNA polymerase delta catalytic subunit OS=Homo sapiens GN=POLD1 PE=1 SV=2	POLD1	sp|P28340|DPOD1_HUMAN	124 kDa	28	34	1.21429	FALSE
557	Heterogeneous nuclear ribonucleoprotein A3 OS=Homo sapiens GN=HNRNPA3 PE=1 SV=2	HNRNPA3	sp|P51991|ROA3_HUMAN	40 kDa	19	23	1.21053	FALSE
561	Leucine-rich repeat-containing protein 47 OS=Homo sapiens GN=LRRC47 PE=1 SV=1	LRRC47	sp|Q8N1G4|LRC47_HUMAN	63 kDa	19	23	1.21053	FALSE
569	Voltage-dependent calcium channel subunit alpha-2/delta-1 OS=Homo sapiens GN=CACNA2D1 PE=1 SV=3	CACNA2D1	sp|P54289|CA2D1_HUMAN	125 kDa	19	23	1.21053	FALSE
860.2	Glutathione S-transferase Mu 2 OS=Homo sapiens GN=GSTM2 PE=1 SV=2	GSTM2	sp|P28161|GSTM2_HUMAN	26 kDa	5	6	1.2	FALSE
860.3	Glutathione S-transferase Mu 4 OS=Homo sapiens GN=GSTM4 PE=1 SV=3	GSTM4	sp|Q03013|GSTM4_HUMAN	26 kDa	5	6	1.2	FALSE
2207	Nucleolar and coiled-body phosphoprotein 1 OS=Homo sapiens GN=NOLC1 PE=1 SV=2	NOLC1	sp|Q14978|NOLC1_HUMAN	74 kDa	5	6	1.2	FALSE
2214	Elongation factor 1-beta OS=Homo sapiens GN=EEF1B2 PE=1 SV=3	EEF1B2	sp|P24534|EF1B_HUMAN	25 kDa	5	6	1.2	FALSE
2221	Eukaryotic translation initiation factor 4 gamma 3 OS=Homo sapiens GN=EIF4G3 PE=1 SV=2	EIF4G3	sp|O43432|IF4G3_HUMAN	177 kDa	5	6	1.2	FALSE
2224.1	Small nuclear ribonucleoprotein-associated proteins B and B' OS=Homo sapiens GN=SNRPB PE=1 SV=2	SNRPB	sp|P14678|RSMB_HUMAN	25 kDa	5	6	1.2	FALSE
2225	Desmoglein-1 OS=Homo sapiens GN=DSG1 PE=1 SV=2	DSG1	sp|Q02413|DSG1_HUMAN	114 kDa	5	6	1.2	FALSE
2227	DNA polymerase delta subunit 3 OS=Homo sapiens GN=POLD3 PE=1 SV=2	POLD3	sp|Q15054|DPOD3_HUMAN	51 kDa	5	6	1.2	FALSE
2240.1	SHC-transforming protein 1 OS=Homo sapiens GN=SHC1 PE=1 SV=4	SHC1	sp|P29353|SHC1_HUMAN	63 kDa	5	6	1.2	FALSE
2248.1	Splicing factor U2AF 35 kDa subunit OS=Homo sapiens GN=U2AF1 PE=1 SV=3	U2AF1	sp|Q01081|U2AF1_HUMAN	28 kDa	5	6	1.2	FALSE
2253	N-alpha-acetyltransferase 35, NatC auxiliary subunit OS=Homo sapiens GN=NAA35 PE=1 SV=1	NAA35	sp|Q5VZE5|NAA35_HUMAN	84 kDa	5	6	1.2	FALSE
2254	Rab11 family-interacting protein 1 OS=Homo sapiens GN=RAB11FIP1 PE=1 SV=3	RAB11FIP1	sp|Q6WKZ4|RFIP1_HUMAN	137 kDa	5	6	1.2	FALSE
2257.1	F-box-like/WD repeat-containing protein TBL1XR1 OS=Homo sapiens GN=TBL1XR1 PE=1 SV=1	TBL1XR1	sp|Q9BZK7|TBL1R_HUMAN	56 kDa	5	6	1.2	FALSE
2258	Protein RER1 OS=Homo sapiens GN=RER1 PE=1 SV=1	RER1	sp|O15258|RER1_HUMAN	23 kDa	5	6	1.2	FALSE
2262	Echinoderm microtubule-associated protein-like 3 OS=Homo sapiens GN=EML3 PE=1 SV=1	EML3	sp|Q32P44|EMAL3_HUMAN	95 kDa	5	6	1.2	FALSE
2269	Exocyst complex component 1 OS=Homo sapiens GN=EXOC1 PE=1 SV=4	EXOC1	sp|Q9NV70|EXOC1_HUMAN	102 kDa	5	6	1.2	FALSE
2281	Nucleolar GTP-binding protein 2 OS=Homo sapiens GN=GNL2 PE=1 SV=1	GNL2	sp|Q13823|NOG2_HUMAN	84 kDa	5	6	1.2	FALSE
2295	Transcriptional activator protein Pur-alpha OS=Homo sapiens GN=PURA PE=1 SV=2	PURA	sp|Q00577|PURA_HUMAN	35 kDa	5	6	1.2	FALSE
2304	Synapse-associated protein 1 OS=Homo sapiens GN=SYAP1 PE=1 SV=1	SYAP1	sp|Q96A49|SYAP1_HUMAN	40 kDa	5	6	1.2	FALSE
2305	Origin recognition complex subunit 3 OS=Homo sapiens GN=ORC3 PE=1 SV=1	ORC3	sp|Q9UBD5|ORC3_HUMAN	82 kDa	5	6	1.2	FALSE
2321	28S ribosomal protein S28, mitochondrial OS=Homo sapiens GN=MRPS28 PE=1 SV=1	MRPS28	sp|Q9Y2Q9|RT28_HUMAN	21 kDa	5	6	1.2	FALSE
2324	Cytoplasmic dynein 1 light intermediate chain 2 OS=Homo sapiens GN=DYNC1LI2 PE=1 SV=1	DYNC1LI2	sp|O43237|DC1L2_HUMAN	54 kDa	5	6	1.2	FALSE
2325	U1 small nuclear ribonucleoprotein 70 kDa OS=Homo sapiens GN=SNRNP70 PE=1 SV=2	SNRNP70	sp|P08621|RU17_HUMAN	52 kDa	5	6	1.2	FALSE
2344	COP9 signalosome complex subunit 8 OS=Homo sapiens GN=COPS8 PE=1 SV=1	COPS8	sp|Q99627|CSN8_HUMAN	23 kDa	5	6	1.2	FALSE
2350	H/ACA ribonucleoprotein complex subunit 4 OS=Homo sapiens GN=DKC1 PE=1 SV=3	DKC1	sp|O60832|DKC1_HUMAN	58 kDa	5	6	1.2	FALSE
2363	Ribonuclease P protein subunit p40 OS=Homo sapiens GN=RPP40 PE=1 SV=3	RPP40	sp|O75818|RPP40_HUMAN	42 kDa	5	6	1.2	FALSE
2374	Galectin-8 OS=Homo sapiens GN=LGALS8 PE=1 SV=4	LGALS8	sp|O00214|LEG8_HUMAN	36 kDa	5	6	1.2	FALSE
2384	Golgi membrane protein 1 OS=Homo sapiens GN=GOLM1 PE=1 SV=1	GOLM1	sp|Q8NBJ4|GOLM1_HUMAN	45 kDa	5	6	1.2	FALSE
2389	DNA-3-methyladenine glycosylase OS=Homo sapiens GN=MPG PE=1 SV=3	MPG	sp|P29372|3MG_HUMAN	33 kDa	5	6	1.2	FALSE
2390	ADP-ribosylation factor 6 OS=Homo sapiens GN=ARF6 PE=1 SV=2	ARF6	sp|P62330|ARF6_HUMAN	20 kDa	5	6	1.2	FALSE
2423	Protein PBDC1 OS=Homo sapiens GN=PBDC1 PE=1 SV=1	PBDC1	sp|Q9BVG4|PBDC1_HUMAN	26 kDa	5	6	1.2	FALSE
2447	Ras-related protein Rab-5A OS=Homo sapiens GN=RAB5A PE=1 SV=2	RAB5A	sp|P20339|RAB5A_HUMAN	24 kDa	5	6	1.2	FALSE
2427	Chromobox protein homolog 3 OS=Homo sapiens GN=CBX3 PE=1 SV=4	CBX3	sp|Q13185|CBX3_HUMAN	21 kDa	5	6	1.2	FALSE
1253	SWI/SNF complex subunit SMARCC1 OS=Homo sapiens GN=SMARCC1 PE=1 SV=3	SMARCC1	sp|Q92922|SMRC1_HUMAN	123 kDa	10	12	1.2	FALSE
1272	60S ribosomal protein L21 OS=Homo sapiens GN=RPL21 PE=1 SV=2	RPL21	sp|P46778|RL21_HUMAN	19 kDa	10	12	1.2	FALSE
1335	Plakophilin-3 OS=Homo sapiens GN=PKP3 PE=1 SV=1	PKP3	sp|Q9Y446|PKP3_HUMAN	87 kDa	10	12	1.2	FALSE
1349	39S ribosomal protein L11, mitochondrial OS=Homo sapiens GN=MRPL11 PE=1 SV=1	MRPL11	sp|Q9Y3B7|RM11_HUMAN	21 kDa	10	12	1.2	FALSE
1350	Protein FAM91A1 OS=Homo sapiens GN=FAM91A1 PE=1 SV=3	FAM91A1	sp|Q658Y4|F91A1_HUMAN	94 kDa	10	12	1.2	FALSE
1362	Synaptosomal-associated protein 23 OS=Homo sapiens GN=SNAP23 PE=1 SV=1	SNAP23	sp|O00161|SNP23_HUMAN	23 kDa	10	12	1.2	FALSE
1390	Cofilin-2 OS=Homo sapiens GN=CFL2 PE=1 SV=1	CFL2	sp|Q9Y281|COF2_HUMAN	19 kDa	10	12	1.2	FALSE
767	Pre-rRNA-processing protein TSR1 homolog OS=Homo sapiens GN=TSR1 PE=1 SV=1	TSR1	sp|Q2NL82|TSR1_HUMAN	92 kDa	15	18	1.2	FALSE
785	Nucleolar RNA helicase 2 OS=Homo sapiens GN=DDX21 PE=1 SV=5	DDX21	sp|Q9NR30|DDX21_HUMAN	87 kDa	15	18	1.2	FALSE
823	Heterogeneous nuclear ribonucleoprotein R OS=Homo sapiens GN=HNRNPR PE=1 SV=1	HNRNPR	sp|O43390|HNRPR_HUMAN	71 kDa	15	18	1.2	FALSE
166.2	Y-box-binding protein 3 OS=Homo sapiens GN=YBX3 PE=1 SV=4	YBX3	sp|P16989|YBOX3_HUMAN	40 kDa	20	24	1.2	FALSE
518	40S ribosomal protein S3a OS=Homo sapiens GN=RPS3A PE=1 SV=2	RPS3A	sp|P61247|RS3A_HUMAN	30 kDa	20	24	1.2	FALSE
522	General transcription factor IIF subunit 1 OS=Homo sapiens GN=GTF2F1 PE=1 SV=2	GTF2F1	sp|P35269|T2FA_HUMAN	58 kDa	20	24	1.2	FALSE
528	Protein phosphatase 1 regulatory subunit 12C OS=Homo sapiens GN=PPP1R12C PE=1 SV=1	PPP1R12C	sp|Q9BZL4|PP12C_HUMAN	85 kDa	20	24	1.2	FALSE
531	Trifunctional enzyme subunit beta, mitochondrial OS=Homo sapiens GN=HADHB PE=1 SV=3	HADHB	sp|P55084|ECHB_HUMAN	51 kDa	20	24	1.2	FALSE
179.1	Serine/threonine-protein phosphatase PP1-beta catalytic subunit OS=Homo sapiens GN=PPP1CB PE=1 SV=3	PPP1CB	sp|P62140|PP1B_HUMAN	37 kDa	25	30	1.2	FALSE
106	ATP-dependent RNA helicase DDX1 OS=Homo sapiens GN=DDX1 PE=1 SV=2	DDX1	sp|Q92499|DDX1_HUMAN	82 kDa	45	54	1.2	FALSE
32	Protein phosphatase 1 regulatory subunit 12A OS=Homo sapiens GN=PPP1R12A PE=1 SV=1	PPP1R12A	sp|O14974|MYPT1_HUMAN	115 kDa	71	85	1.19718	FALSE
345	Gem-associated protein 5 OS=Homo sapiens GN=GEMIN5 PE=1 SV=3	GEMIN5	sp|Q8TEQ6|GEMI5_HUMAN	169 kDa	26	31	1.19231	FALSE
210.2	Heterogeneous nuclear ribonucleoprotein A1-like 2 OS=Homo sapiens GN=HNRNPA1L2 PE=2 SV=2	HNRNPA1L2	sp|Q32P51|RA1L2_HUMAN	34 kDa	21	25	1.19048	FALSE
258.2	60S acidic ribosomal protein P0-like OS=Homo sapiens GN=RPLP0P6 PE=5 SV=1	RPLP0P6	sp|Q8NHW5|RLA0L_HUMAN	34 kDa	16	19	1.1875	FALSE
714	Poly(U)-binding-splicing factor PUF60 OS=Homo sapiens GN=PUF60 PE=1 SV=1	PUF60	sp|Q9UHX1|PUF60_HUMAN	60 kDa	16	19	1.1875	FALSE
236	Probable ATP-dependent RNA helicase DDX5 OS=Homo sapiens GN=DDX5 PE=1 SV=1	DDX5	sp|P17844|DDX5_HUMAN	69 kDa	32	38	1.1875	FALSE
1120	Activated RNA polymerase II transcriptional coactivator p15 OS=Homo sapiens GN=SUB1 PE=1 SV=3	SUB1	sp|P53999|TCP4_HUMAN	14 kDa	11	13	1.18182	FALSE
1129	Replication factor C subunit 2 OS=Homo sapiens GN=RFC2 PE=1 SV=3	RFC2	sp|P35250|RFC2_HUMAN	39 kDa	11	13	1.18182	FALSE
1157	Nuclear export mediator factor NEMF OS=Homo sapiens GN=NEMF PE=1 SV=4	NEMF	sp|O60524|NEMF_HUMAN	123 kDa	11	13	1.18182	FALSE
1169	Heterogeneous nuclear ribonucleoprotein A/B OS=Homo sapiens GN=HNRNPAB PE=1 SV=2	HNRNPAB	sp|Q99729|ROAA_HUMAN	36 kDa	11	13	1.18182	FALSE
1175	Activating signal cointegrator 1 complex subunit 2 OS=Homo sapiens GN=ASCC2 PE=1 SV=3	ASCC2	sp|Q9H1I8|ASCC2_HUMAN	86 kDa	11	13	1.18182	FALSE
1188	Leucine-rich repeat and calponin homology domain-containing protein 3 OS=Homo sapiens GN=LRCH3 PE=1 SV=2	LRCH3	sp|Q96II8|LRCH3_HUMAN	86 kDa	11	13	1.18182	FALSE
451	Eukaryotic translation initiation factor 2 subunit 2 OS=Homo sapiens GN=EIF2S2 PE=1 SV=2	EIF2S2	sp|P20042|IF2B_HUMAN	38 kDa	22	26	1.18182	FALSE
458	Calcium-binding mitochondrial carrier protein Aralar2 OS=Homo sapiens GN=SLC25A13 PE=1 SV=2	SLC25A13	sp|Q9UJS0|CMC2_HUMAN	74 kDa	22	26	1.18182	FALSE
297	Heterogeneous nuclear ribonucleoprotein M OS=Homo sapiens GN=HNRNPM PE=1 SV=3	HNRNPM	sp|P52272|HNRPM_HUMAN	78 kDa	28	33	1.17857	FALSE
638	60S ribosomal protein L5 OS=Homo sapiens GN=RPL5 PE=1 SV=3	RPL5	sp|P46777|RL5_HUMAN	34 kDa	17	20	1.17647	FALSE
669	Eukaryotic initiation factor 4A-III OS=Homo sapiens GN=EIF4A3 PE=1 SV=4	EIF4A3	sp|P38919|IF4A3_HUMAN	47 kDa	17	20	1.17647	FALSE
288.1	ATPase family AAA domain-containing protein 3A OS=Homo sapiens GN=ATAD3A PE=1 SV=2	ATAD3A	sp|Q9NVI7|ATD3A_HUMAN	71 kDa	23	27	1.17391	FALSE
61	Protein flightless-1 homolog OS=Homo sapiens GN=FLII PE=1 SV=2	FLII	sp|Q13045|FLII_HUMAN	145 kDa	58	68	1.17241	FALSE
181	Junction plakoglobin OS=Homo sapiens GN=JUP PE=1 SV=3	JUP	sp|P14923|PLAK_HUMAN	82 kDa	35	41	1.17143	FALSE
182.1	La-related protein 1 OS=Homo sapiens GN=LARP1 PE=1 SV=2	LARP1	sp|Q6PKG0|LARP1_HUMAN	124 kDa	35	41	1.17143	FALSE
2.2	Myosin-10 OS=Homo sapiens GN=MYH10 PE=1 SV=3	MYH10	sp|P35580|MYH10_HUMAN	229 kDa	129	151	1.17054	FALSE
1562.1	Nuclear factor 1 B-type OS=Homo sapiens GN=NFIB PE=1 SV=2	NFIB	sp|O00712|NFIB_HUMAN	47 kDa	6	7	1.16667	FALSE
1748.1	SWI/SNF-related matrix-associated actin-dependent regulator of chromatin subfamily A member 5 OS=Homo sapiens GN=SMARCA5 PE=1 SV=1	SMARCA5	sp|O60264|SMCA5_HUMAN	122 kDa	6	7	1.16667	FALSE
1958	Guanine nucleotide-binding protein-like 3 OS=Homo sapiens GN=GNL3 PE=1 SV=2	GNL3	sp|Q9BVP2|GNL3_HUMAN	62 kDa	6	7	1.16667	FALSE
1990	Eukaryotic translation initiation factor 3 subunit G OS=Homo sapiens GN=EIF3G PE=1 SV=2	EIF3G	sp|O75821|EIF3G_HUMAN	36 kDa	6	7	1.16667	FALSE
2003	Sialic acid synthase OS=Homo sapiens GN=NANS PE=1 SV=2	NANS	sp|Q9NR45|SIAS_HUMAN	40 kDa	6	7	1.16667	FALSE
2004	GTP:AMP phosphotransferase AK3, mitochondrial OS=Homo sapiens GN=AK3 PE=1 SV=4	AK3	sp|Q9UIJ7|KAD3_HUMAN	26 kDa	6	7	1.16667	FALSE
2021	Lamin-B receptor OS=Homo sapiens GN=LBR PE=1 SV=2	LBR	sp|Q14739|LBR_HUMAN	71 kDa	6	7	1.16667	FALSE
2027	Vacuolar protein sorting-associated protein 16 homolog OS=Homo sapiens GN=VPS16 PE=1 SV=2	VPS16	sp|Q9H269|VPS16_HUMAN	95 kDa	6	7	1.16667	FALSE
2032	Galectin-3 OS=Homo sapiens GN=LGALS3 PE=1 SV=5	LGALS3	sp|P17931|LEG3_HUMAN	26 kDa	6	7	1.16667	FALSE
2045	TFIIH basal transcription factor complex helicase XPD subunit OS=Homo sapiens GN=ERCC2 PE=1 SV=1	ERCC2	sp|P18074|ERCC2_HUMAN	87 kDa	6	7	1.16667	FALSE
2054	General transcription factor 3C polypeptide 3 OS=Homo sapiens GN=GTF3C3 PE=1 SV=1	GTF3C3	sp|Q9Y5Q9|TF3C3_HUMAN	101 kDa	6	7	1.16667	FALSE
2064	Tropomodulin-1 OS=Homo sapiens GN=TMOD1 PE=1 SV=1	TMOD1	sp|P28289|TMOD1_HUMAN	41 kDa	6	7	1.16667	FALSE
2082	Dimethyladenosine transferase 1, mitochondrial OS=Homo sapiens GN=TFB1M PE=1 SV=1	TFB1M	sp|Q8WVM0|TFB1M_HUMAN	40 kDa	6	7	1.16667	FALSE
2083	39S ribosomal protein L9, mitochondrial OS=Homo sapiens GN=MRPL9 PE=1 SV=2	MRPL9	sp|Q9BYD2|RM09_HUMAN	30 kDa	6	7	1.16667	FALSE
2084	General transcription factor IIE subunit 1 OS=Homo sapiens GN=GTF2E1 PE=1 SV=2	GTF2E1	sp|P29083|T2EA_HUMAN	49 kDa	6	7	1.16667	FALSE
2101	Serine/arginine-rich splicing factor 7 OS=Homo sapiens GN=SRSF7 PE=1 SV=1	SRSF7	sp|Q16629|SRSF7_HUMAN	27 kDa	6	7	1.16667	FALSE
2106	N-acetyl-D-glucosamine kinase OS=Homo sapiens GN=NAGK PE=1 SV=4	NAGK	sp|Q9UJ70|NAGK_HUMAN	37 kDa	6	7	1.16667	FALSE
2115	Actin-related protein 2/3 complex subunit 5-like protein OS=Homo sapiens GN=ARPC5L PE=1 SV=1	ARPC5L	sp|Q9BPX5|ARP5L_HUMAN	17 kDa	6	7	1.16667	FALSE
2148	Cartilage-associated protein OS=Homo sapiens GN=CRTAP PE=1 SV=1	CRTAP	sp|O75718|CRTAP_HUMAN	47 kDa	6	7	1.16667	FALSE
2188	Serine/threonine-protein phosphatase 4 catalytic subunit OS=Homo sapiens GN=PPP4C PE=1 SV=1	PPP4C	sp|P60510|PP4C_HUMAN	35 kDa	6	7	1.16667	FALSE
1028	Replication protein A 32 kDa subunit OS=Homo sapiens GN=RPA2 PE=1 SV=1	RPA2	sp|P15927|RFA2_HUMAN	29 kDa	12	14	1.16667	FALSE
1032	Glypican-1 OS=Homo sapiens GN=GPC1 PE=1 SV=2	GPC1	sp|P35052|GPC1_HUMAN	62 kDa	12	14	1.16667	FALSE
1062	Sister chromatid cohesion protein PDS5 homolog B OS=Homo sapiens GN=PDS5B PE=1 SV=1	PDS5B	sp|Q9NTI5|PDS5B_HUMAN	165 kDa	12	14	1.16667	FALSE
1068	Pre-mRNA-processing factor 19 OS=Homo sapiens GN=PRPF19 PE=1 SV=1	PRPF19	sp|Q9UMS4|PRP19_HUMAN	55 kDa	12	14	1.16667	FALSE
1094	Zinc finger protein 622 OS=Homo sapiens GN=ZNF622 PE=1 SV=1	ZNF622	sp|Q969S3|ZN622_HUMAN	54 kDa	12	14	1.16667	FALSE
179.3	Serine/threonine-protein phosphatase PP1-gamma catalytic subunit OS=Homo sapiens GN=PPP1CC PE=1 SV=1	PPP1CC	sp|P36873|PP1G_HUMAN	37 kDa	18	21	1.16667	FALSE
386	Insulin-like growth factor 2 mRNA-binding protein 3 OS=Homo sapiens GN=IGF2BP3 PE=1 SV=2	IGF2BP3	sp|O00425|IF2B3_HUMAN	64 kDa	24	28	1.16667	FALSE
75.1	Heat shock cognate 71 kDa protein OS=Homo sapiens GN=HSPA8 PE=1 SV=1	HSPA8	sp|P11142|HSP7C_HUMAN	71 kDa	48	56	1.16667	FALSE
121	Nucleolin OS=Homo sapiens GN=NCL PE=1 SV=3	NCL	sp|P19338|NUCL_HUMAN	77 kDa	43	50	1.16279	FALSE
2.1	Myosin-9 OS=Homo sapiens GN=MYH9 PE=1 SV=4	MYH9	sp|P35579|MYH9_HUMAN	227 kDa	246	286	1.1626	FALSE
163	Putative ATP-dependent RNA helicase DHX30 OS=Homo sapiens GN=DHX30 PE=1 SV=1	DHX30	sp|Q7L2E3|DHX30_HUMAN	134 kDa	37	43	1.16216	FALSE
29	Ankycorbin OS=Homo sapiens GN=RAI14 PE=1 SV=2	RAI14	sp|Q9P0K7|RAI14_HUMAN	110 kDa	81	94	1.16049	FALSE
359	Drebrin OS=Homo sapiens GN=DBN1 PE=1 SV=4	DBN1	sp|Q16643|DREB_HUMAN	71 kDa	25	29	1.16	FALSE
367	Heterogeneous nuclear ribonucleoprotein Q OS=Homo sapiens GN=SYNCRIP PE=1 SV=2	SYNCRIP	sp|O60506|HNRPQ_HUMAN	70 kDa	25	29	1.16	FALSE
43	(CONTAMINANT) Trypsin precursor		CONTAM_TRYP_PIG	24 kDa	63	73	1.15873	FALSE
418.2	Putative eukaryotic translation initiation factor 2 subunit 3-like protein OS=Homo sapiens GN=EIF2S3L PE=5 SV=2	EIF2S3L	sp|Q2VIR3|IF2GL_HUMAN	51 kDa	19	22	1.15789	FALSE
551	40S ribosomal protein S5 OS=Homo sapiens GN=RPS5 PE=1 SV=4	RPS5	sp|P46782|RS5_HUMAN	23 kDa	19	22	1.15789	FALSE
572	KN motif and ankyrin repeat domain-containing protein 2 OS=Homo sapiens GN=KANK2 PE=1 SV=1	KANK2	sp|Q63ZY3|KANK2_HUMAN	91 kDa	19	22	1.15789	FALSE
573	Fragile X mental retardation syndrome-related protein 1 OS=Homo sapiens GN=FXR1 PE=1 SV=3	FXR1	sp|P51114|FXR1_HUMAN	70 kDa	19	22	1.15789	FALSE
576	Developmentally-regulated GTP-binding protein 1 OS=Homo sapiens GN=DRG1 PE=1 SV=1	DRG1	sp|Q9Y295|DRG1_HUMAN	41 kDa	19	22	1.15789	FALSE
225	Replication protein A 70 kDa DNA-binding subunit OS=Homo sapiens GN=RPA1 PE=1 SV=2	RPA1	sp|P27694|RFA1_HUMAN	68 kDa	32	37	1.15625	FALSE
228	Heterogeneous nuclear ribonucleoprotein U OS=Homo sapiens GN=HNRNPU PE=1 SV=6	HNRNPU	sp|Q00839|HNRPU_HUMAN	91 kDa	32	37	1.15625	FALSE
938	PAX3- and PAX7-binding protein 1 OS=Homo sapiens GN=PAXBP1 PE=1 SV=2	PAXBP1	sp|Q9Y5B6|PAXB1_HUMAN	105 kDa	13	15	1.15385	FALSE
950	Twinfilin-2 OS=Homo sapiens GN=TWF2 PE=1 SV=2	TWF2	sp|Q6IBS0|TWF2_HUMAN	40 kDa	13	15	1.15385	FALSE
951	Deoxynucleoside triphosphate triphosphohydrolase SAMHD1 OS=Homo sapiens GN=SAMHD1 PE=1 SV=2	SAMHD1	sp|Q9Y3Z3|SAMH1_HUMAN	72 kDa	13	15	1.15385	FALSE
976	Protein kinase C and casein kinase substrate in neurons protein 3 OS=Homo sapiens GN=PACSIN3 PE=1 SV=2	PACSIN3	sp|Q9UKS6|PACN3_HUMAN	48 kDa	13	15	1.15385	FALSE
1003	Casein kinase II subunit alpha' OS=Homo sapiens GN=CSNK2A2 PE=1 SV=1	CSNK2A2	sp|P19784|CSK22_HUMAN	41 kDa	13	15	1.15385	FALSE
335	Tropomodulin-3 OS=Homo sapiens GN=TMOD3 PE=1 SV=1	TMOD3	sp|Q9NYL9|TMOD3_HUMAN	40 kDa	26	30	1.15385	FALSE
97	Splicing factor 3B subunit 1 OS=Homo sapiens GN=SF3B1 PE=1 SV=3	SF3B1	sp|O75533|SF3B1_HUMAN	146 kDa	47	54	1.14894	FALSE
602.2	Heterogeneous nuclear ribonucleoprotein H2 OS=Homo sapiens GN=HNRNPH2 PE=1 SV=1	HNRNPH2	sp|P55795|HNRH2_HUMAN	49 kDa	7	8	1.14286	FALSE
1396.1	Histone H1.2 OS=Homo sapiens GN=HIST1H1C PE=1 SV=2	HIST1H1C	sp|P16403|H12_HUMAN	21 kDa	7	8	1.14286	FALSE
1396.2	Histone H1.4 OS=Homo sapiens GN=HIST1H1E PE=1 SV=2	HIST1H1E	sp|P10412|H14_HUMAN	22 kDa	7	8	1.14286	FALSE
1749	THO complex subunit 4 OS=Homo sapiens GN=ALYREF PE=1 SV=3	ALYREF	sp|Q86V81|THOC4_HUMAN	27 kDa	7	8	1.14286	FALSE
1752	Serine/arginine-rich splicing factor 3 OS=Homo sapiens GN=SRSF3 PE=1 SV=1	SRSF3	sp|P84103|SRSF3_HUMAN	19 kDa	7	8	1.14286	FALSE
1776	RNA polymerase-associated protein RTF1 homolog OS=Homo sapiens GN=RTF1 PE=1 SV=4	RTF1	sp|Q92541|RTF1_HUMAN	80 kDa	7	8	1.14286	FALSE
1779	40S ribosomal protein S15a OS=Homo sapiens GN=RPS15A PE=1 SV=2	RPS15A	sp|P62244|RS15A_HUMAN	15 kDa	7	8	1.14286	FALSE
1782	60S ribosomal protein L31 OS=Homo sapiens GN=RPL31 PE=1 SV=1	RPL31	sp|P62899|RL31_HUMAN	14 kDa	7	8	1.14286	FALSE
1783	TBC1 domain family member 10B OS=Homo sapiens GN=TBC1D10B PE=1 SV=3	TBC1D10B	sp|Q4KMP7|TB10B_HUMAN	87 kDa	7	8	1.14286	FALSE
1784	Nucleolar transcription factor 1 OS=Homo sapiens GN=UBTF PE=1 SV=1	UBTF	sp|P17480|UBF1_HUMAN	89 kDa	7	8	1.14286	FALSE
1789	Endoplasmic reticulum resident protein 29 OS=Homo sapiens GN=ERP29 PE=1 SV=4	ERP29	sp|P30040|ERP29_HUMAN	29 kDa	7	8	1.14286	FALSE
1797	WD repeat-containing protein 48 OS=Homo sapiens GN=WDR48 PE=1 SV=1	WDR48	sp|Q8TAF3|WDR48_HUMAN	76 kDa	7	8	1.14286	FALSE
1802.1	Core histone macro-H2A.1 OS=Homo sapiens GN=H2AFY PE=1 SV=4	H2AFY	sp|O75367|H2AY_HUMAN	40 kDa	7	8	1.14286	FALSE
1813	mRNA export factor OS=Homo sapiens GN=RAE1 PE=1 SV=1	RAE1	sp|P78406|RAE1L_HUMAN	41 kDa	7	8	1.14286	FALSE
1856	Enhancer of mRNA-decapping protein 3 OS=Homo sapiens GN=EDC3 PE=1 SV=1	EDC3	sp|Q96F86|EDC3_HUMAN	56 kDa	7	8	1.14286	FALSE
1861.1	Protein mago nashi homolog OS=Homo sapiens GN=MAGOH PE=1 SV=1	MAGOH	sp|P61326|MGN_HUMAN	17 kDa	7	8	1.14286	FALSE
1888	Cytosolic Fe-S cluster assembly factor NUBP2 OS=Homo sapiens GN=NUBP2 PE=1 SV=1	NUBP2	sp|Q9Y5Y2|NUBP2_HUMAN	29 kDa	7	8	1.14286	FALSE
1890	GTP-binding protein Rheb OS=Homo sapiens GN=RHEB PE=1 SV=1	RHEB	sp|Q15382|RHEB_HUMAN	20 kDa	7	8	1.14286	FALSE
1893	Peptidyl-prolyl cis-trans isomerase H OS=Homo sapiens GN=PPIH PE=1 SV=1	PPIH	sp|O43447|PPIH_HUMAN	19 kDa	7	8	1.14286	FALSE
1917	Transmembrane protein 126A OS=Homo sapiens GN=TMEM126A PE=1 SV=1	TMEM126A	sp|Q9H061|T126A_HUMAN	22 kDa	7	8	1.14286	FALSE
1934	YTH domain-containing family protein 2 OS=Homo sapiens GN=YTHDF2 PE=1 SV=2	YTHDF2	sp|Q9Y5A9|YTHD2_HUMAN	62 kDa	7	8	1.14286	FALSE
1943	YTH domain-containing family protein 3 OS=Homo sapiens GN=YTHDF3 PE=1 SV=1	YTHDF3	sp|Q7Z739|YTHD3_HUMAN	64 kDa	7	8	1.14286	FALSE
320.1	Guanine nucleotide-binding protein G(i) subunit alpha-2 OS=Homo sapiens GN=GNAI2 PE=1 SV=3	GNAI2	sp|P04899|GNAI2_HUMAN	40 kDa	14	16	1.14286	FALSE
835	40S ribosomal protein S18 OS=Homo sapiens GN=RPS18 PE=1 SV=3	RPS18	sp|P62269|RS18_HUMAN	18 kDa	14	16	1.14286	FALSE
497	Nexilin OS=Homo sapiens GN=NEXN PE=1 SV=1	NEXN	sp|Q0ZGT2|NEXN_HUMAN	81 kDa	21	24	1.14286	FALSE
505	RuvB-like 1 OS=Homo sapiens GN=RUVBL1 PE=1 SV=1	RUVBL1	sp|Q9Y265|RUVB1_HUMAN	50 kDa	21	24	1.14286	FALSE
60.1	Tropomyosin alpha-1 chain OS=Homo sapiens GN=TPM1 PE=1 SV=2	TPM1	sp|P09493|TPM1_HUMAN	33 kDa	42	48	1.14286	FALSE
35.1	Polyadenylate-binding protein 1 OS=Homo sapiens GN=PABPC1 PE=1 SV=2	PABPC1	sp|P11940|PABP1_HUMAN	71 kDa	43	49	1.13953	FALSE
166.1	Nuclease-sensitive element-binding protein 1 OS=Homo sapiens GN=YBX1 PE=1 SV=3	YBX1	sp|P67809|YBOX1_HUMAN	36 kDa	22	25	1.13636	FALSE
472	DNA-directed RNA polymerase II subunit RPB2 OS=Homo sapiens GN=POLR2B PE=1 SV=1	POLR2B	sp|P30876|RPB2_HUMAN	134 kDa	22	25	1.13636	FALSE
72	LIM domain and actin-binding protein 1 OS=Homo sapiens GN=LIMA1 PE=1 SV=1	LIMA1	sp|Q9UHB6|LIMA1_HUMAN	85 kDa	52	59	1.13462	FALSE
772	WD40 repeat-containing protein SMU1 OS=Homo sapiens GN=SMU1 PE=1 SV=2	SMU1	sp|Q2TAY7|SMU1_HUMAN	58 kDa	15	17	1.13333	FALSE
775	Mitochondrial-processing peptidase subunit alpha OS=Homo sapiens GN=PMPCA PE=1 SV=2	PMPCA	sp|Q10713|MPPA_HUMAN	58 kDa	15	17	1.13333	FALSE
802	General transcription factor IIF subunit 2 OS=Homo sapiens GN=GTF2F2 PE=1 SV=2	GTF2F2	sp|P13984|T2FB_HUMAN	28 kDa	15	17	1.13333	FALSE
416	Actin-binding LIM protein 1 OS=Homo sapiens GN=ABLIM1 PE=1 SV=3	ABLIM1	sp|O14639|ABLM1_HUMAN	88 kDa	23	26	1.13043	FALSE
419	Zinc finger CCCH-type antiviral protein 1 OS=Homo sapiens GN=ZC3HAV1 PE=1 SV=3	ZC3HAV1	sp|Q7Z2W4|ZCCHV_HUMAN	101 kDa	23	26	1.13043	FALSE
422	Ubiquitin carboxyl-terminal hydrolase 7 OS=Homo sapiens GN=USP7 PE=1 SV=2	USP7	sp|Q93009|UBP7_HUMAN	128 kDa	23	26	1.13043	FALSE
1274.2	Ras-related protein Rap-1A OS=Homo sapiens GN=RAP1A PE=1 SV=1	RAP1A	sp|P62834|RAP1A_HUMAN	21 kDa	8	9	1.125	FALSE
1549	60S ribosomal protein L28 OS=Homo sapiens GN=RPL28 PE=1 SV=3	RPL28	sp|P46779|RL28_HUMAN	16 kDa	8	9	1.125	FALSE
1556	Deoxyuridine 5'-triphosphate nucleotidohydrolase, mitochondrial OS=Homo sapiens GN=DUT PE=1 SV=4	DUT	sp|P33316|DUT_HUMAN	27 kDa	8	9	1.125	FALSE
1576	Zinc finger protein 598 OS=Homo sapiens GN=ZNF598 PE=1 SV=1	ZNF598	sp|Q86UK7|ZN598_HUMAN	99 kDa	8	9	1.125	FALSE
1592.1	Ras-related protein Rab-2A OS=Homo sapiens GN=RAB2A PE=1 SV=1	RAB2A	sp|P61019|RAB2A_HUMAN	24 kDa	8	9	1.125	FALSE
1603	Pescadillo homolog OS=Homo sapiens GN=PES1 PE=1 SV=1	PES1	sp|O00541|PESC_HUMAN	68 kDa	8	9	1.125	FALSE
1604	Pre-mRNA-processing factor 6 OS=Homo sapiens GN=PRPF6 PE=1 SV=1	PRPF6	sp|O94906|PRP6_HUMAN	107 kDa	8	9	1.125	FALSE
1612	Alpha-ketoglutarate-dependent dioxygenase FTO OS=Homo sapiens GN=FTO PE=1 SV=3	FTO	sp|Q9C0B1|FTO_HUMAN	58 kDa	8	9	1.125	FALSE
1619.1	Translationally-controlled tumor protein OS=Homo sapiens GN=TPT1 PE=1 SV=1	TPT1	sp|P13693|TCTP_HUMAN	20 kDa	8	9	1.125	FALSE
1620	Single-stranded DNA-binding protein, mitochondrial OS=Homo sapiens GN=SSBP1 PE=1 SV=1	SSBP1	sp|Q04837|SSBP_HUMAN	17 kDa	8	9	1.125	FALSE
1621	G-rich sequence factor 1 OS=Homo sapiens GN=GRSF1 PE=1 SV=3	GRSF1	sp|Q12849|GRSF1_HUMAN	53 kDa	8	9	1.125	FALSE
1630	Cadherin-13 OS=Homo sapiens GN=CDH13 PE=1 SV=1	CDH13	sp|P55290|CAD13_HUMAN	78 kDa	8	9	1.125	FALSE
1639	Enoyl-CoA delta isomerase 1, mitochondrial OS=Homo sapiens GN=ECI1 PE=1 SV=1	ECI1	sp|P42126|ECI1_HUMAN	33 kDa	8	9	1.125	FALSE
1650	E3 ubiquitin-protein ligase CHIP OS=Homo sapiens GN=STUB1 PE=1 SV=2	STUB1	sp|Q9UNE7|CHIP_HUMAN	35 kDa	8	9	1.125	FALSE
1661	Cell differentiation protein RCD1 homolog OS=Homo sapiens GN=RQCD1 PE=1 SV=1	RQCD1	sp|Q92600|RCD1_HUMAN	34 kDa	8	9	1.125	FALSE
1682	Vacuolar protein sorting-associated protein 29 OS=Homo sapiens GN=VPS29 PE=1 SV=1	VPS29	sp|Q9UBQ0|VPS29_HUMAN	21 kDa	8	9	1.125	FALSE
1699	Polymerase delta-interacting protein 2 OS=Homo sapiens GN=POLDIP2 PE=1 SV=1	POLDIP2	sp|Q9Y2S7|PDIP2_HUMAN	42 kDa	8	9	1.125	FALSE
704	Myb-binding protein 1A OS=Homo sapiens GN=MYBBP1A PE=1 SV=2	MYBBP1A	sp|Q9BQG0|MBB1A_HUMAN	149 kDa	16	18	1.125	FALSE
710	Twinfilin-1 OS=Homo sapiens GN=TWF1 PE=1 SV=3	TWF1	sp|Q12792|TWF1_HUMAN	40 kDa	16	18	1.125	FALSE
719.1	SLIT-ROBO Rho GTPase-activating protein 2 OS=Homo sapiens GN=SRGAP2 PE=1 SV=2	SRGAP2	sp|O75044|SRGP2_HUMAN	121 kDa	16	18	1.125	FALSE
727.1	Casein kinase II subunit alpha OS=Homo sapiens GN=CSNK2A1 PE=1 SV=1	CSNK2A1	sp|P68400|CSK21_HUMAN	45 kDa	16	18	1.125	FALSE
382	Transcription intermediary factor 1-beta OS=Homo sapiens GN=TRIM28 PE=1 SV=5	TRIM28	sp|Q13263|TIF1B_HUMAN	89 kDa	24	27	1.125	FALSE
383	60S ribosomal protein L4 OS=Homo sapiens GN=RPL4 PE=1 SV=5	RPL4	sp|P36578|RL4_HUMAN	48 kDa	24	27	1.125	FALSE
397	Putative helicase MOV-10 OS=Homo sapiens GN=MOV10 PE=1 SV=2	MOV10	sp|Q9HCE1|MOV10_HUMAN	114 kDa	24	27	1.125	FALSE
39	LIM domain only protein 7 OS=Homo sapiens GN=LMO7 PE=1 SV=3	LMO7	sp|Q8WWI1|LMO7_HUMAN	193 kDa	65	73	1.12308	FALSE
81	78 kDa glucose-regulated protein OS=Homo sapiens GN=HSPA5 PE=1 SV=2	HSPA5	sp|P11021|GRP78_HUMAN	72 kDa	49	55	1.12245	FALSE
82	Prelamin-A/C OS=Homo sapiens GN=LMNA PE=1 SV=1	LMNA	sp|P02545|LMNA_HUMAN	74 kDa	49	55	1.12245	FALSE
214	Catenin delta-1 OS=Homo sapiens GN=CTNND1 PE=1 SV=1	CTNND1	sp|O60716|CTND1_HUMAN	108 kDa	33	37	1.12121	FALSE
21	LIM and calponin homology domains-containing protein 1 OS=Homo sapiens GN=LIMCH1 PE=1 SV=4	LIMCH1	sp|Q9UPQ0|LIMC1_HUMAN	122 kDa	93	104	1.11828	FALSE
648	Eukaryotic translation initiation factor 3 subunit H OS=Homo sapiens GN=EIF3H PE=1 SV=1	EIF3H	sp|O15372|EIF3H_HUMAN	40 kDa	17	19	1.11765	FALSE
651	Kinesin-like protein KIF2C OS=Homo sapiens GN=KIF2C PE=1 SV=2	KIF2C	sp|Q99661|KIF2C_HUMAN	81 kDa	17	19	1.11765	FALSE
674	NADH dehydrogenase [ubiquinone] 1 alpha subcomplex subunit 9, mitochondrial OS=Homo sapiens GN=NDUFA9 PE=1 SV=2	NDUFA9	sp|Q16795|NDUA9_HUMAN	43 kDa	17	19	1.11765	FALSE
676	Flotillin-1 OS=Homo sapiens GN=FLOT1 PE=1 SV=3	FLOT1	sp|O75955|FLOT1_HUMAN	47 kDa	17	19	1.11765	FALSE
180	Trifunctional enzyme subunit alpha, mitochondrial OS=Homo sapiens GN=HADHA PE=1 SV=2	HADHA	sp|P40939|ECHA_HUMAN	83 kDa	35	39	1.11429	FALSE
878.1	Guanine nucleotide-binding protein G(I)/G(S)/G(T) subunit beta-2 OS=Homo sapiens GN=GNB2 PE=1 SV=3	GNB2	sp|P62879|GBB2_HUMAN	37 kDa	9	10	1.11111	FALSE
1135.1	Transforming protein RhoA OS=Homo sapiens GN=RHOA PE=1 SV=1	RHOA	sp|P61586|RHOA_HUMAN	22 kDa	9	10	1.11111	FALSE
1274.1	Ras-related protein Rap-1b OS=Homo sapiens GN=RAP1B PE=1 SV=1	RAP1B	sp|P61224|RAP1B_HUMAN	21 kDa	9	10	1.11111	FALSE
1401.1	40S ribosomal protein S10 OS=Homo sapiens GN=RPS10 PE=1 SV=1	RPS10	sp|P46783|RS10_HUMAN	19 kDa	9	10	1.11111	FALSE
1412	EGF-like repeat and discoidin I-like domain-containing protein 3 OS=Homo sapiens GN=EDIL3 PE=1 SV=1	EDIL3	sp|O43854|EDIL3_HUMAN	54 kDa	9	10	1.11111	FALSE
1421	Sperm-associated antigen 5 OS=Homo sapiens GN=SPAG5 PE=1 SV=2	SPAG5	sp|Q96R06|SPAG5_HUMAN	134 kDa	9	10	1.11111	FALSE
1428	Proteasome subunit alpha type-6 OS=Homo sapiens GN=PSMA6 PE=1 SV=1	PSMA6	sp|P60900|PSA6_HUMAN	27 kDa	9	10	1.11111	FALSE
1438	28S ribosomal protein S2, mitochondrial OS=Homo sapiens GN=MRPS2 PE=1 SV=1	MRPS2	sp|Q9Y399|RT02_HUMAN	33 kDa	9	10	1.11111	FALSE
1442	28S ribosomal protein S7, mitochondrial OS=Homo sapiens GN=MRPS7 PE=1 SV=2	MRPS7	sp|Q9Y2R9|RT07_HUMAN	28 kDa	9	10	1.11111	FALSE
1443	Actin-related protein 2/3 complex subunit 4 OS=Homo sapiens GN=ARPC4 PE=1 SV=3	ARPC4	sp|P59998|ARPC4_HUMAN	20 kDa	9	10	1.11111	FALSE
1460	Signal recognition particle 14 kDa protein OS=Homo sapiens GN=SRP14 PE=1 SV=2	SRP14	sp|P37108|SRP14_HUMAN	15 kDa	9	10	1.11111	FALSE
1465	ATP synthase subunit O, mitochondrial OS=Homo sapiens GN=ATP5O PE=1 SV=1	ATP5O	sp|P48047|ATPO_HUMAN	23 kDa	9	10	1.11111	FALSE
1471	DnaJ homolog subfamily A member 2 OS=Homo sapiens GN=DNAJA2 PE=1 SV=1	DNAJA2	sp|O60884|DNJA2_HUMAN	46 kDa	9	10	1.11111	FALSE
1539	Sorting nexin-18 OS=Homo sapiens GN=SNX18 PE=1 SV=2	SNX18	sp|Q96RF0|SNX18_HUMAN	69 kDa	9	10	1.11111	FALSE
605	U4/U6 small nuclear ribonucleoprotein Prp3 OS=Homo sapiens GN=PRPF3 PE=1 SV=2	PRPF3	sp|O43395|PRPF3_HUMAN	78 kDa	18	20	1.11111	FALSE
131.3	Myosin regulatory light chain 12A OS=Homo sapiens GN=MYL12A PE=1 SV=2	MYL12A	sp|P19105|ML12A_HUMAN	20 kDa	27	30	1.11111	FALSE
1	Plectin OS=Homo sapiens GN=PLEC PE=1 SV=3	PLEC	sp|Q15149|PLEC_HUMAN	532 kDa	367	406	1.10627	FALSE
547	PC4 and SFRS1-interacting protein OS=Homo sapiens GN=PSIP1 PE=1 SV=1	PSIP1	sp|O75475|PSIP1_HUMAN	60 kDa	19	21	1.10526	FALSE
562	Prohibitin OS=Homo sapiens GN=PHB PE=1 SV=1	PHB	sp|P35232|PHB_HUMAN	30 kDa	19	21	1.10526	FALSE
571	FERM, RhoGEF and pleckstrin domain-containing protein 1 OS=Homo sapiens GN=FARP1 PE=1 SV=1	FARP1	sp|Q9Y4F1|FARP1_HUMAN	119 kDa	19	21	1.10526	FALSE
574	F-actin-capping protein subunit alpha-2 OS=Homo sapiens GN=CAPZA2 PE=1 SV=3	CAPZA2	sp|P47755|CAZA2_HUMAN	33 kDa	19	21	1.10526	FALSE
1231	Cysteine and glycine-rich protein 1 OS=Homo sapiens GN=CSRP1 PE=1 SV=3	CSRP1	sp|P21291|CSRP1_HUMAN	21 kDa	10	11	1.1	FALSE
1235.1	60S ribosomal protein L13a OS=Homo sapiens GN=RPL13A PE=1 SV=2	RPL13A	sp|P40429|RL13A_HUMAN	24 kDa	10	11	1.1	FALSE
1255	Host cell factor 1 OS=Homo sapiens GN=HCFC1 PE=1 SV=2	HCFC1	sp|P51610|HCFC1_HUMAN	209 kDa	10	11	1.1	FALSE
1257	Eukaryotic translation initiation factor 3 subunit I OS=Homo sapiens GN=EIF3I PE=1 SV=1	EIF3I	sp|Q13347|EIF3I_HUMAN	37 kDa	10	11	1.1	FALSE
1260	40S ribosomal protein S19 OS=Homo sapiens GN=RPS19 PE=1 SV=2	RPS19	sp|P39019|RS19_HUMAN	16 kDa	10	11	1.1	FALSE
1273	Polyadenylate-binding protein-interacting protein 1 OS=Homo sapiens GN=PAIP1 PE=1 SV=1	PAIP1	sp|Q9H074|PAIP1_HUMAN	54 kDa	10	11	1.1	FALSE
1280	Microsomal glutathione S-transferase 1 OS=Homo sapiens GN=MGST1 PE=1 SV=1	MGST1	sp|P10620|MGST1_HUMAN	18 kDa	10	11	1.1	FALSE
1302	LanC-like protein 1 OS=Homo sapiens GN=LANCL1 PE=1 SV=1	LANCL1	sp|O43813|LANC1_HUMAN	45 kDa	10	11	1.1	FALSE
1311	Endoplasmic reticulum aminopeptidase 1 OS=Homo sapiens GN=ERAP1 PE=1 SV=3	ERAP1	sp|Q9NZ08|ERAP1_HUMAN	107 kDa	10	11	1.1	FALSE
1320	RNA-binding protein 27 OS=Homo sapiens GN=RBM27 PE=1 SV=2	RBM27	sp|Q9P2N5|RBM27_HUMAN	119 kDa	10	11	1.1	FALSE
1342	Annexin A4 OS=Homo sapiens GN=ANXA4 PE=1 SV=4	ANXA4	sp|P09525|ANXA4_HUMAN	36 kDa	10	11	1.1	FALSE
125.3	ADP/ATP translocase 1 OS=Homo sapiens GN=SLC25A4 PE=1 SV=4	SLC25A4	sp|P12235|ADT1_HUMAN	33 kDa	20	22	1.1	FALSE
139	AP-2 complex subunit beta OS=Homo sapiens GN=AP2B1 PE=1 SV=1	AP2B1	sp|P63010|AP2B1_HUMAN	105 kDa	41	45	1.09756	FALSE
242	Heterogeneous nuclear ribonucleoproteins A2/B1 OS=Homo sapiens GN=HNRNPA2B1 PE=1 SV=2	HNRNPA2B1	sp|P22626|ROA2_HUMAN	37 kDa	31	34	1.09677	FALSE
492	Synaptopodin OS=Homo sapiens GN=SYNPO PE=1 SV=2	SYNPO	sp|Q8N3V7|SYNPO_HUMAN	99 kDa	21	23	1.09524	FALSE
502	Myosin light chain 6B OS=Homo sapiens GN=MYL6B PE=1 SV=1	MYL6B	sp|P14649|MYL6B_HUMAN	23 kDa	21	23	1.09524	FALSE
229	Ataxin-2-like protein OS=Homo sapiens GN=ATXN2L PE=1 SV=2	ATXN2L	sp|Q8WWM7|ATX2L_HUMAN	113 kDa	32	35	1.09375	FALSE
1092.1	Ras-related protein Rab-32 OS=Homo sapiens GN=RAB32 PE=1 SV=3	RAB32	sp|Q13637|RAB32_HUMAN	25 kDa	11	12	1.09091	FALSE
1125	Monocarboxylate transporter 4 OS=Homo sapiens GN=SLC16A3 PE=1 SV=1	SLC16A3	sp|O15427|MOT4_HUMAN	49 kDa	11	12	1.09091	FALSE
1127	60S ribosomal protein L18a OS=Homo sapiens GN=RPL18A PE=1 SV=2	RPL18A	sp|Q02543|RL18A_HUMAN	21 kDa	11	12	1.09091	FALSE
1138	SPATS2-like protein OS=Homo sapiens GN=SPATS2L PE=1 SV=2	SPATS2L	sp|Q9NUQ6|SPS2L_HUMAN	62 kDa	11	12	1.09091	FALSE
1140.1	Glycylpeptide N-tetradecanoyltransferase 1 OS=Homo sapiens GN=NMT1 PE=1 SV=2	NMT1	sp|P30419|NMT1_HUMAN	57 kDa	11	12	1.09091	FALSE
1159	Cleft lip and palate transmembrane protein 1 OS=Homo sapiens GN=CLPTM1 PE=1 SV=1	CLPTM1	sp|O96005|CLPT1_HUMAN	76 kDa	11	12	1.09091	FALSE
443	40S ribosomal protein S3 OS=Homo sapiens GN=RPS3 PE=1 SV=2	RPS3	sp|P23396|RS3_HUMAN	27 kDa	22	24	1.09091	FALSE
448	PDZ and LIM domain protein 5 OS=Homo sapiens GN=PDLIM5 PE=1 SV=5	PDLIM5	sp|Q96HC4|PDLI5_HUMAN	64 kDa	22	24	1.09091	FALSE
216	DNA replication licensing factor MCM5 OS=Homo sapiens GN=MCM5 PE=1 SV=5	MCM5	sp|P33992|MCM5_HUMAN	82 kDa	33	36	1.09091	FALSE
116	Tight junction protein ZO-2 OS=Homo sapiens GN=TJP2 PE=1 SV=2	TJP2	sp|Q9UDY2|ZO2_HUMAN	134 kDa	44	48	1.09091	FALSE
11.11	POTE ankyrin domain family member J OS=Homo sapiens GN=POTEJ PE=3 SV=1	POTEJ	sp|P0CG39|POTEJ_HUMAN	117 kDa	23	25	1.08696	FALSE
429	Eukaryotic translation initiation factor 3 subunit L OS=Homo sapiens GN=EIF3L PE=1 SV=1	EIF3L	sp|Q9Y262|EIF3L_HUMAN	67 kDa	23	25	1.08696	FALSE
60.2	Tropomyosin alpha-3 chain OS=Homo sapiens GN=TPM3 PE=1 SV=2	TPM3	sp|P06753|TPM3_HUMAN	33 kDa	35	38	1.08571	FALSE
11.2	Actin, cytoplasmic 2 OS=Homo sapiens GN=ACTG1 PE=1 SV=1	ACTG1	sp|P63261|ACTG_HUMAN	42 kDa	94	102	1.08511	FALSE
1027	RNA-binding protein FUS OS=Homo sapiens GN=FUS PE=1 SV=1	FUS	sp|P35637|FUS_HUMAN	53 kDa	12	13	1.08333	FALSE
1029	60S ribosomal protein L8 OS=Homo sapiens GN=RPL8 PE=1 SV=2	RPL8	sp|P62917|RL8_HUMAN	28 kDa	12	13	1.08333	FALSE
1060	Negative elongation factor B OS=Homo sapiens GN=NELFB PE=1 SV=1	NELFB	sp|Q8WX92|NELFB_HUMAN	66 kDa	12	13	1.08333	FALSE
1076	Alkaline phosphatase, tissue-nonspecific isozyme OS=Homo sapiens GN=ALPL PE=1 SV=4	ALPL	sp|P05186|PPBT_HUMAN	57 kDa	12	13	1.08333	FALSE
158.1	DNA replication licensing factor MCM4 OS=Homo sapiens GN=MCM4 PE=1 SV=5	MCM4	sp|P33991|MCM4_HUMAN	97 kDa	37	40	1.08108	FALSE
921	Splicing factor 1 OS=Homo sapiens GN=SF1 PE=1 SV=4	SF1	sp|Q15637|SF01_HUMAN	68 kDa	13	14	1.07692	FALSE
929	60S ribosomal protein L15 OS=Homo sapiens GN=RPL15 PE=1 SV=2	RPL15	sp|P61313|RL15_HUMAN	24 kDa	13	14	1.07692	FALSE
945	SH3 and PX domain-containing protein 2B OS=Homo sapiens GN=SH3PXD2B PE=1 SV=3	SH3PXD2B	sp|A1X283|SPD2B_HUMAN	102 kDa	13	14	1.07692	FALSE
963	Ataxin-2 OS=Homo sapiens GN=ATXN2 PE=1 SV=2	ATXN2	sp|Q99700|ATX2_HUMAN	140 kDa	13	14	1.07692	FALSE
334	Heterogeneous nuclear ribonucleoprotein K OS=Homo sapiens GN=HNRNPK PE=1 SV=1	HNRNPK	sp|P61978|HNRPK_HUMAN	51 kDa	26	28	1.07692	FALSE
94.1	Heat shock 70 kDa protein 1A/1B OS=Homo sapiens GN=HSPA1A PE=1 SV=5	HSPA1A	sp|P08107|HSP71_HUMAN	70 kDa	39	42	1.07692	FALSE
11.1	Actin, cytoplasmic 1 OS=Homo sapiens GN=ACTB PE=1 SV=1	ACTB	sp|P60709|ACTB_HUMAN	42 kDa	94	101	1.07447	FALSE
125.1	ADP/ATP translocase 2 OS=Homo sapiens GN=SLC25A5 PE=1 SV=7	SLC25A5	sp|P05141|ADT2_HUMAN	33 kDa	27	29	1.07407	FALSE
131.1	Myosin regulatory light polypeptide 9 OS=Homo sapiens GN=MYL9 PE=1 SV=4	MYL9	sp|P24844|MYL9_HUMAN	20 kDa	27	29	1.07407	FALSE
131.2	Myosin regulatory light chain 12B OS=Homo sapiens GN=MYL12B PE=1 SV=2	MYL12B	sp|O14950|ML12B_HUMAN	20 kDa	27	29	1.07407	FALSE
316	Plasminogen activator inhibitor 1 RNA-binding protein OS=Homo sapiens GN=SERBP1 PE=1 SV=2	SERBP1	sp|Q8NC51|PAIRB_HUMAN	45 kDa	27	29	1.07407	FALSE
20.1	Spectrin beta chain, non-erythrocytic 1 OS=Homo sapiens GN=SPTBN1 PE=1 SV=2	SPTBN1	sp|Q01082|SPTB2_HUMAN	275 kDa	97	104	1.07216	FALSE
213.2	Eukaryotic initiation factor 4A-II OS=Homo sapiens GN=EIF4A2 PE=1 SV=2	EIF4A2	sp|Q14240|IF4A2_HUMAN	46 kDa	14	15	1.07143	FALSE
834	3-hydroxyacyl-CoA dehydrogenase type-2 OS=Homo sapiens GN=HSD17B10 PE=1 SV=3	HSD17B10	sp|Q99714|HCD2_HUMAN	27 kDa	14	15	1.07143	FALSE
861	Proteasome subunit alpha type-2 OS=Homo sapiens GN=PSMA2 PE=1 SV=2	PSMA2	sp|P25787|PSA2_HUMAN	26 kDa	14	15	1.07143	FALSE
865	WD repeat-containing protein 70 OS=Homo sapiens GN=WDR70 PE=1 SV=1	WDR70	sp|Q9NW82|WDR70_HUMAN	73 kDa	14	15	1.07143	FALSE
877	Zinc finger protein 185 OS=Homo sapiens GN=ZNF185 PE=1 SV=3	ZNF185	sp|O15231|ZN185_HUMAN	74 kDa	14	15	1.07143	FALSE
884	Prolyl 3-hydroxylase 1 OS=Homo sapiens GN=LEPRE1 PE=1 SV=2	LEPRE1	sp|Q32P28|P3H1_HUMAN	83 kDa	14	15	1.07143	FALSE
286	Splicing factor 3B subunit 2 OS=Homo sapiens GN=SF3B2 PE=1 SV=2	SF3B2	sp|Q13435|SF3B2_HUMAN	100 kDa	29	31	1.06897	FALSE
764	40S ribosomal protein S7 OS=Homo sapiens GN=RPS7 PE=1 SV=1	RPS7	sp|P62081|RS7_HUMAN	22 kDa	15	16	1.06667	FALSE
776	Serine-threonine kinase receptor-associated protein OS=Homo sapiens GN=STRAP PE=1 SV=1	STRAP	sp|Q9Y3F4|STRAP_HUMAN	38 kDa	15	16	1.06667	FALSE
270	Cytospin-B OS=Homo sapiens GN=SPECC1 PE=1 SV=1	SPECC1	sp|Q5M775|CYTSB_HUMAN	119 kDa	30	32	1.06667	FALSE
690	Collagen alpha-1(V) chain OS=Homo sapiens GN=COL5A1 PE=1 SV=3	COL5A1	sp|P20908|CO5A1_HUMAN	184 kDa	16	17	1.0625	FALSE
745	Acyl-CoA dehydrogenase family member 9, mitochondrial OS=Homo sapiens GN=ACAD9 PE=1 SV=1	ACAD9	sp|Q9H845|ACAD9_HUMAN	69 kDa	16	17	1.0625	FALSE
217	Protein unc-45 homolog A OS=Homo sapiens GN=UNC45A PE=1 SV=1	UNC45A	sp|Q9H3U1|UN45A_HUMAN	103 kDa	33	35	1.06061	FALSE
645	Adenylosuccinate lyase OS=Homo sapiens GN=ADSL PE=1 SV=2	ADSL	sp|P30566|PUR8_HUMAN	55 kDa	17	18	1.05882	FALSE
655	Replication factor C subunit 1 OS=Homo sapiens GN=RFC1 PE=1 SV=4	RFC1	sp|P35251|RFC1_HUMAN	128 kDa	17	18	1.05882	FALSE
594	mRNA turnover protein 4 homolog OS=Homo sapiens GN=MRTO4 PE=1 SV=2	MRTO4	sp|Q9UKD2|MRT4_HUMAN	28 kDa	18	19	1.05556	FALSE
631	6-phosphofructokinase, liver type OS=Homo sapiens GN=PFKL PE=1 SV=6	PFKL	sp|P17858|K6PL_HUMAN	85 kDa	18	19	1.05556	FALSE
54.1	Unconventional myosin-Ie OS=Homo sapiens GN=MYO1E PE=1 SV=2	MYO1E	sp|Q12965|MYO1E_HUMAN	127 kDa	58	61	1.05172	FALSE
437.1	EH domain-containing protein 1 OS=Homo sapiens GN=EHD1 PE=1 SV=2	EHD1	sp|Q9H4M9|EHD1_HUMAN	61 kDa	20	21	1.05	FALSE
526	Transforming growth factor-beta-induced protein ig-h3 OS=Homo sapiens GN=TGFBI PE=1 SV=1	TGFBI	sp|Q15582|BGH3_HUMAN	75 kDa	20	21	1.05	FALSE
532	14-3-3 protein zeta/delta OS=Homo sapiens GN=YWHAZ PE=1 SV=1	YWHAZ	sp|P63104|1433Z_HUMAN	28 kDa	20	21	1.05	FALSE
488.1	40S ribosomal protein S4, X isoform OS=Homo sapiens GN=RPS4X PE=1 SV=2	RPS4X	sp|P62701|RS4X_HUMAN	30 kDa	21	22	1.04762	FALSE
44	X-ray repair cross-complementing protein 6 OS=Homo sapiens GN=XRCC6 PE=1 SV=2	XRCC6	sp|P12956|XRCC6_HUMAN	70 kDa	63	66	1.04762	FALSE
122	Stress-70 protein, mitochondrial OS=Homo sapiens GN=HSPA9 PE=1 SV=2	HSPA9	sp|P38646|GRP75_HUMAN	74 kDa	43	45	1.04651	FALSE
457	Protein RCC2 OS=Homo sapiens GN=RCC2 PE=1 SV=2	RCC2	sp|Q9P258|RCC2_HUMAN	56 kDa	22	23	1.04545	FALSE
115	DNA damage-binding protein 1 OS=Homo sapiens GN=DDB1 PE=1 SV=1	DDB1	sp|Q16531|DDB1_HUMAN	127 kDa	44	46	1.04545	FALSE
119	Inositol 1,4,5-trisphosphate receptor type 3 OS=Homo sapiens GN=ITPR3 PE=1 SV=2	ITPR3	sp|Q14573|ITPR3_HUMAN	304 kDa	44	46	1.04545	FALSE
431	Probable ATP-dependent RNA helicase DDX17 OS=Homo sapiens GN=DDX17 PE=1 SV=2	DDX17	sp|Q92841|DDX17_HUMAN	80 kDa	23	24	1.04348	FALSE
179.2	Serine/threonine-protein phosphatase PP1-alpha catalytic subunit OS=Homo sapiens GN=PPP1CA PE=1 SV=1	PPP1CA	sp|P62136|PP1A_HUMAN	38 kDa	24	25	1.04167	FALSE
391	Thioredoxin reductase 1, cytoplasmic OS=Homo sapiens GN=TXNRD1 PE=1 SV=3	TXNRD1	sp|Q16881|TRXR1_HUMAN	71 kDa	24	25	1.04167	FALSE
392	Insulin-like growth factor 2 mRNA-binding protein 1 OS=Homo sapiens GN=IGF2BP1 PE=1 SV=2	IGF2BP1	sp|Q9NZI8|IF2B1_HUMAN	63 kDa	24	25	1.04167	FALSE
90	Caldesmon OS=Homo sapiens GN=CALD1 PE=1 SV=3	CALD1	sp|Q05682|CALD1_HUMAN	93 kDa	48	50	1.04167	FALSE
93	Structural maintenance of chromosomes protein 2 OS=Homo sapiens GN=SMC2 PE=1 SV=2	SMC2	sp|O95347|SMC2_HUMAN	136 kDa	48	50	1.04167	FALSE
361	Heterogeneous nuclear ribonucleoprotein U-like protein 1 OS=Homo sapiens GN=HNRNPUL1 PE=1 SV=2	HNRNPUL1	sp|Q9BUJ2|HNRL1_HUMAN	96 kDa	25	26	1.04	FALSE
374	Gamma-tubulin complex component 2 OS=Homo sapiens GN=TUBGCP2 PE=1 SV=2	TUBGCP2	sp|Q9BSJ2|GCP2_HUMAN	103 kDa	25	26	1.04	FALSE
378	EH domain-containing protein 2 OS=Homo sapiens GN=EHD2 PE=1 SV=2	EHD2	sp|Q9NZN4|EHD2_HUMAN	61 kDa	25	26	1.04	FALSE
346	Signal recognition particle subunit SRP72 OS=Homo sapiens GN=SRP72 PE=1 SV=3	SRP72	sp|O76094|SRP72_HUMAN	75 kDa	26	27	1.03846	FALSE
323	Signal recognition particle subunit SRP68 OS=Homo sapiens GN=SRP68 PE=1 SV=2	SRP68	sp|Q9UHB9|SRP68_HUMAN	71 kDa	27	28	1.03704	FALSE
300	DNA mismatch repair protein Msh2 OS=Homo sapiens GN=MSH2 PE=1 SV=1	MSH2	sp|P43246|MSH2_HUMAN	105 kDa	28	29	1.03571	FALSE
11.9	POTE ankyrin domain family member I OS=Homo sapiens GN=POTEI PE=3 SV=1	POTEI	sp|P0CG38|POTEI_HUMAN	121 kDa	29	30	1.03448	FALSE
293	Dynamin-like 120 kDa protein, mitochondrial OS=Homo sapiens GN=OPA1 PE=1 SV=3	OPA1	sp|O60313|OPA1_HUMAN	112 kDa	29	30	1.03448	FALSE
260	Utrophin OS=Homo sapiens GN=UTRN PE=1 SV=2	UTRN	sp|P46939|UTRO_HUMAN	394 kDa	30	31	1.03333	FALSE
266.1	Constitutive coactivator of PPAR-gamma-like protein 1 OS=Homo sapiens GN=FAM120A PE=1 SV=2	FAM120A	sp|Q9NZB2|F120A_HUMAN	122 kDa	30	31	1.03333	FALSE
244	ATP-binding cassette sub-family F member 1 OS=Homo sapiens GN=ABCF1 PE=1 SV=2	ABCF1	sp|Q8NE71|ABCF1_HUMAN	96 kDa	31	32	1.03226	FALSE
193.2	Nodal modulator 1 OS=Homo sapiens GN=NOMO1 PE=1 SV=5	NOMO1	sp|Q15155|NOMO1_HUMAN	134 kDa	32	33	1.03125	FALSE
38.1	Vimentin OS=Homo sapiens GN=VIM PE=1 SV=4	VIM	sp|P08670|VIME_HUMAN	54 kDa	65	67	1.03077	FALSE
219	Cold shock domain-containing protein E1 OS=Homo sapiens GN=CSDE1 PE=1 SV=2	CSDE1	sp|O75534|CSDE1_HUMAN	89 kDa	33	34	1.0303	FALSE
9	Spectrin alpha chain, non-erythrocytic 1 OS=Homo sapiens GN=SPTAN1 PE=1 SV=3	SPTAN1	sp|Q13813|SPTN1_HUMAN	285 kDa	139	143	1.02878	FALSE
195	Lamina-associated polypeptide 2, isoform alpha OS=Homo sapiens GN=TMPO PE=1 SV=2	TMPO	sp|P42166|LAP2A_HUMAN	75 kDa	35	36	1.02857	FALSE
11.7	Beta-actin-like protein 2 OS=Homo sapiens GN=ACTBL2 PE=1 SV=2	ACTBL2	sp|Q562R1|ACTBL_HUMAN	42 kDa	36	37	1.02778	FALSE
142.1	Catenin alpha-1 OS=Homo sapiens GN=CTNNA1 PE=1 SV=1	CTNNA1	sp|P35221|CTNA1_HUMAN	100 kDa	39	40	1.02564	FALSE
126	Palladin OS=Homo sapiens GN=PALLD PE=1 SV=3	PALLD	sp|Q8WX93|PALLD_HUMAN	151 kDa	42	43	1.02381	FALSE
28	Myosin phosphatase Rho-interacting protein OS=Homo sapiens GN=MPRIP PE=1 SV=3	MPRIP	sp|Q6WCQ1|MPRIP_HUMAN	117 kDa	84	86	1.02381	FALSE
10.2	Alpha-actinin-1 OS=Homo sapiens GN=ACTN1 PE=1 SV=2	ACTN1	sp|P12814|ACTN1_HUMAN	103 kDa	74	75	1.01351	FALSE
4364	DmX-like protein 1 OS=Homo sapiens GN=DMXL1 PE=1 SV=3	DMXL1	sp|Q9Y485|DMXL1_HUMAN	338 kDa	0	1	1	FALSE
4380	Coiled-coil domain-containing protein 168 OS=Homo sapiens GN=CCDC168 PE=2 SV=2	CCDC168	sp|Q8NDH2|CC168_HUMAN	278 kDa	0	1	1	FALSE
4384	Pseudopodium-enriched atypical kinase 1 OS=Homo sapiens GN=PEAK1 PE=1 SV=4	PEAK1	sp|Q9H792|PEAK1_HUMAN	193 kDa	0	1	1	FALSE
4396	(Reversed) Protein jagged-1 OS=Homo sapiens GN=JAG1 PE=1 SV=3	JAG1	Reversed_sp|P78504|JAG1_HUMAN	134 kDa	0	1	1	FALSE
4397	Protein-methionine sulfoxide oxidase MICAL2 OS=Homo sapiens GN=MICAL2 PE=1 SV=1	MICAL2	sp|O94851|MICA2_HUMAN	127 kDa	0	1	1	FALSE
4405	G patch domain-containing protein 11 OS=Homo sapiens GN=GPATCH11 PE=1 SV=3	GPATCH11	sp|Q8N954|GPT11_HUMAN	30 kDa	0	1	1	FALSE
4410	SWI/SNF-related matrix-associated actin-dependent regulator of chromatin subfamily E member 1-related OS=Homo sapiens GN=HMG20B PE=1 SV=1	HMG20B	sp|Q9P0W2|HM20B_HUMAN	36 kDa	0	1	1	FALSE
4422	NADH dehydrogenase [ubiquinone] iron-sulfur protein 4, mitochondrial OS=Homo sapiens GN=NDUFS4 PE=1 SV=1	NDUFS4	sp|O43181|NDUS4_HUMAN	20 kDa	0	1	1	FALSE
4425	Elongator complex protein 4 OS=Homo sapiens GN=ELP4 PE=1 SV=2	ELP4	sp|Q96EB1|ELP4_HUMAN	47 kDa	0	1	1	FALSE
4431	DNA polymerase epsilon subunit 2 OS=Homo sapiens GN=POLE2 PE=1 SV=2	POLE2	sp|P56282|DPOE2_HUMAN	60 kDa	0	1	1	FALSE
4432	E3 ubiquitin-protein ligase RBX1 OS=Homo sapiens GN=RBX1 PE=1 SV=1	RBX1	sp|P62877|RBX1_HUMAN	12 kDa	0	1	1	FALSE
4435	Coiled-coil domain-containing protein 97 OS=Homo sapiens GN=CCDC97 PE=1 SV=1	CCDC97	sp|Q96F63|CCD97_HUMAN	39 kDa	0	1	1	FALSE
4438	Ankyrin repeat and BTB/POZ domain-containing protein 2 OS=Homo sapiens GN=ABTB2 PE=2 SV=2	ABTB2	sp|Q8N961|ABTB2_HUMAN	114 kDa	0	1	1	FALSE
4440	Mediator of DNA damage checkpoint protein 1 OS=Homo sapiens GN=MDC1 PE=1 SV=3	MDC1	sp|Q14676|MDC1_HUMAN	227 kDa	0	1	1	FALSE
4449	WD repeat-containing protein 75 OS=Homo sapiens GN=WDR75 PE=1 SV=1	WDR75	sp|Q8IWA0|WDR75_HUMAN	95 kDa	0	1	1	FALSE
4463	N-sulphoglucosamine sulphohydrolase OS=Homo sapiens GN=SGSH PE=1 SV=1	SGSH	sp|P51688|SPHM_HUMAN	57 kDa	0	1	1	FALSE
4467	Collagen alpha-1(VIII) chain OS=Homo sapiens GN=COL8A1 PE=1 SV=2	COL8A1	sp|P27658|CO8A1_HUMAN	73 kDa	0	1	1	FALSE
4468	Mitochondrial ribosome-associated GTPase 1 OS=Homo sapiens GN=MTG1 PE=1 SV=2	MTG1	sp|Q9BT17|MTG1_HUMAN	37 kDa	0	1	1	FALSE
4469	Uncharacterized protein C15orf39 OS=Homo sapiens GN=C15orf39 PE=1 SV=3	C15orf39	sp|Q6ZRI6|CO039_HUMAN	111 kDa	0	1	1	FALSE
4484	Phosphatidylinositol 4,5-bisphosphate 3-kinase catalytic subunit beta isoform OS=Homo sapiens GN=PIK3CB PE=1 SV=1	PIK3CB	sp|P42338|PK3CB_HUMAN	123 kDa	0	1	1	FALSE
4486	Pleckstrin homology domain-containing family A member 2 OS=Homo sapiens GN=PLEKHA2 PE=1 SV=2	PLEKHA2	sp|Q9HB19|PKHA2_HUMAN	47 kDa	0	1	1	FALSE
4525	Chaperone activity of bc1 complex-like, mitochondrial OS=Homo sapiens GN=ADCK3 PE=1 SV=1	ADCK3	sp|Q8NI60|ADCK3_HUMAN	72 kDa	0	1	1	FALSE
4530	Probable E3 ubiquitin-protein ligase makorin-2 OS=Homo sapiens GN=MKRN2 PE=1 SV=2	MKRN2	sp|Q9H000|MKRN2_HUMAN	47 kDa	0	1	1	FALSE
4532	Oxysterol-binding protein 2 OS=Homo sapiens GN=OSBP2 PE=1 SV=2	OSBP2	sp|Q969R2|OSBP2_HUMAN	101 kDa	0	1	1	FALSE
4534	Sn1-specific diacylglycerol lipase beta OS=Homo sapiens GN=DAGLB PE=1 SV=2	DAGLB	sp|Q8NCG7|DGLB_HUMAN	74 kDa	0	1	1	FALSE
4548.1	Ubiquitin-conjugating enzyme E2 E1 OS=Homo sapiens GN=UBE2E1 PE=1 SV=1	UBE2E1	sp|P51965|UB2E1_HUMAN	21 kDa	0	1	1	FALSE
4549	Williams-Beuren syndrome chromosomal region 16 protein OS=Homo sapiens GN=WBSCR16 PE=1 SV=2	WBSCR16	sp|Q96I51|WBS16_HUMAN	50 kDa	0	1	1	FALSE
4551	SWI/SNF-related matrix-associated actin-dependent regulator of chromatin subfamily D member 1 OS=Homo sapiens GN=SMARCD1 PE=1 SV=2	SMARCD1	sp|Q96GM5|SMRD1_HUMAN	58 kDa	0	1	1	FALSE
4553	Actin-binding LIM protein 2 OS=Homo sapiens GN=ABLIM2 PE=1 SV=2	ABLIM2	sp|Q6H8Q1|ABLM2_HUMAN	68 kDa	0	1	1	FALSE
4556	U3 small nucleolar RNA-associated protein 18 homolog OS=Homo sapiens GN=UTP18 PE=1 SV=3	UTP18	sp|Q9Y5J1|UTP18_HUMAN	62 kDa	0	1	1	FALSE
4558	Serine/threonine-protein phosphatase 6 regulatory subunit 2 OS=Homo sapiens GN=PPP6R2 PE=1 SV=2	PPP6R2	sp|O75170|PP6R2_HUMAN	105 kDa	0	1	1	FALSE
4559	Zinc finger protein 629 OS=Homo sapiens GN=ZNF629 PE=1 SV=2	ZNF629	sp|Q9UEG4|ZN629_HUMAN	97 kDa	0	1	1	FALSE
4562	Krev interaction trapped protein 1 OS=Homo sapiens GN=KRIT1 PE=1 SV=2	KRIT1	sp|O00522|KRIT1_HUMAN	84 kDa	0	1	1	FALSE
4567	Glycerol-3-phosphate acyltransferase 1, mitochondrial OS=Homo sapiens GN=GPAM PE=1 SV=3	GPAM	sp|Q9HCL2|GPAT1_HUMAN	94 kDa	0	1	1	FALSE
4582	U3 small nucleolar RNA-associated protein 15 homolog OS=Homo sapiens GN=UTP15 PE=1 SV=3	UTP15	sp|Q8TED0|UTP15_HUMAN	58 kDa	0	1	1	FALSE
4587	Wiskott-Aldrich syndrome protein family member 1 OS=Homo sapiens GN=WASF1 PE=1 SV=1	WASF1	sp|Q92558|WASF1_HUMAN	62 kDa	0	1	1	FALSE
4597	Ubiquilin-4 OS=Homo sapiens GN=UBQLN4 PE=1 SV=2	UBQLN4	sp|Q9NRR5|UBQL4_HUMAN	64 kDa	0	1	1	FALSE
4598	NADPH-dependent diflavin oxidoreductase 1 OS=Homo sapiens GN=NDOR1 PE=1 SV=1	NDOR1	sp|Q9UHB4|NDOR1_HUMAN	67 kDa	0	1	1	FALSE
4605.1	Small ubiquitin-related modifier 2 OS=Homo sapiens GN=SUMO2 PE=1 SV=3	SUMO2	sp|P61956|SUMO2_HUMAN	11 kDa	0	1	1	FALSE
4609	Protein zwilch homolog OS=Homo sapiens GN=ZWILCH PE=1 SV=2	ZWILCH	sp|Q9H900|ZWILC_HUMAN	67 kDa	0	1	1	FALSE
4613	Multiple myeloma tumor-associated protein 2 OS=Homo sapiens GN=MMTAG2 PE=1 SV=1	MMTAG2	sp|Q9BU76|MMTA2_HUMAN	29 kDa	0	1	1	FALSE
4615.1	Serpin B3 OS=Homo sapiens GN=SERPINB3 PE=1 SV=2	SERPINB3	sp|P29508|SPB3_HUMAN	45 kDa	0	1	1	FALSE
4618	Transmembrane protein 199 OS=Homo sapiens GN=TMEM199 PE=1 SV=1	TMEM199	sp|Q8N511|TM199_HUMAN	23 kDa	0	1	1	FALSE
4623	Transcription termination factor, mitochondrial OS=Homo sapiens GN=MTERF PE=1 SV=1	MTERF	sp|Q99551|MTERF_HUMAN	46 kDa	0	1	1	FALSE
4634	MAP kinase-activated protein kinase 2 OS=Homo sapiens GN=MAPKAPK2 PE=1 SV=1	MAPKAPK2	sp|P49137|MAPK2_HUMAN	46 kDa	0	1	1	FALSE
4635	Coiled-coil domain-containing protein 174 OS=Homo sapiens GN=CCDC174 PE=2 SV=3	CCDC174	sp|Q6PII3|CC174_HUMAN	54 kDa	0	1	1	FALSE
4638	RNA-binding motif protein, X-linked 2 OS=Homo sapiens GN=RBMX2 PE=1 SV=2	RBMX2	sp|Q9Y388|RBMX2_HUMAN	37 kDa	0	1	1	FALSE
4645	CKLF-like MARVEL transmembrane domain-containing protein 6 OS=Homo sapiens GN=CMTM6 PE=1 SV=1	CMTM6	sp|Q9NX76|CKLF6_HUMAN	20 kDa	0	1	1	FALSE
4653	Peroxisomal biogenesis factor 3 OS=Homo sapiens GN=PEX3 PE=1 SV=1	PEX3	sp|P56589|PEX3_HUMAN	42 kDa	0	1	1	FALSE
4659	ER lumen protein retaining receptor 3 OS=Homo sapiens GN=KDELR3 PE=2 SV=1	KDELR3	sp|O43731|ERD23_HUMAN	25 kDa	0	1	1	FALSE
4665	Glycolipid transfer protein OS=Homo sapiens GN=GLTP PE=1 SV=3	GLTP	sp|Q9NZD2|GLTP_HUMAN	24 kDa	0	1	1	FALSE
4667	CDGSH iron-sulfur domain-containing protein 1 OS=Homo sapiens GN=CISD1 PE=1 SV=1	CISD1	sp|Q9NZ45|CISD1_HUMAN	12 kDa	0	1	1	FALSE
4670	Neuronal calcium sensor 1 OS=Homo sapiens GN=NCS1 PE=1 SV=2	NCS1	sp|P62166|NCS1_HUMAN	22 kDa	0	1	1	FALSE
4682	DNA-directed RNA polymerases I and III subunit RPAC2 OS=Homo sapiens GN=POLR1D PE=1 SV=1	POLR1D	sp|Q9Y2S0|RPAC2_HUMAN	15 kDa	0	1	1	FALSE
4684	Protein TEX261 OS=Homo sapiens GN=TEX261 PE=2 SV=1	TEX261	sp|Q6UWH6|TX261_HUMAN	23 kDa	0	1	1	FALSE
715.2	Kinesin light chain 4 OS=Homo sapiens GN=KLC4 PE=1 SV=3	KLC4	sp|Q9NSK0|KLC4_HUMAN	69 kDa	1	1	1	FALSE
3851	mRNA-decapping enzyme 1A OS=Homo sapiens GN=DCP1A PE=1 SV=2	DCP1A	sp|Q9NPI6|DCP1A_HUMAN	63 kDa	1	1	1	FALSE
3853	Epidermal growth factor receptor substrate 15-like 1 OS=Homo sapiens GN=EPS15L1 PE=1 SV=1	EPS15L1	sp|Q9UBC2|EP15R_HUMAN	94 kDa	1	1	1	FALSE
3856	Fibrillin-1 OS=Homo sapiens GN=FBN1 PE=1 SV=3	FBN1	sp|P35555|FBN1_HUMAN	312 kDa	1	1	1	FALSE
3859	Zinc-binding alcohol dehydrogenase domain-containing protein 2 OS=Homo sapiens GN=ZADH2 PE=1 SV=1	ZADH2	sp|Q8N4Q0|ZADH2_HUMAN	40 kDa	1	1	1	FALSE
3860	Rho guanine nucleotide exchange factor 17 OS=Homo sapiens GN=ARHGEF17 PE=1 SV=1	ARHGEF17	sp|Q96PE2|ARHGH_HUMAN	222 kDa	1	1	1	FALSE
3864	Paraplegin OS=Homo sapiens GN=SPG7 PE=1 SV=2	SPG7	sp|Q9UQ90|SPG7_HUMAN	88 kDa	1	1	1	FALSE
3866	Protein KIBRA OS=Homo sapiens GN=WWC1 PE=1 SV=1	WWC1	sp|Q8IX03|KIBRA_HUMAN	125 kDa	1	1	1	FALSE
3869	Dynein heavy chain 6, axonemal OS=Homo sapiens GN=DNAH6 PE=1 SV=3	DNAH6	sp|Q9C0G6|DYH6_HUMAN	476 kDa	1	1	1	FALSE
3875	E3 ISG15--protein ligase HERC5 OS=Homo sapiens GN=HERC5 PE=1 SV=2	HERC5	sp|Q9UII4|HERC5_HUMAN	117 kDa	1	1	1	FALSE
3878	Disintegrin and metalloproteinase domain-containing protein 17 OS=Homo sapiens GN=ADAM17 PE=1 SV=1	ADAM17	sp|P78536|ADA17_HUMAN	93 kDa	1	1	1	FALSE
3882	Adaptin ear-binding coat-associated protein 1 OS=Homo sapiens GN=NECAP1 PE=1 SV=2	NECAP1	sp|Q8NC96|NECP1_HUMAN	30 kDa	1	1	1	FALSE
3883.1	Vesicle-associated membrane protein 2 OS=Homo sapiens GN=VAMP2 PE=1 SV=3	VAMP2	sp|P63027|VAMP2_HUMAN	13 kDa	1	1	1	FALSE
3886	(CONTAMINANT) trypsinogen anionic precursor [Bos taurus]		CONTAM_CAA38513.1	26 kDa	1	1	1	FALSE
3888	Collagen alpha-1(III) chain OS=Homo sapiens GN=COL3A1 PE=1 SV=4	COL3A1	sp|P02461|CO3A1_HUMAN	139 kDa	1	1	1	FALSE
3893	F-box only protein 38 OS=Homo sapiens GN=FBXO38 PE=1 SV=3	FBXO38	sp|Q6PIJ6|FBX38_HUMAN	134 kDa	1	1	1	FALSE
3899	Hermansky-Pudlak syndrome 3 protein OS=Homo sapiens GN=HPS3 PE=1 SV=1	HPS3	sp|Q969F9|HPS3_HUMAN	114 kDa	1	1	1	FALSE
3900	Squalene synthase OS=Homo sapiens GN=FDFT1 PE=1 SV=1	FDFT1	sp|P37268|FDFT_HUMAN	48 kDa	1	1	1	FALSE
3902	Protein IWS1 homolog OS=Homo sapiens GN=IWS1 PE=1 SV=2	IWS1	sp|Q96ST2|IWS1_HUMAN	92 kDa	1	1	1	FALSE
3904	Uncharacterized protein C1orf122 OS=Homo sapiens GN=C1orf122 PE=2 SV=2	C1orf122	sp|Q6ZSJ8|CA122_HUMAN	11 kDa	1	1	1	FALSE
3906	BRI3-binding protein OS=Homo sapiens GN=BRI3BP PE=1 SV=1	BRI3BP	sp|Q8WY22|BRI3B_HUMAN	28 kDa	1	1	1	FALSE
3908	Prosaposin OS=Homo sapiens GN=PSAP PE=1 SV=2	PSAP	sp|P07602|SAP_HUMAN	58 kDa	1	1	1	FALSE
3909	Protein-glutamine gamma-glutamyltransferase E OS=Homo sapiens GN=TGM3 PE=1 SV=4	TGM3	sp|Q08188|TGM3_HUMAN	77 kDa	1	1	1	FALSE
3910	E3 ubiquitin-protein ligase Midline-1 OS=Homo sapiens GN=MID1 PE=1 SV=1	MID1	sp|O15344|TRI18_HUMAN	75 kDa	1	1	1	FALSE
3911	Zinc finger C3H1 domain-containing protein OS=Homo sapiens GN=ZFC3H1 PE=1 SV=3	ZFC3H1	sp|O60293|ZC3H1_HUMAN	226 kDa	1	1	1	FALSE
3915.1	Mothers against decapentaplegic homolog 5 OS=Homo sapiens GN=SMAD5 PE=1 SV=1	SMAD5	sp|Q99717|SMAD5_HUMAN	52 kDa	1	1	1	FALSE
3916	Protein downstream neighbor of Son OS=Homo sapiens GN=DONSON PE=1 SV=2	DONSON	sp|Q9NYP3|DONS_HUMAN	63 kDa	1	1	1	FALSE
3918	Secernin-3 OS=Homo sapiens GN=SCRN3 PE=1 SV=1	SCRN3	sp|Q0VDG4|SCRN3_HUMAN	49 kDa	1	1	1	FALSE
3921	Egl nine homolog 1 OS=Homo sapiens GN=EGLN1 PE=1 SV=1	EGLN1	sp|Q9GZT9|EGLN1_HUMAN	46 kDa	1	1	1	FALSE
3927	Amine oxidase [flavin-containing] B OS=Homo sapiens GN=MAOB PE=1 SV=3	MAOB	sp|P27338|AOFB_HUMAN	59 kDa	1	1	1	FALSE
3934	FAST kinase domain-containing protein 5 OS=Homo sapiens GN=FASTKD5 PE=1 SV=1	FASTKD5	sp|Q7L8L6|FAKD5_HUMAN	87 kDa	1	1	1	FALSE
3935	Transmembrane protein 106B OS=Homo sapiens GN=TMEM106B PE=1 SV=2	TMEM106B	sp|Q9NUM4|T106B_HUMAN	31 kDa	1	1	1	FALSE
3940	Charged multivesicular body protein 2b OS=Homo sapiens GN=CHMP2B PE=1 SV=1	CHMP2B	sp|Q9UQN3|CHM2B_HUMAN	24 kDa	1	1	1	FALSE
3941.1	S-adenosyl-L-methionine-dependent tRNA 4-demethylwyosine synthase OS=Homo sapiens GN=TYW1 PE=2 SV=2	TYW1	sp|Q9NV66|TYW1_HUMAN	84 kDa	1	1	1	FALSE
3947	Extracellular matrix protein FRAS1 OS=Homo sapiens GN=FRAS1 PE=1 SV=2	FRAS1	sp|Q86XX4|FRAS1_HUMAN	443 kDa	1	1	1	FALSE
3951	Contactin-associated protein-like 4 OS=Homo sapiens GN=CNTNAP4 PE=1 SV=3	CNTNAP4	sp|Q9C0A0|CNTP4_HUMAN	145 kDa	1	1	1	FALSE
3956	Pre-mRNA-splicing factor CWC22 homolog OS=Homo sapiens GN=CWC22 PE=1 SV=3	CWC22	sp|Q9HCG8|CWC22_HUMAN	105 kDa	1	1	1	FALSE
3959	Bcl2 antagonist of cell death OS=Homo sapiens GN=BAD PE=1 SV=3	BAD	sp|Q92934|BAD_HUMAN	18 kDa	1	1	1	FALSE
3964	RNA pseudouridylate synthase domain-containing protein 4 OS=Homo sapiens GN=RPUSD4 PE=2 SV=1	RPUSD4	sp|Q96CM3|RUSD4_HUMAN	42 kDa	1	1	1	FALSE
3966	Telomeric repeat-binding factor 2-interacting protein 1 OS=Homo sapiens GN=TERF2IP PE=1 SV=1	TERF2IP	sp|Q9NYB0|TE2IP_HUMAN	44 kDa	1	1	1	FALSE
3967	Transmembrane protein 41B OS=Homo sapiens GN=TMEM41B PE=1 SV=1	TMEM41B	sp|Q5BJD5|TM41B_HUMAN	33 kDa	1	1	1	FALSE
3968	Guanine nucleotide exchange factor MSS4 OS=Homo sapiens GN=RABIF PE=1 SV=2	RABIF	sp|P47224|MSS4_HUMAN	14 kDa	1	1	1	FALSE
3969	Diphthamide biosynthesis protein 2 OS=Homo sapiens GN=DPH2 PE=1 SV=1	DPH2	sp|Q9BQC3|DPH2_HUMAN	52 kDa	1	1	1	FALSE
3970	(Reversed) Serine/threonine-protein kinase TAO2 OS=Homo sapiens GN=TAOK2 PE=1 SV=2	TAOK2	Reversed_sp|Q9UL54|TAOK2_HUMAN	138 kDa	1	1	1	FALSE
3973	Proline-serine-threonine phosphatase-interacting protein 2 OS=Homo sapiens GN=PSTPIP2 PE=1 SV=4	PSTPIP2	sp|Q9H939|PPIP2_HUMAN	39 kDa	1	1	1	FALSE
3978	Eyes absent homolog 4 OS=Homo sapiens GN=EYA4 PE=1 SV=2	EYA4	sp|O95677|EYA4_HUMAN	70 kDa	1	1	1	FALSE
3979	Integrin beta-4 OS=Homo sapiens GN=ITGB4 PE=1 SV=5	ITGB4	sp|P16144|ITB4_HUMAN	202 kDa	1	1	1	FALSE
3983	Probable asparagine--tRNA ligase, mitochondrial OS=Homo sapiens GN=NARS2 PE=1 SV=3	NARS2	sp|Q96I59|SYNM_HUMAN	54 kDa	1	1	1	FALSE
3987	Motile sperm domain-containing protein 2 OS=Homo sapiens GN=MOSPD2 PE=1 SV=1	MOSPD2	sp|Q8NHP6|MSPD2_HUMAN	60 kDa	1	1	1	FALSE
3989	MRG/MORF4L-binding protein OS=Homo sapiens GN=MRGBP PE=1 SV=1	MRGBP	sp|Q9NV56|MRGBP_HUMAN	22 kDa	1	1	1	FALSE
3990	(Reversed) Melanoma inhibitory activity protein 3 OS=Homo sapiens GN=MIA3 PE=1 SV=1	MIA3	Reversed_sp|Q5JRA6|MIA3_HUMAN	214 kDa	1	1	1	FALSE
3991	Nipped-B-like protein OS=Homo sapiens GN=NIPBL PE=1 SV=2	NIPBL	sp|Q6KC79|NIPBL_HUMAN	316 kDa	1	1	1	FALSE
3992	Transmembrane protein 41A OS=Homo sapiens GN=TMEM41A PE=2 SV=1	TMEM41A	sp|Q96HV5|TM41A_HUMAN	30 kDa	1	1	1	FALSE
3995	Cyclin-dependent kinase 2-interacting protein OS=Homo sapiens GN=CINP PE=1 SV=1	CINP	sp|Q9BW66|CINP_HUMAN	24 kDa	1	1	1	FALSE
4000	Putative deoxyribonuclease TATDN1 OS=Homo sapiens GN=TATDN1 PE=1 SV=2	TATDN1	sp|Q6P1N9|TATD1_HUMAN	34 kDa	1	1	1	FALSE
4003	Protein SMG7 OS=Homo sapiens GN=SMG7 PE=1 SV=2	SMG7	sp|Q92540|SMG7_HUMAN	127 kDa	1	1	1	FALSE
4005	Transmembrane protein 192 OS=Homo sapiens GN=TMEM192 PE=1 SV=1	TMEM192	sp|Q8IY95|TM192_HUMAN	31 kDa	1	1	1	FALSE
4007.1	3-phosphoinositide-dependent protein kinase 1 OS=Homo sapiens GN=PDPK1 PE=1 SV=1	PDPK1	sp|O15530|PDPK1_HUMAN	63 kDa	1	1	1	FALSE
4015	ERI1 exoribonuclease 3 OS=Homo sapiens GN=ERI3 PE=1 SV=2	ERI3	sp|O43414|ERI3_HUMAN	37 kDa	1	1	1	FALSE
4016	Peptide deformylase, mitochondrial OS=Homo sapiens GN=PDF PE=1 SV=1	PDF	sp|Q9HBH1|DEFM_HUMAN	27 kDa	1	1	1	FALSE
4020	Probable phospholipid-transporting ATPase IH OS=Homo sapiens GN=ATP11A PE=1 SV=3	ATP11A	sp|P98196|AT11A_HUMAN	130 kDa	1	1	1	FALSE
4022	Dynactin subunit 5 OS=Homo sapiens GN=DCTN5 PE=1 SV=1	DCTN5	sp|Q9BTE1|DCTN5_HUMAN	20 kDa	1	1	1	FALSE
4025	Cleavage and polyadenylation specificity factor subunit 2 OS=Homo sapiens GN=CPSF2 PE=1 SV=2	CPSF2	sp|Q9P2I0|CPSF2_HUMAN	88 kDa	1	1	1	FALSE
4026	Vitamin K-dependent gamma-carboxylase OS=Homo sapiens GN=GGCX PE=1 SV=2	GGCX	sp|P38435|VKGC_HUMAN	88 kDa	1	1	1	FALSE
4027	Small acidic protein OS=Homo sapiens GN=SMAP PE=1 SV=1	SMAP	sp|O00193|SMAP_HUMAN	20 kDa	1	1	1	FALSE
4030	Ephrin type-B receptor 4 OS=Homo sapiens GN=EPHB4 PE=1 SV=2	EPHB4	sp|P54760|EPHB4_HUMAN	108 kDa	1	1	1	FALSE
4031	ADP-ribosylation factor-like protein 6-interacting protein 1 OS=Homo sapiens GN=ARL6IP1 PE=1 SV=2	ARL6IP1	sp|Q15041|AR6P1_HUMAN	23 kDa	1	1	1	FALSE
4032	MARCKS-related protein OS=Homo sapiens GN=MARCKSL1 PE=1 SV=2	MARCKSL1	sp|P49006|MRP_HUMAN	20 kDa	1	1	1	FALSE
4041	Protein kinase C delta type OS=Homo sapiens GN=PRKCD PE=1 SV=2	PRKCD	sp|Q05655|KPCD_HUMAN	78 kDa	1	1	1	FALSE
4042	Influenza virus NS1A-binding protein OS=Homo sapiens GN=IVNS1ABP PE=1 SV=3	IVNS1ABP	sp|Q9Y6Y0|NS1BP_HUMAN	72 kDa	1	1	1	FALSE
4043	Beta-1,3-glucosyltransferase OS=Homo sapiens GN=B3GALTL PE=1 SV=2	B3GALTL	sp|Q6Y288|B3GLT_HUMAN	57 kDa	1	1	1	FALSE
4054	Checkpoint protein HUS1 OS=Homo sapiens GN=HUS1 PE=1 SV=1	HUS1	sp|O60921|HUS1_HUMAN	32 kDa	1	1	1	FALSE
4057	(Reversed) Sciellin OS=Homo sapiens GN=SCEL PE=1 SV=2	SCEL	Reversed_sp|O95171|SCEL_HUMAN	78 kDa	1	1	1	FALSE
4058	Lysophosphatidylcholine acyltransferase 2 OS=Homo sapiens GN=LPCAT2 PE=1 SV=1	LPCAT2	sp|Q7L5N7|PCAT2_HUMAN	60 kDa	1	1	1	FALSE
4059	Tyrosine-protein kinase transmembrane receptor ROR2 OS=Homo sapiens GN=ROR2 PE=1 SV=2	ROR2	sp|Q01974|ROR2_HUMAN	105 kDa	1	1	1	FALSE
4060	Tumor-associated calcium signal transducer 2 OS=Homo sapiens GN=TACSTD2 PE=1 SV=3	TACSTD2	sp|P09758|TACD2_HUMAN	36 kDa	1	1	1	FALSE
4065	DNA polymerase epsilon subunit 4 OS=Homo sapiens GN=POLE4 PE=1 SV=2	POLE4	sp|Q9NR33|DPOE4_HUMAN	12 kDa	1	1	1	FALSE
4074	Set1/Ash2 histone methyltransferase complex subunit ASH2 OS=Homo sapiens GN=ASH2L PE=1 SV=1	ASH2L	sp|Q9UBL3|ASH2L_HUMAN	69 kDa	1	1	1	FALSE
4076	Death domain-associated protein 6 OS=Homo sapiens GN=DAXX PE=1 SV=2	DAXX	sp|Q9UER7|DAXX_HUMAN	81 kDa	1	1	1	FALSE
4082	Starch-binding domain-containing protein 1 OS=Homo sapiens GN=STBD1 PE=1 SV=1	STBD1	sp|O95210|STBD1_HUMAN	39 kDa	1	1	1	FALSE
4086	Nuclear receptor-interacting protein 1 OS=Homo sapiens GN=NRIP1 PE=1 SV=2	NRIP1	sp|P48552|NRIP1_HUMAN	127 kDa	1	1	1	FALSE
4087	Selenoprotein O OS=Homo sapiens GN=SELO PE=2 SV=3	SELO	sp|Q9BVL4|SELO_HUMAN	73 kDa	1	1	1	FALSE
4094	Coiled-coil domain-containing protein 58 OS=Homo sapiens GN=CCDC58 PE=1 SV=1	CCDC58	sp|Q4VC31|CCD58_HUMAN	17 kDa	1	1	1	FALSE
4101	RING finger protein unkempt homolog OS=Homo sapiens GN=UNK PE=1 SV=2	UNK	sp|Q9C0B0|UNK_HUMAN	88 kDa	1	1	1	FALSE
4106	Patatin-like phospholipase domain-containing protein 4 OS=Homo sapiens GN=PNPLA4 PE=2 SV=3	PNPLA4	sp|P41247|PLPL4_HUMAN	28 kDa	1	1	1	FALSE
4109	Multivesicular body subunit 12A OS=Homo sapiens GN=MVB12A PE=1 SV=1	MVB12A	sp|Q96EY5|MB12A_HUMAN	29 kDa	1	1	1	FALSE
4112	Protein spire homolog 1 OS=Homo sapiens GN=SPIRE1 PE=1 SV=3	SPIRE1	sp|Q08AE8|SPIR1_HUMAN	86 kDa	1	1	1	FALSE
4118	Microtubule-associated serine/threonine-protein kinase 4 OS=Homo sapiens GN=MAST4 PE=1 SV=3	MAST4	sp|O15021|MAST4_HUMAN	284 kDa	1	1	1	FALSE
4125	A-kinase anchor protein 10, mitochondrial OS=Homo sapiens GN=AKAP10 PE=1 SV=2	AKAP10	sp|O43572|AKA10_HUMAN	74 kDa	1	1	1	FALSE
4128	Transmembrane protein 50A OS=Homo sapiens GN=TMEM50A PE=1 SV=1	TMEM50A	sp|O95807|TM50A_HUMAN	17 kDa	1	1	1	FALSE
4131.1	AMME syndrome candidate gene 1 protein OS=Homo sapiens GN=AMMECR1 PE=1 SV=1	AMMECR1	sp|Q9Y4X0|AMMR1_HUMAN	35 kDa	1	1	1	FALSE
4131.2	AMMECR1-like protein OS=Homo sapiens GN=AMMECR1L PE=1 SV=1	AMMECR1L	sp|Q6DCA0|AMERL_HUMAN	34 kDa	1	1	1	FALSE
4132	CMP-sialic acid transporter OS=Homo sapiens GN=SLC35A1 PE=2 SV=1	SLC35A1	sp|P78382|S35A1_HUMAN	37 kDa	1	1	1	FALSE
4134	Thioredoxin reductase 2, mitochondrial OS=Homo sapiens GN=TXNRD2 PE=1 SV=3	TXNRD2	sp|Q9NNW7|TRXR2_HUMAN	57 kDa	1	1	1	FALSE
4139	Thioredoxin domain-containing protein 15 OS=Homo sapiens GN=TXNDC15 PE=1 SV=1	TXNDC15	sp|Q96J42|TXD15_HUMAN	40 kDa	1	1	1	FALSE
4140	Proteasomal ubiquitin receptor ADRM1 OS=Homo sapiens GN=ADRM1 PE=1 SV=2	ADRM1	sp|Q16186|ADRM1_HUMAN	42 kDa	1	1	1	FALSE
4143	Vesicle transport protein USE1 OS=Homo sapiens GN=USE1 PE=1 SV=2	USE1	sp|Q9NZ43|USE1_HUMAN	29 kDa	1	1	1	FALSE
4145	Isobutyryl-CoA dehydrogenase, mitochondrial OS=Homo sapiens GN=ACAD8 PE=1 SV=1	ACAD8	sp|Q9UKU7|ACAD8_HUMAN	45 kDa	1	1	1	FALSE
4149	Snurportin-1 OS=Homo sapiens GN=SNUPN PE=1 SV=1	SNUPN	sp|O95149|SPN1_HUMAN	41 kDa	1	1	1	FALSE
4158	Putative pre-mRNA-splicing factor ATP-dependent RNA helicase DHX32 OS=Homo sapiens GN=DHX32 PE=1 SV=1	DHX32	sp|Q7L7V1|DHX32_HUMAN	84 kDa	1	1	1	FALSE
4165	BTB/POZ domain-containing protein KCTD15 OS=Homo sapiens GN=KCTD15 PE=1 SV=1	KCTD15	sp|Q96SI1|KCD15_HUMAN	32 kDa	1	1	1	FALSE
4167	Rho GDP-dissociation inhibitor 2 OS=Homo sapiens GN=ARHGDIB PE=1 SV=3	ARHGDIB	sp|P52566|GDIR2_HUMAN	23 kDa	1	1	1	FALSE
4176	Ribosomal protein S6 kinase beta-2 OS=Homo sapiens GN=RPS6KB2 PE=1 SV=2	RPS6KB2	sp|Q9UBS0|KS6B2_HUMAN	53 kDa	1	1	1	FALSE
4183	Tyrosine-protein phosphatase non-receptor type 9 OS=Homo sapiens GN=PTPN9 PE=1 SV=1	PTPN9	sp|P43378|PTN9_HUMAN	68 kDa	1	1	1	FALSE
4192	DNA-directed RNA polymerase II subunit RPB7 OS=Homo sapiens GN=POLR2G PE=1 SV=1	POLR2G	sp|P62487|RPB7_HUMAN	19 kDa	1	1	1	FALSE
4196	EKC/KEOPS complex subunit TPRKB OS=Homo sapiens GN=TPRKB PE=1 SV=1	TPRKB	sp|Q9Y3C4|TPRKB_HUMAN	20 kDa	1	1	1	FALSE
4199	Notchless protein homolog 1 OS=Homo sapiens GN=NLE1 PE=1 SV=4	NLE1	sp|Q9NVX2|NLE1_HUMAN	53 kDa	1	1	1	FALSE
4203	H/ACA ribonucleoprotein complex subunit 2 OS=Homo sapiens GN=NHP2 PE=1 SV=1	NHP2	sp|Q9NX24|NHP2_HUMAN	17 kDa	1	1	1	FALSE
4211	Core-binding factor subunit beta OS=Homo sapiens GN=CBFB PE=1 SV=2	CBFB	sp|Q13951|PEBB_HUMAN	22 kDa	1	1	1	FALSE
4213	Peptidyl-prolyl cis-trans isomerase FKBP7 OS=Homo sapiens GN=FKBP7 PE=1 SV=1	FKBP7	sp|Q9Y680|FKBP7_HUMAN	30 kDa	1	1	1	FALSE
4216	Diphosphomevalonate decarboxylase OS=Homo sapiens GN=MVD PE=1 SV=1	MVD	sp|P53602|MVD1_HUMAN	43 kDa	1	1	1	FALSE
4218	Phospholipase D3 OS=Homo sapiens GN=PLD3 PE=1 SV=1	PLD3	sp|Q8IV08|PLD3_HUMAN	55 kDa	1	1	1	FALSE
4219	Multiple coagulation factor deficiency protein 2 OS=Homo sapiens GN=MCFD2 PE=1 SV=1	MCFD2	sp|Q8NI22|MCFD2_HUMAN	16 kDa	1	1	1	FALSE
4229	Retinoblastoma-binding protein 5 OS=Homo sapiens GN=RBBP5 PE=1 SV=2	RBBP5	sp|Q15291|RBBP5_HUMAN	59 kDa	1	1	1	FALSE
4230	Solute carrier family 26 member 6 OS=Homo sapiens GN=SLC26A6 PE=1 SV=1	SLC26A6	sp|Q9BXS9|S26A6_HUMAN	83 kDa	1	1	1	FALSE
4234	GSK3-beta interaction protein OS=Homo sapiens GN=GSKIP PE=1 SV=2	GSKIP	sp|Q9P0R6|GSKIP_HUMAN	16 kDa	1	1	1	FALSE
4235	Coiled-coil-helix-coiled-coil-helix domain-containing protein 6, mitochondrial OS=Homo sapiens GN=CHCHD6 PE=1 SV=1	CHCHD6	sp|Q9BRQ6|CHCH6_HUMAN	26 kDa	1	1	1	FALSE
4237	28S ribosomal protein S16, mitochondrial OS=Homo sapiens GN=MRPS16 PE=1 SV=1	MRPS16	sp|Q9Y3D3|RT16_HUMAN	15 kDa	1	1	1	FALSE
4238	Poliovirus receptor-related protein 2 OS=Homo sapiens GN=PVRL2 PE=1 SV=1	PVRL2	sp|Q92692|PVRL2_HUMAN	58 kDa	1	1	1	FALSE
4239	Trafficking protein particle complex subunit 6B OS=Homo sapiens GN=TRAPPC6B PE=1 SV=1	TRAPPC6B	sp|Q86SZ2|TPC6B_HUMAN	18 kDa	1	1	1	FALSE
4240	Molybdopterin synthase catalytic subunit OS=Homo sapiens GN=MOCS2 PE=1 SV=1	MOCS2	sp|O96007|MOC2B_HUMAN	21 kDa	1	1	1	FALSE
4241	Target of rapamycin complex subunit LST8 OS=Homo sapiens GN=MLST8 PE=1 SV=1	MLST8	sp|Q9BVC4|LST8_HUMAN	36 kDa	1	1	1	FALSE
4246	Alpha/beta hydrolase domain-containing protein 17B OS=Homo sapiens GN=ABHD17B PE=2 SV=1	ABHD17B	sp|Q5VST6|AB17B_HUMAN	32 kDa	1	1	1	FALSE
4248	Claudin domain-containing protein 1 OS=Homo sapiens GN=CLDND1 PE=1 SV=1	CLDND1	sp|Q9NY35|CLDN1_HUMAN	29 kDa	1	1	1	FALSE
4250	Sorting nexin-24 OS=Homo sapiens GN=SNX24 PE=1 SV=1	SNX24	sp|Q9Y343|SNX24_HUMAN	20 kDa	1	1	1	FALSE
4262	Ankyrin-2 OS=Homo sapiens GN=ANK2 PE=1 SV=4	ANK2	sp|Q01484|ANK2_HUMAN	434 kDa	1	1	1	FALSE
4271	Ubiquitin carboxyl-terminal hydrolase 33 OS=Homo sapiens GN=USP33 PE=1 SV=2	USP33	sp|Q8TEY7|UBP33_HUMAN	107 kDa	1	1	1	FALSE
4277	GEM-interacting protein OS=Homo sapiens GN=GMIP PE=1 SV=2	GMIP	sp|Q9P107|GMIP_HUMAN	107 kDa	1	1	1	FALSE
4281	CDK-activating kinase assembly factor MAT1 OS=Homo sapiens GN=MNAT1 PE=1 SV=1	MNAT1	sp|P51948|MAT1_HUMAN	36 kDa	1	1	1	FALSE
4288	Ninein OS=Homo sapiens GN=NIN PE=1 SV=4	NIN	sp|Q8N4C6|NIN_HUMAN	243 kDa	1	1	1	FALSE
4292	Iron-sulfur protein NUBPL OS=Homo sapiens GN=NUBPL PE=1 SV=3	NUBPL	sp|Q8TB37|NUBPL_HUMAN	34 kDa	1	1	1	FALSE
4293	Protein HID1 OS=Homo sapiens GN=HID1 PE=1 SV=1	HID1	sp|Q8IV36|HID1_HUMAN	89 kDa	1	1	1	FALSE
4295	Sterol O-acyltransferase 1 OS=Homo sapiens GN=SOAT1 PE=1 SV=3	SOAT1	sp|P35610|SOAT1_HUMAN	65 kDa	1	1	1	FALSE
4301	Chromosome transmission fidelity protein 8 homolog isoform 2 OS=Homo sapiens GN=CHTF8 PE=1 SV=1	CHTF8	sp|P0CG12|CTF8A_HUMAN	51 kDa	1	1	1	FALSE
4302	Optic atrophy 3 protein OS=Homo sapiens GN=OPA3 PE=1 SV=1	OPA3	sp|Q9H6K4|OPA3_HUMAN	20 kDa	1	1	1	FALSE
4305	Cytosolic Fe-S cluster assembly factor NUBP1 OS=Homo sapiens GN=NUBP1 PE=1 SV=2	NUBP1	sp|P53384|NUBP1_HUMAN	35 kDa	1	1	1	FALSE
4308	Putative protein arginine N-methyltransferase 10 OS=Homo sapiens GN=PRMT10 PE=2 SV=1	PRMT10	sp|Q6P2P2|ANM10_HUMAN	95 kDa	1	1	1	FALSE
4313	Syndecan-4 OS=Homo sapiens GN=SDC4 PE=1 SV=2	SDC4	sp|P31431|SDC4_HUMAN	22 kDa	1	1	1	FALSE
4318	Cyclic AMP-responsive element-binding protein 1 OS=Homo sapiens GN=CREB1 PE=1 SV=2	CREB1	sp|P16220|CREB1_HUMAN	37 kDa	1	1	1	FALSE
4319	Serine/threonine-protein kinase VRK2 OS=Homo sapiens GN=VRK2 PE=1 SV=3	VRK2	sp|Q86Y07|VRK2_HUMAN	58 kDa	1	1	1	FALSE
4320	Mammalian ependymin-related protein 1 OS=Homo sapiens GN=EPDR1 PE=1 SV=2	EPDR1	sp|Q9UM22|EPDR1_HUMAN	25 kDa	1	1	1	FALSE
4323	ADP-ribosylation factor-related protein 1 OS=Homo sapiens GN=ARFRP1 PE=1 SV=1	ARFRP1	sp|Q13795|ARFRP_HUMAN	23 kDa	1	1	1	FALSE
4324	RING finger protein 113A OS=Homo sapiens GN=RNF113A PE=1 SV=1	RNF113A	sp|O15541|R113A_HUMAN	39 kDa	1	1	1	FALSE
4334	Corneodesmosin OS=Homo sapiens GN=CDSN PE=1 SV=3	CDSN	sp|Q15517|CDSN_HUMAN	52 kDa	1	1	1	FALSE
4339	Lysozyme C OS=Homo sapiens GN=LYZ PE=1 SV=1	LYZ	sp|P61626|LYSC_HUMAN	17 kDa	1	1	1	FALSE
4342	CD81 antigen OS=Homo sapiens GN=CD81 PE=1 SV=1	CD81	sp|P60033|CD81_HUMAN	26 kDa	1	1	1	FALSE
4345	Vitamin K epoxide reductase complex subunit 1-like protein 1 OS=Homo sapiens GN=VKORC1L1 PE=1 SV=2	VKORC1L1	sp|Q8N0U8|VKORL_HUMAN	20 kDa	1	1	1	FALSE
4355	Beta-1-syntrophin OS=Homo sapiens GN=SNTB1 PE=1 SV=3	SNTB1	sp|Q13884|SNTB1_HUMAN	58 kDa	1	1	1	FALSE
4358	Guanine nucleotide-binding protein subunit alpha-14 OS=Homo sapiens GN=GNA14 PE=2 SV=1	GNA14	sp|O95837|GNA14_HUMAN	42 kDa	1	1	1	FALSE
4361	SH3 and PX domain-containing protein 2A OS=Homo sapiens GN=SH3PXD2A PE=1 SV=1	SH3PXD2A	sp|Q5TCZ1|SPD2A_HUMAN	125 kDa	1	1	1	FALSE
233.4	Retinal dehydrogenase 2 OS=Homo sapiens GN=ALDH1A2 PE=1 SV=3	ALDH1A2	sp|O94788|AL1A2_HUMAN	57 kDa	2	2	1	FALSE
1746.1	Putative histone H2B type 2-C OS=Homo sapiens GN=HIST2H2BC PE=5 SV=3	HIST2H2BC	sp|Q6DN03|H2B2C_HUMAN (+1)	21 kDa	2	2	1	FALSE
1746.2	Histone H2B type 1-A OS=Homo sapiens GN=HIST1H2BA PE=1 SV=3	HIST1H2BA	sp|Q96A08|H2B1A_HUMAN	14 kDa	2	2	1	FALSE
2929.2	ORM1-like protein 2 OS=Homo sapiens GN=ORMDL2 PE=2 SV=2	ORMDL2	sp|Q53FV1|ORML2_HUMAN	17 kDa	2	2	1	FALSE
3271	(Reversed) Titin OS=Homo sapiens GN=TTN PE=1 SV=4	TTN	Reversed_sp|Q8WZ42|TITIN_HUMAN	3816 kDa	2	2	1	FALSE
3279	Rho guanine nucleotide exchange factor 40 OS=Homo sapiens GN=ARHGEF40 PE=1 SV=3	ARHGEF40	sp|Q8TER5|ARH40_HUMAN	165 kDa	2	2	1	FALSE
3281	Surfeit locus protein 1 OS=Homo sapiens GN=SURF1 PE=1 SV=1	SURF1	sp|Q15526|SURF1_HUMAN	33 kDa	2	2	1	FALSE
3286	Small ubiquitin-related modifier 1 OS=Homo sapiens GN=SUMO1 PE=1 SV=1	SUMO1	sp|P63165|SUMO1_HUMAN	12 kDa	2	2	1	FALSE
3287	Myelin protein zero-like protein 1 OS=Homo sapiens GN=MPZL1 PE=1 SV=1	MPZL1	sp|O95297|MPZL1_HUMAN	29 kDa	2	2	1	FALSE
3289	Breast cancer anti-estrogen resistance protein 3 OS=Homo sapiens GN=BCAR3 PE=1 SV=1	BCAR3	sp|O75815|BCAR3_HUMAN	93 kDa	2	2	1	FALSE
3290	Calmodulin-regulated spectrin-associated protein 2 OS=Homo sapiens GN=CAMSAP2 PE=1 SV=3	CAMSAP2	sp|Q08AD1|CAMP2_HUMAN	168 kDa	2	2	1	FALSE
3298	Coagulation factor V OS=Homo sapiens GN=F5 PE=1 SV=4	F5	sp|P12259|FA5_HUMAN	252 kDa	2	2	1	FALSE
3300	Vacuolar protein sorting-associated protein 28 homolog OS=Homo sapiens GN=VPS28 PE=1 SV=1	VPS28	sp|Q9UK41|VPS28_HUMAN	25 kDa	2	2	1	FALSE
3301.1	Probable methyltransferase-like protein 15 OS=Homo sapiens GN=METTL15 PE=2 SV=1	METTL15	sp|A6NJ78|MET15_HUMAN	46 kDa	2	2	1	FALSE
3306	MICAL-like protein 1 OS=Homo sapiens GN=MICALL1 PE=1 SV=2	MICALL1	sp|Q8N3F8|MILK1_HUMAN	93 kDa	2	2	1	FALSE
3310	tRNA-dihydrouridine(20) synthase [NAD(P)+]-like OS=Homo sapiens GN=DUS2 PE=1 SV=1	DUS2	sp|Q9NX74|DUS2L_HUMAN	55 kDa	2	2	1	FALSE
3312	UPF0600 protein C5orf51 OS=Homo sapiens GN=C5orf51 PE=1 SV=1	C5orf51	sp|A6NDU8|CE051_HUMAN	34 kDa	2	2	1	FALSE
3326	Ubiquinol-cytochrome-c reductase complex assembly factor 1 OS=Homo sapiens GN=UQCC1 PE=1 SV=3	UQCC1	sp|Q9NVA1|UQCC1_HUMAN	35 kDa	2	2	1	FALSE
3337	Coiled-coil domain-containing protein 50 OS=Homo sapiens GN=CCDC50 PE=1 SV=1	CCDC50	sp|Q8IVM0|CCD50_HUMAN	36 kDa	2	2	1	FALSE
3342	Syntaxin-4 OS=Homo sapiens GN=STX4 PE=1 SV=2	STX4	sp|Q12846|STX4_HUMAN	34 kDa	2	2	1	FALSE
3343	Catechol O-methyltransferase domain-containing protein 1 OS=Homo sapiens GN=COMTD1 PE=1 SV=1	COMTD1	sp|Q86VU5|CMTD1_HUMAN	29 kDa	2	2	1	FALSE
3345	ATP-dependent DNA helicase Q4 OS=Homo sapiens GN=RECQL4 PE=1 SV=1	RECQL4	sp|O94761|RECQ4_HUMAN	133 kDa	2	2	1	FALSE
3350	Interferon regulatory factor 2-binding protein 1 OS=Homo sapiens GN=IRF2BP1 PE=1 SV=1	IRF2BP1	sp|Q8IU81|I2BP1_HUMAN	62 kDa	2	2	1	FALSE
3364	Inositol polyphosphate 5-phosphatase K OS=Homo sapiens GN=INPP5K PE=1 SV=3	INPP5K	sp|Q9BT40|INP5K_HUMAN	51 kDa	2	2	1	FALSE
3372	Acyl-CoA dehydrogenase family member 11 OS=Homo sapiens GN=ACAD11 PE=1 SV=2	ACAD11	sp|Q709F0|ACD11_HUMAN	87 kDa	2	2	1	FALSE
3374	Retinol dehydrogenase 14 OS=Homo sapiens GN=RDH14 PE=1 SV=1	RDH14	sp|Q9HBH5|RDH14_HUMAN	37 kDa	2	2	1	FALSE
3376	NFU1 iron-sulfur cluster scaffold homolog, mitochondrial OS=Homo sapiens GN=NFU1 PE=1 SV=2	NFU1	sp|Q9UMS0|NFU1_HUMAN	28 kDa	2	2	1	FALSE
3381	39S ribosomal protein L30, mitochondrial OS=Homo sapiens GN=MRPL30 PE=1 SV=1	MRPL30	sp|Q8TCC3|RM30_HUMAN	19 kDa	2	2	1	FALSE
3390	Plexin domain-containing protein 2 OS=Homo sapiens GN=PLXDC2 PE=1 SV=1	PLXDC2	sp|Q6UX71|PXDC2_HUMAN	60 kDa	2	2	1	FALSE
3391	(CONTAMINANT) immunoglobulin G binding protein A precursor [Staphylococcus aureus subsp. aureus MRSA252]		CONTAM_YP_039578.1	56 kDa	2	2	1	FALSE
3394	Integrator complex subunit 11 OS=Homo sapiens GN=CPSF3L PE=1 SV=2	CPSF3L	sp|Q5TA45|INT11_HUMAN	68 kDa	2	2	1	FALSE
3396	Kinetochore-associated protein NSL1 homolog OS=Homo sapiens GN=NSL1 PE=1 SV=3	NSL1	sp|Q96IY1|NSL1_HUMAN	32 kDa	2	2	1	FALSE
3397	tRNA (adenine(58)-N(1))-methyltransferase catalytic subunit TRMT61A OS=Homo sapiens GN=TRMT61A PE=1 SV=1	TRMT61A	sp|Q96FX7|TRM61_HUMAN	31 kDa	2	2	1	FALSE
3408	NF-kappa-B essential modulator OS=Homo sapiens GN=IKBKG PE=1 SV=2	IKBKG	sp|Q9Y6K9|NEMO_HUMAN	48 kDa	2	2	1	FALSE
3409	Plasminogen activator inhibitor 1 OS=Homo sapiens GN=SERPINE1 PE=1 SV=1	SERPINE1	sp|P05121|PAI1_HUMAN	45 kDa	2	2	1	FALSE
3411	Ubiquitin-associated domain-containing protein 2 OS=Homo sapiens GN=UBAC2 PE=2 SV=1	UBAC2	sp|Q8NBM4|UBAC2_HUMAN	39 kDa	2	2	1	FALSE
3416	DNA polymerase subunit gamma-1 OS=Homo sapiens GN=POLG PE=1 SV=1	POLG	sp|P54098|DPOG1_HUMAN	140 kDa	2	2	1	FALSE
3417	Deoxycytidylate deaminase OS=Homo sapiens GN=DCTD PE=1 SV=2	DCTD	sp|P32321|DCTD_HUMAN	20 kDa	2	2	1	FALSE
3419.1	E3 ubiquitin-protein ligase RING1 OS=Homo sapiens GN=RING1 PE=1 SV=2	RING1	sp|Q06587|RING1_HUMAN	42 kDa	2	2	1	FALSE
3420	60S ribosomal protein L29 OS=Homo sapiens GN=RPL29 PE=1 SV=2	RPL29	sp|P47914|RL29_HUMAN	18 kDa	2	2	1	FALSE
3433	Sulfatase-modifying factor 1 OS=Homo sapiens GN=SUMF1 PE=1 SV=3	SUMF1	sp|Q8NBK3|SUMF1_HUMAN	41 kDa	2	2	1	FALSE
3434	Probable ATP-dependent RNA helicase DDX27 OS=Homo sapiens GN=DDX27 PE=1 SV=2	DDX27	sp|Q96GQ7|DDX27_HUMAN	90 kDa	2	2	1	FALSE
3448	GPN-loop GTPase 3 OS=Homo sapiens GN=GPN3 PE=1 SV=2	GPN3	sp|Q9UHW5|GPN3_HUMAN	33 kDa	2	2	1	FALSE
3454	Atrial natriuretic peptide receptor 3 OS=Homo sapiens GN=NPR3 PE=1 SV=2	NPR3	sp|P17342|ANPRC_HUMAN	60 kDa	2	2	1	FALSE
3455	Fanconi anemia group J protein OS=Homo sapiens GN=BRIP1 PE=1 SV=1	BRIP1	sp|Q9BX63|FANCJ_HUMAN	141 kDa	2	2	1	FALSE
3460	Non-structural maintenance of chromosomes element 1 homolog OS=Homo sapiens GN=NSMCE1 PE=1 SV=5	NSMCE1	sp|Q8WV22|NSE1_HUMAN	31 kDa	2	2	1	FALSE
3468	E3 ubiquitin-protein ligase ZFP91 OS=Homo sapiens GN=ZFP91 PE=1 SV=1	ZFP91	sp|Q96JP5|ZFP91_HUMAN	63 kDa	2	2	1	FALSE
3469	Prothymosin alpha OS=Homo sapiens GN=PTMA PE=1 SV=2	PTMA	sp|P06454|PTMA_HUMAN	12 kDa	2	2	1	FALSE
3472	Uridine phosphorylase 1 OS=Homo sapiens GN=UPP1 PE=1 SV=1	UPP1	sp|Q16831|UPP1_HUMAN	34 kDa	2	2	1	FALSE
3474	Proteasome subunit beta type-8 OS=Homo sapiens GN=PSMB8 PE=1 SV=3	PSMB8	sp|P28062|PSB8_HUMAN	30 kDa	2	2	1	FALSE
3477	Enolase-phosphatase E1 OS=Homo sapiens GN=ENOPH1 PE=1 SV=1	ENOPH1	sp|Q9UHY7|ENOPH_HUMAN	29 kDa	2	2	1	FALSE
3478	ER membrane protein complex subunit 8 OS=Homo sapiens GN=EMC8 PE=1 SV=1	EMC8	sp|O43402|EMC8_HUMAN	24 kDa	2	2	1	FALSE
3479	Protein SDA1 homolog OS=Homo sapiens GN=SDAD1 PE=1 SV=3	SDAD1	sp|Q9NVU7|SDA1_HUMAN	80 kDa	2	2	1	FALSE
3487	Unconventional myosin-XVI OS=Homo sapiens GN=MYO16 PE=1 SV=3	MYO16	sp|Q9Y6X6|MYO16_HUMAN	206 kDa	2	2	1	FALSE
3492	UPF0668 protein C10orf76 OS=Homo sapiens GN=C10orf76 PE=2 SV=1	C10orf76	sp|Q5T2E6|CJ076_HUMAN	79 kDa	2	2	1	FALSE
3499	Polynucleotide 5'-hydroxyl-kinase NOL9 OS=Homo sapiens GN=NOL9 PE=1 SV=1	NOL9	sp|Q5SY16|NOL9_HUMAN	79 kDa	2	2	1	FALSE
3500	Protein SMG9 OS=Homo sapiens GN=SMG9 PE=1 SV=1	SMG9	sp|Q9H0W8|SMG9_HUMAN	58 kDa	2	2	1	FALSE
3501	Coiled-coil domain-containing protein 9 OS=Homo sapiens GN=CCDC9 PE=1 SV=1	CCDC9	sp|Q9Y3X0|CCDC9_HUMAN	60 kDa	2	2	1	FALSE
3502	Zinc finger protein-like 1 OS=Homo sapiens GN=ZFPL1 PE=1 SV=2	ZFPL1	sp|O95159|ZFPL1_HUMAN	34 kDa	2	2	1	FALSE
3504	D-tyrosyl-tRNA(Tyr) deacylase 1 OS=Homo sapiens GN=DTD1 PE=1 SV=2	DTD1	sp|Q8TEA8|DTD1_HUMAN	23 kDa	2	2	1	FALSE
3505	WD repeat-containing protein 47 OS=Homo sapiens GN=WDR47 PE=1 SV=1	WDR47	sp|O94967|WDR47_HUMAN	102 kDa	2	2	1	FALSE
3512	Mitochondrial fission regulator 1-like OS=Homo sapiens GN=MTFR1L PE=1 SV=2	MTFR1L	sp|Q9H019|MFR1L_HUMAN	32 kDa	2	2	1	FALSE
3516	CD63 antigen OS=Homo sapiens GN=CD63 PE=1 SV=2	CD63	sp|P08962|CD63_HUMAN	26 kDa	2	2	1	FALSE
3517	Formin-binding protein 4 OS=Homo sapiens GN=FNBP4 PE=1 SV=3	FNBP4	sp|Q8N3X1|FNBP4_HUMAN	110 kDa	2	2	1	FALSE
3518	A-kinase anchor protein 8-like OS=Homo sapiens GN=AKAP8L PE=1 SV=3	AKAP8L	sp|Q9ULX6|AKP8L_HUMAN	72 kDa	2	2	1	FALSE
3525	Cytochrome c oxidase assembly protein COX11, mitochondrial OS=Homo sapiens GN=COX11 PE=1 SV=3	COX11	sp|Q9Y6N1|COX11_HUMAN	31 kDa	2	2	1	FALSE
3535	Zinc transporter ZIP14 OS=Homo sapiens GN=SLC39A14 PE=1 SV=3	SLC39A14	sp|Q15043|S39AE_HUMAN	54 kDa	2	2	1	FALSE
3537	N(G),N(G)-dimethylarginine dimethylaminohydrolase 2 OS=Homo sapiens GN=DDAH2 PE=1 SV=1	DDAH2	sp|O95865|DDAH2_HUMAN	30 kDa	2	2	1	FALSE
3540	Periodic tryptophan protein 2 homolog OS=Homo sapiens GN=PWP2 PE=1 SV=2	PWP2	sp|Q15269|PWP2_HUMAN	102 kDa	2	2	1	FALSE
3548.1	Presenilin-1 OS=Homo sapiens GN=PSEN1 PE=1 SV=1	PSEN1	sp|P49768|PSN1_HUMAN	53 kDa	2	2	1	FALSE
3552	Hydroxyacylglutathione hydrolase, mitochondrial OS=Homo sapiens GN=HAGH PE=1 SV=2	HAGH	sp|Q16775|GLO2_HUMAN	34 kDa	2	2	1	FALSE
3553	Sodium-coupled neutral amino acid transporter 1 OS=Homo sapiens GN=SLC38A1 PE=1 SV=1	SLC38A1	sp|Q9H2H9|S38A1_HUMAN	54 kDa	2	2	1	FALSE
3554	Ribonuclease H2 subunit B OS=Homo sapiens GN=RNASEH2B PE=1 SV=1	RNASEH2B	sp|Q5TBB1|RNH2B_HUMAN	35 kDa	2	2	1	FALSE
3564	Three prime repair exonuclease 1 OS=Homo sapiens GN=TREX1 PE=1 SV=1	TREX1	sp|Q9NSU2|TREX1_HUMAN	39 kDa	2	2	1	FALSE
3571	Putative transferase CAF17, mitochondrial OS=Homo sapiens GN=IBA57 PE=1 SV=1	IBA57	sp|Q5T440|CAF17_HUMAN	38 kDa	2	2	1	FALSE
3573	Leucine-rich repeat and calponin homology domain-containing protein 1 OS=Homo sapiens GN=LRCH1 PE=1 SV=3	LRCH1	sp|Q9Y2L9|LRCH1_HUMAN	81 kDa	2	2	1	FALSE
3584	FERM, RhoGEF and pleckstrin domain-containing protein 2 OS=Homo sapiens GN=FARP2 PE=1 SV=3	FARP2	sp|O94887|FARP2_HUMAN	120 kDa	2	2	1	FALSE
3590	Arpin OS=Homo sapiens GN=ARPIN PE=1 SV=1	ARPIN	sp|Q7Z6K5|ARPIN_HUMAN	25 kDa	2	2	1	FALSE
3596	S-phase kinase-associated protein 2 OS=Homo sapiens GN=SKP2 PE=1 SV=2	SKP2	sp|Q13309|SKP2_HUMAN	48 kDa	2	2	1	FALSE
3597	Charged multivesicular body protein 4a OS=Homo sapiens GN=CHMP4A PE=1 SV=3	CHMP4A	sp|Q9BY43|CHM4A_HUMAN	25 kDa	2	2	1	FALSE
3602	Syntaxin-10 OS=Homo sapiens GN=STX10 PE=1 SV=1	STX10	sp|O60499|STX10_HUMAN	28 kDa	2	2	1	FALSE
3606	Arginine/serine-rich coiled-coil protein 2 OS=Homo sapiens GN=RSRC2 PE=1 SV=1	RSRC2	sp|Q7L4I2|RSRC2_HUMAN	51 kDa	2	2	1	FALSE
3611	Putative deoxyribose-phosphate aldolase OS=Homo sapiens GN=DERA PE=1 SV=2	DERA	sp|Q9Y315|DEOC_HUMAN	35 kDa	2	2	1	FALSE
3612	Queuine tRNA-ribosyltransferase subunit QTRTD1 OS=Homo sapiens GN=QTRTD1 PE=1 SV=1	QTRTD1	sp|Q9H974|QTRD1_HUMAN	47 kDa	2	2	1	FALSE
3627	tRNA 2'-phosphotransferase 1 OS=Homo sapiens GN=TRPT1 PE=1 SV=2	TRPT1	sp|Q86TN4|TRPT1_HUMAN	28 kDa	2	2	1	FALSE
3630	Armadillo repeat-containing X-linked protein 2 OS=Homo sapiens GN=ARMCX2 PE=2 SV=1	ARMCX2	sp|Q7L311|ARMX2_HUMAN	66 kDa	2	2	1	FALSE
3631	Phosphatidylserine synthase 1 OS=Homo sapiens GN=PTDSS1 PE=1 SV=1	PTDSS1	sp|P48651|PTSS1_HUMAN	56 kDa	2	2	1	FALSE
3632	CD151 antigen OS=Homo sapiens GN=CD151 PE=1 SV=3	CD151	sp|P48509|CD151_HUMAN	28 kDa	2	2	1	FALSE
3635	ELM2 and SANT domain-containing protein 1 OS=Homo sapiens GN=ELMSAN1 PE=1 SV=2	ELMSAN1	sp|Q6PJG2|EMSA1_HUMAN	115 kDa	2	2	1	FALSE
3636	A disintegrin and metalloproteinase with thrombospondin motifs 1 OS=Homo sapiens GN=ADAMTS1 PE=1 SV=4	ADAMTS1	sp|Q9UHI8|ATS1_HUMAN	105 kDa	2	2	1	FALSE
3652	Rho-related GTP-binding protein RhoE OS=Homo sapiens GN=RND3 PE=1 SV=1	RND3	sp|P61587|RND3_HUMAN	27 kDa	2	2	1	FALSE
3654	Probable ATP-dependent RNA helicase DDX58 OS=Homo sapiens GN=DDX58 PE=1 SV=2	DDX58	sp|O95786|DDX58_HUMAN	107 kDa	2	2	1	FALSE
3657	Adenylate kinase isoenzyme 6 OS=Homo sapiens GN=AK6 PE=1 SV=1	AK6	sp|Q9Y3D8|KAD6_HUMAN	20 kDa	2	2	1	FALSE
3662	Reticulon-4-interacting protein 1, mitochondrial OS=Homo sapiens GN=RTN4IP1 PE=1 SV=2	RTN4IP1	sp|Q8WWV3|RT4I1_HUMAN	44 kDa	2	2	1	FALSE
3669	Phospholipase D2 OS=Homo sapiens GN=PLD2 PE=1 SV=2	PLD2	sp|O14939|PLD2_HUMAN	106 kDa	2	2	1	FALSE
3671	AP-4 complex subunit beta-1 OS=Homo sapiens GN=AP4B1 PE=1 SV=2	AP4B1	sp|Q9Y6B7|AP4B1_HUMAN	83 kDa	2	2	1	FALSE
3673	Armadillo repeat-containing protein 6 OS=Homo sapiens GN=ARMC6 PE=1 SV=2	ARMC6	sp|Q6NXE6|ARMC6_HUMAN	54 kDa	2	2	1	FALSE
3682	Bifunctional lysine-specific demethylase and histidyl-hydroxylase MINA OS=Homo sapiens GN=MINA PE=1 SV=1	MINA	sp|Q8IUF8|MINA_HUMAN	53 kDa	2	2	1	FALSE
3693	SET and MYND domain-containing protein 5 OS=Homo sapiens GN=SMYD5 PE=1 SV=2	SMYD5	sp|Q6GMV2|SMYD5_HUMAN	47 kDa	2	2	1	FALSE
3700	(Reversed) 4-trimethylaminobutyraldehyde dehydrogenase OS=Homo sapiens GN=ALDH9A1 PE=1 SV=3	ALDH9A1	Reversed_sp|P49189|AL9A1_HUMAN	54 kDa	2	2	1	FALSE
3701	Cell death regulator Aven OS=Homo sapiens GN=AVEN PE=1 SV=1	AVEN	sp|Q9NQS1|AVEN_HUMAN	39 kDa	2	2	1	FALSE
3704	Anion exchange protein 2 OS=Homo sapiens GN=SLC4A2 PE=1 SV=4	SLC4A2	sp|P04920|B3A2_HUMAN	137 kDa	2	2	1	FALSE
3713	NAD-dependent protein deacetylase sirtuin-6 OS=Homo sapiens GN=SIRT6 PE=1 SV=2	SIRT6	sp|Q8N6T7|SIR6_HUMAN	39 kDa	2	2	1	FALSE
3715	Dual specificity protein phosphatase 14 OS=Homo sapiens GN=DUSP14 PE=1 SV=1	DUSP14	sp|O95147|DUS14_HUMAN	22 kDa	2	2	1	FALSE
3716	U6 snRNA-associated Sm-like protein LSm3 OS=Homo sapiens GN=LSM3 PE=1 SV=2	LSM3	sp|P62310|LSM3_HUMAN	12 kDa	2	2	1	FALSE
3717	PDZ domain-containing protein GIPC3 OS=Homo sapiens GN=GIPC3 PE=1 SV=1	GIPC3	sp|Q8TF64|GIPC3_HUMAN	34 kDa	2	2	1	FALSE
3718	Ig kappa chain V-III region NG9 (Fragment) OS=Homo sapiens PE=1 SV=1		sp|P01621|KV303_HUMAN	11 kDa	2	2	1	FALSE
3723	Translocon-associated protein subunit gamma OS=Homo sapiens GN=SSR3 PE=1 SV=1	SSR3	sp|Q9UNL2|SSRG_HUMAN	21 kDa	2	2	1	FALSE
3725	Transmembrane protein 205 OS=Homo sapiens GN=TMEM205 PE=1 SV=1	TMEM205	sp|Q6UW68|TM205_HUMAN	21 kDa	2	2	1	FALSE
3733	Endothelial protein C receptor OS=Homo sapiens GN=PROCR PE=1 SV=1	PROCR	sp|Q9UNN8|EPCR_HUMAN	27 kDa	2	2	1	FALSE
3734	MIP18 family protein FAM96A OS=Homo sapiens GN=FAM96A PE=1 SV=1	FAM96A	sp|Q9H5X1|FA96A_HUMAN	18 kDa	2	2	1	FALSE
3736	Intraflagellar transport protein 25 homolog OS=Homo sapiens GN=HSPB11 PE=1 SV=1	HSPB11	sp|Q9Y547|IFT25_HUMAN	16 kDa	2	2	1	FALSE
3737	V-type proton ATPase 16 kDa proteolipid subunit OS=Homo sapiens GN=ATP6V0C PE=1 SV=1	ATP6V0C	sp|P27449|VATL_HUMAN	16 kDa	2	2	1	FALSE
3738	Alpha-synuclein OS=Homo sapiens GN=SNCA PE=1 SV=1	SNCA	sp|P37840|SYUA_HUMAN	14 kDa	2	2	1	FALSE
3739	Prefoldin subunit 4 OS=Homo sapiens GN=PFDN4 PE=1 SV=1	PFDN4	sp|Q9NQP4|PFD4_HUMAN	15 kDa	2	2	1	FALSE
3742	Protein dpy-30 homolog OS=Homo sapiens GN=DPY30 PE=1 SV=1	DPY30	sp|Q9C005|DPY30_HUMAN	11 kDa	2	2	1	FALSE
3744	BET1 homolog OS=Homo sapiens GN=BET1 PE=1 SV=1	BET1	sp|O15155|BET1_HUMAN	13 kDa	2	2	1	FALSE
3747	Deoxyribonuclease-1-like 1 OS=Homo sapiens GN=DNASE1L1 PE=1 SV=1	DNASE1L1	sp|P49184|DNSL1_HUMAN	34 kDa	2	2	1	FALSE
3759	Metallo-beta-lactamase domain-containing protein 2 OS=Homo sapiens GN=MBLAC2 PE=1 SV=3	MBLAC2	sp|Q68D91|MBLC2_HUMAN	31 kDa	2	2	1	FALSE
3768	ADP-ribosylation factor-binding protein GGA3 OS=Homo sapiens GN=GGA3 PE=1 SV=1	GGA3	sp|Q9NZ52|GGA3_HUMAN	78 kDa	2	2	1	FALSE
3777	Protein-S-isoprenylcysteine O-methyltransferase OS=Homo sapiens GN=ICMT PE=1 SV=1	ICMT	sp|O60725|ICMT_HUMAN	32 kDa	2	2	1	FALSE
3779	Ras-related protein Rab-24 OS=Homo sapiens GN=RAB24 PE=1 SV=1	RAB24	sp|Q969Q5|RAB24_HUMAN	23 kDa	2	2	1	FALSE
3784	SOSS complex subunit B1 OS=Homo sapiens GN=NABP2 PE=1 SV=1	NABP2	sp|Q9BQ15|SOSB1_HUMAN	22 kDa	2	2	1	FALSE
3785	Pre-mRNA-splicing factor 38B OS=Homo sapiens GN=PRPF38B PE=1 SV=1	PRPF38B	sp|Q5VTL8|PR38B_HUMAN	64 kDa	2	2	1	FALSE
3786	Leucine-rich repeat-containing protein 8D OS=Homo sapiens GN=LRRC8D PE=1 SV=1	LRRC8D	sp|Q7L1W4|LRC8D_HUMAN	98 kDa	2	2	1	FALSE
3791	Myopalladin OS=Homo sapiens GN=MYPN PE=1 SV=2	MYPN	sp|Q86TC9|MYPN_HUMAN	145 kDa	2	2	1	FALSE
3794	Transforming growth factor beta-1-induced transcript 1 protein OS=Homo sapiens GN=TGFB1I1 PE=1 SV=2	TGFB1I1	sp|O43294|TGFI1_HUMAN	50 kDa	2	2	1	FALSE
3795	Metastasis-associated protein MTA3 OS=Homo sapiens GN=MTA3 PE=1 SV=2	MTA3	sp|Q9BTC8|MTA3_HUMAN	68 kDa	2	2	1	FALSE
3800	Coiled-coil domain-containing protein 12 OS=Homo sapiens GN=CCDC12 PE=1 SV=1	CCDC12	sp|Q8WUD4|CCD12_HUMAN	19 kDa	2	2	1	FALSE
3809	Neurabin-2 OS=Homo sapiens GN=PPP1R9B PE=1 SV=2	PPP1R9B	sp|Q96SB3|NEB2_HUMAN	89 kDa	2	2	1	FALSE
3812	Ovarian cancer-associated gene 2 protein OS=Homo sapiens GN=OVCA2 PE=1 SV=1	OVCA2	sp|Q8WZ82|OVCA2_HUMAN	24 kDa	2	2	1	FALSE
3820	ER lumen protein retaining receptor 1 OS=Homo sapiens GN=KDELR1 PE=1 SV=1	KDELR1	sp|P24390|ERD21_HUMAN	25 kDa	2	2	1	FALSE
3822	Ras-related protein Rab-33B OS=Homo sapiens GN=RAB33B PE=1 SV=1	RAB33B	sp|Q9H082|RB33B_HUMAN	26 kDa	2	2	1	FALSE
3823	Golgi phosphoprotein 3-like OS=Homo sapiens GN=GOLPH3L PE=1 SV=1	GOLPH3L	sp|Q9H4A5|GLP3L_HUMAN	33 kDa	2	2	1	FALSE
3824	Coiled-coil domain-containing protein 137 OS=Homo sapiens GN=CCDC137 PE=1 SV=1	CCDC137	sp|Q6PK04|CC137_HUMAN	33 kDa	2	2	1	FALSE
3834	(Reversed) Interferon-induced GTP-binding protein Mx1 OS=Homo sapiens GN=MX1 PE=1 SV=4	MX1	Reversed_sp|P20591|MX1_HUMAN	76 kDa	2	2	1	FALSE
3839	Pumilio homolog 2 OS=Homo sapiens GN=PUM2 PE=1 SV=2	PUM2	sp|Q8TB72|PUM2_HUMAN	114 kDa	2	2	1	FALSE
52.7	Cyclin-dependent kinase 13 OS=Homo sapiens GN=CDK13 PE=1 SV=2	CDK13	sp|Q14004|CDK13_HUMAN	165 kDa	3	3	1	FALSE
57.12	Ras-related protein Rab-3B OS=Homo sapiens GN=RAB3B PE=1 SV=2	RAB3B	sp|P20337|RAB3B_HUMAN	25 kDa	3	3	1	FALSE
140.2	Glyceraldehyde-3-phosphate dehydrogenase, testis-specific OS=Homo sapiens GN=GAPDHS PE=1 SV=2	GAPDHS	sp|O14556|G3PT_HUMAN	45 kDa	3	3	1	FALSE
1092.2	Ras-related protein Rab-38 OS=Homo sapiens GN=RAB38 PE=1 SV=1	RAB38	sp|P57729|RAB38_HUMAN	24 kDa	3	3	1	FALSE
1140.2	Glycylpeptide N-tetradecanoyltransferase 2 OS=Homo sapiens GN=NMT2 PE=1 SV=1	NMT2	sp|O60551|NMT2_HUMAN	57 kDa	3	3	1	FALSE
1748.2	Probable global transcription activator SNF2L1 OS=Homo sapiens GN=SMARCA1 PE=1 SV=2	SMARCA1	sp|P28370|SMCA1_HUMAN	123 kDa	3	3	1	FALSE
2548.1	DnaJ homolog subfamily B member 2 OS=Homo sapiens GN=DNAJB2 PE=1 SV=3	DNAJB2	sp|P25686|DNJB2_HUMAN	36 kDa	3	3	1	FALSE
2819.2	Gamma-aminobutyric acid receptor-associated protein-like 1 OS=Homo sapiens GN=GABARAPL1 PE=1 SV=1	GABARAPL1	sp|Q9H0R8|GBRL1_HUMAN	14 kDa	3	3	1	FALSE
2839	Probable E3 ubiquitin-protein ligase MYCBP2 OS=Homo sapiens GN=MYCBP2 PE=1 SV=3	MYCBP2	sp|O75592|MYCB2_HUMAN	510 kDa	3	3	1	FALSE
2862	Neuroplastin OS=Homo sapiens GN=NPTN PE=1 SV=2	NPTN	sp|Q9Y639|NPTN_HUMAN	44 kDa	3	3	1	FALSE
2865	(CONTAMINANT) Immunoglobulin G binding protein G precursor (IgG binding protein G)		CONTAM_SPG2_STRSG	63 kDa	3	3	1	FALSE
2866	Serine/threonine-protein phosphatase 1 regulatory subunit 10 OS=Homo sapiens GN=PPP1R10 PE=1 SV=1	PPP1R10	sp|Q96QC0|PP1RA_HUMAN	99 kDa	3	3	1	FALSE
2870	Tetratricopeptide repeat protein 13 OS=Homo sapiens GN=TTC13 PE=2 SV=3	TTC13	sp|Q8NBP0|TTC13_HUMAN	97 kDa	3	3	1	FALSE
2875	Dual specificity protein kinase TTK OS=Homo sapiens GN=TTK PE=1 SV=2	TTK	sp|P33981|TTK_HUMAN	97 kDa	3	3	1	FALSE
2876	RING finger protein 214 OS=Homo sapiens GN=RNF214 PE=1 SV=2	RNF214	sp|Q8ND24|RN214_HUMAN	78 kDa	3	3	1	FALSE
2879	NADH dehydrogenase [ubiquinone] 1 beta subcomplex subunit 6 OS=Homo sapiens GN=NDUFB6 PE=1 SV=3	NDUFB6	sp|O95139|NDUB6_HUMAN	15 kDa	3	3	1	FALSE
2884	Rho GTPase-activating protein SYDE1 OS=Homo sapiens GN=SYDE1 PE=1 SV=1	SYDE1	sp|Q6ZW31|SYDE1_HUMAN	80 kDa	3	3	1	FALSE
2885	Mixed lineage kinase domain-like protein OS=Homo sapiens GN=MLKL PE=1 SV=1	MLKL	sp|Q8NB16|MLKL_HUMAN	54 kDa	3	3	1	FALSE
2887	Protein YIPF5 OS=Homo sapiens GN=YIPF5 PE=1 SV=1	YIPF5	sp|Q969M3|YIPF5_HUMAN	28 kDa	3	3	1	FALSE
2890	Serine/threonine-protein phosphatase 4 regulatory subunit 2 OS=Homo sapiens GN=PPP4R2 PE=1 SV=3	PPP4R2	sp|Q9NY27|PP4R2_HUMAN	47 kDa	3	3	1	FALSE
2893	Protein YIF1B OS=Homo sapiens GN=YIF1B PE=1 SV=1	YIF1B	sp|Q5BJH7|YIF1B_HUMAN	34 kDa	3	3	1	FALSE
2894	Beta-catenin-like protein 1 OS=Homo sapiens GN=CTNNBL1 PE=1 SV=1	CTNNBL1	sp|Q8WYA6|CTBL1_HUMAN	65 kDa	3	3	1	FALSE
2897	MORC family CW-type zinc finger protein 2 OS=Homo sapiens GN=MORC2 PE=1 SV=2	MORC2	sp|Q9Y6X9|MORC2_HUMAN	118 kDa	3	3	1	FALSE
2899	Connective tissue growth factor OS=Homo sapiens GN=CTGF PE=1 SV=2	CTGF	sp|P29279|CTGF_HUMAN	38 kDa	3	3	1	FALSE
2903	Acyl-CoA desaturase OS=Homo sapiens GN=SCD PE=1 SV=2	SCD	sp|O00767|ACOD_HUMAN	42 kDa	3	3	1	FALSE
2906.1	Polyadenylate-binding protein 2 OS=Homo sapiens GN=PABPN1 PE=1 SV=3	PABPN1	sp|Q86U42|PABP2_HUMAN	33 kDa	3	3	1	FALSE
2909	Mediator of RNA polymerase II transcription subunit 23 OS=Homo sapiens GN=MED23 PE=1 SV=2	MED23	sp|Q9ULK4|MED23_HUMAN	156 kDa	3	3	1	FALSE
2910	DNA replication complex GINS protein PSF2 OS=Homo sapiens GN=GINS2 PE=1 SV=1	GINS2	sp|Q9Y248|PSF2_HUMAN	21 kDa	3	3	1	FALSE
2912	39S ribosomal protein L2, mitochondrial OS=Homo sapiens GN=MRPL2 PE=1 SV=2	MRPL2	sp|Q5T653|RM02_HUMAN	33 kDa	3	3	1	FALSE
2923	TAR DNA-binding protein 43 OS=Homo sapiens GN=TARDBP PE=1 SV=1	TARDBP	sp|Q13148|TADBP_HUMAN	45 kDa	3	3	1	FALSE
2924	Four and a half LIM domains protein 2 OS=Homo sapiens GN=FHL2 PE=1 SV=3	FHL2	sp|Q14192|FHL2_HUMAN	32 kDa	3	3	1	FALSE
2927	Kelch domain-containing protein 4 OS=Homo sapiens GN=KLHDC4 PE=1 SV=1	KLHDC4	sp|Q8TBB5|KLDC4_HUMAN	58 kDa	3	3	1	FALSE
2930	Transmembrane and coiled-coil domain-containing protein 1 OS=Homo sapiens GN=TMCO1 PE=1 SV=1	TMCO1	sp|Q9UM00|TMCO1_HUMAN	21 kDa	3	3	1	FALSE
2933	Basal cell adhesion molecule OS=Homo sapiens GN=BCAM PE=1 SV=2	BCAM	sp|P50895|BCAM_HUMAN	67 kDa	3	3	1	FALSE
2939	Cytochrome b5 type B OS=Homo sapiens GN=CYB5B PE=1 SV=2	CYB5B	sp|O43169|CYB5B_HUMAN	16 kDa	3	3	1	FALSE
2943	Histone-lysine N-methyltransferase setd3 OS=Homo sapiens GN=SETD3 PE=1 SV=1	SETD3	sp|Q86TU7|SETD3_HUMAN	67 kDa	3	3	1	FALSE
2945	Chloride channel CLIC-like protein 1 OS=Homo sapiens GN=CLCC1 PE=1 SV=1	CLCC1	sp|Q96S66|CLCC1_HUMAN	62 kDa	3	3	1	FALSE
2952	[Pyruvate dehydrogenase [acetyl-transferring]]-phosphatase 1, mitochondrial OS=Homo sapiens GN=PDP1 PE=1 SV=3	PDP1	sp|Q9P0J1|PDP1_HUMAN	61 kDa	3	3	1	FALSE
2954	CCR4-NOT transcription complex subunit 7 OS=Homo sapiens GN=CNOT7 PE=1 SV=3	CNOT7	sp|Q9UIV1|CNOT7_HUMAN	33 kDa	3	3	1	FALSE
2956	Golgi SNAP receptor complex member 2 OS=Homo sapiens GN=GOSR2 PE=1 SV=2	GOSR2	sp|O14653|GOSR2_HUMAN	25 kDa	3	3	1	FALSE
2958	Lysosome-associated membrane glycoprotein 2 OS=Homo sapiens GN=LAMP2 PE=1 SV=2	LAMP2	sp|P13473|LAMP2_HUMAN	45 kDa	3	3	1	FALSE
2959	Deoxycytidine kinase OS=Homo sapiens GN=DCK PE=1 SV=1	DCK	sp|P27707|DCK_HUMAN	31 kDa	3	3	1	FALSE
2963	Epidermal growth factor receptor kinase substrate 8 OS=Homo sapiens GN=EPS8 PE=1 SV=1	EPS8	sp|Q12929|EPS8_HUMAN	92 kDa	3	3	1	FALSE
2964	Neutral cholesterol ester hydrolase 1 OS=Homo sapiens GN=NCEH1 PE=1 SV=3	NCEH1	sp|Q6PIU2|NCEH1_HUMAN	46 kDa	3	3	1	FALSE
2969	Integrin-linked kinase-associated serine/threonine phosphatase 2C OS=Homo sapiens GN=ILKAP PE=1 SV=1	ILKAP	sp|Q9H0C8|ILKAP_HUMAN	43 kDa	3	3	1	FALSE
2973.1	Non-histone chromosomal protein HMG-17 OS=Homo sapiens GN=HMGN2 PE=1 SV=3	HMGN2	sp|P05204|HMGN2_HUMAN	9 kDa	3	3	1	FALSE
2986	Pre-mRNA-splicing factor SPF27 OS=Homo sapiens GN=BCAS2 PE=1 SV=1	BCAS2	sp|O75934|SPF27_HUMAN	26 kDa	3	3	1	FALSE
2988	Cytosolic purine 5'-nucleotidase OS=Homo sapiens GN=NT5C2 PE=1 SV=1	NT5C2	sp|P49902|5NTC_HUMAN	65 kDa	3	3	1	FALSE
2989	Cyclin-H OS=Homo sapiens GN=CCNH PE=1 SV=1	CCNH	sp|P51946|CCNH_HUMAN	38 kDa	3	3	1	FALSE
2992	Tumor suppressor candidate 3 OS=Homo sapiens GN=TUSC3 PE=1 SV=1	TUSC3	sp|Q13454|TUSC3_HUMAN	40 kDa	3	3	1	FALSE
2998	Golgi-associated PDZ and coiled-coil motif-containing protein OS=Homo sapiens GN=GOPC PE=1 SV=1	GOPC	sp|Q9HD26|GOPC_HUMAN	51 kDa	3	3	1	FALSE
3001	Lysosomal Pro-X carboxypeptidase OS=Homo sapiens GN=PRCP PE=1 SV=1	PRCP	sp|P42785|PCP_HUMAN	56 kDa	3	3	1	FALSE
3005	Ubiquitin-conjugating enzyme E2 S OS=Homo sapiens GN=UBE2S PE=1 SV=2	UBE2S	sp|Q16763|UBE2S_HUMAN	24 kDa	3	3	1	FALSE
3009	CDP-diacylglycerol--inositol 3-phosphatidyltransferase OS=Homo sapiens GN=CDIPT PE=1 SV=1	CDIPT	sp|O14735|CDIPT_HUMAN	24 kDa	3	3	1	FALSE
3013	Na(+)/H(+) exchange regulatory cofactor NHE-RF2 OS=Homo sapiens GN=SLC9A3R2 PE=1 SV=2	SLC9A3R2	sp|Q15599|NHRF2_HUMAN	37 kDa	3	3	1	FALSE
3014	Coiled-coil domain-containing protein 25 OS=Homo sapiens GN=CCDC25 PE=1 SV=2	CCDC25	sp|Q86WR0|CCD25_HUMAN	24 kDa	3	3	1	FALSE
3019	Translocation protein SEC62 OS=Homo sapiens GN=SEC62 PE=1 SV=1	SEC62	sp|Q99442|SEC62_HUMAN	46 kDa	3	3	1	FALSE
3020	Nucleolar complex protein 4 homolog OS=Homo sapiens GN=NOC4L PE=1 SV=1	NOC4L	sp|Q9BVI4|NOC4L_HUMAN	58 kDa	3	3	1	FALSE
3021	Hematological and neurological expressed 1 protein OS=Homo sapiens GN=HN1 PE=1 SV=3	HN1	sp|Q9UK76|HN1_HUMAN	16 kDa	3	3	1	FALSE
3031	Putative RNA-binding protein 3 OS=Homo sapiens GN=RBM3 PE=1 SV=1	RBM3	sp|P98179|RBM3_HUMAN	17 kDa	3	3	1	FALSE
3035	Coiled-coil domain-containing protein 43 OS=Homo sapiens GN=CCDC43 PE=1 SV=2	CCDC43	sp|Q96MW1|CCD43_HUMAN	25 kDa	3	3	1	FALSE
3038	Probable ATP-dependent RNA helicase DDX56 OS=Homo sapiens GN=DDX56 PE=1 SV=1	DDX56	sp|Q9NY93|DDX56_HUMAN	62 kDa	3	3	1	FALSE
3040	Mitochondrial fission process protein 1 OS=Homo sapiens GN=MTFP1 PE=1 SV=1	MTFP1	sp|Q9UDX5|MTFP1_HUMAN	18 kDa	3	3	1	FALSE
3042	Survival of motor neuron-related-splicing factor 30 OS=Homo sapiens GN=SMNDC1 PE=1 SV=1	SMNDC1	sp|O75940|SPF30_HUMAN	27 kDa	3	3	1	FALSE
3045	PDZ domain-containing protein 11 OS=Homo sapiens GN=PDZD11 PE=1 SV=2	PDZD11	sp|Q5EBL8|PDZ11_HUMAN	16 kDa	3	3	1	FALSE
3049	Nucleoporin Nup37 OS=Homo sapiens GN=NUP37 PE=1 SV=1	NUP37	sp|Q8NFH4|NUP37_HUMAN	37 kDa	3	3	1	FALSE
3052	Calcineurin B homologous protein 1 OS=Homo sapiens GN=CHP1 PE=1 SV=3	CHP1	sp|Q99653|CHP1_HUMAN	22 kDa	3	3	1	FALSE
3060	Zinc finger CCCH-type with G patch domain-containing protein OS=Homo sapiens GN=ZGPAT PE=1 SV=3	ZGPAT	sp|Q8N5A5|ZGPAT_HUMAN	57 kDa	3	3	1	FALSE
3063	NADH dehydrogenase [ubiquinone] 1 alpha subcomplex assembly factor 3 OS=Homo sapiens GN=NDUFAF3 PE=1 SV=1	NDUFAF3	sp|Q9BU61|NDUF3_HUMAN	20 kDa	3	3	1	FALSE
3071	Adenosine 3'-phospho 5'-phosphosulfate transporter 1 OS=Homo sapiens GN=SLC35B2 PE=1 SV=1	SLC35B2	sp|Q8TB61|S35B2_HUMAN	48 kDa	3	3	1	FALSE
3076	COP9 signalosome complex subunit 7b OS=Homo sapiens GN=COPS7B PE=1 SV=1	COPS7B	sp|Q9H9Q2|CSN7B_HUMAN	30 kDa	3	3	1	FALSE
3081	5-methylcytosine rRNA methyltransferase NSUN4 OS=Homo sapiens GN=NSUN4 PE=1 SV=2	NSUN4	sp|Q96CB9|NSUN4_HUMAN	43 kDa	3	3	1	FALSE
3089	Elongation of very long chain fatty acids protein 1 OS=Homo sapiens GN=ELOVL1 PE=1 SV=1	ELOVL1	sp|Q9BW60|ELOV1_HUMAN	33 kDa	3	3	1	FALSE
3094	Protein FAM3C OS=Homo sapiens GN=FAM3C PE=1 SV=1	FAM3C	sp|Q92520|FAM3C_HUMAN	25 kDa	3	3	1	FALSE
3109	SWI/SNF-related matrix-associated actin-dependent regulator of chromatin subfamily E member 1 OS=Homo sapiens GN=SMARCE1 PE=1 SV=2	SMARCE1	sp|Q969G3|SMCE1_HUMAN	47 kDa	3	3	1	FALSE
3111	60S ribosomal protein L34 OS=Homo sapiens GN=RPL34 PE=1 SV=3	RPL34	sp|P49207|RL34_HUMAN	13 kDa	3	3	1	FALSE
3112	MICAL-like protein 2 OS=Homo sapiens GN=MICALL2 PE=1 SV=1	MICALL2	sp|Q8IY33|MILK2_HUMAN	98 kDa	3	3	1	FALSE
3113	Protein LSM14 homolog B OS=Homo sapiens GN=LSM14B PE=1 SV=1	LSM14B	sp|Q9BX40|LS14B_HUMAN	42 kDa	3	3	1	FALSE
3115	Yorkie homolog OS=Homo sapiens GN=YAP1 PE=1 SV=2	YAP1	sp|P46937|YAP1_HUMAN	54 kDa	3	3	1	FALSE
3125.1	40S ribosomal protein S26 OS=Homo sapiens GN=RPS26 PE=1 SV=3	RPS26	sp|P62854|RS26_HUMAN	13 kDa	3	3	1	FALSE
3133	PCNA-associated factor OS=Homo sapiens GN=KIAA0101 PE=1 SV=1	KIAA0101	sp|Q15004|PAF15_HUMAN	12 kDa	3	3	1	FALSE
3135	Fatty acid-binding protein, epidermal OS=Homo sapiens GN=FABP5 PE=1 SV=3	FABP5	sp|Q01469|FABP5_HUMAN	15 kDa	3	3	1	FALSE
3148	Protein Dr1 OS=Homo sapiens GN=DR1 PE=1 SV=1	DR1	sp|Q01658|NC2B_HUMAN	19 kDa	3	3	1	FALSE
3160	Transmembrane protein 160 OS=Homo sapiens GN=TMEM160 PE=1 SV=1	TMEM160	sp|Q9NX00|TM160_HUMAN	20 kDa	3	3	1	FALSE
3165	Gamma-taxilin OS=Homo sapiens GN=TXLNG PE=1 SV=2	TXLNG	sp|Q9NUQ3|TXLNG_HUMAN	61 kDa	3	3	1	FALSE
3176	Mediator of RNA polymerase II transcription subunit 20 OS=Homo sapiens GN=MED20 PE=1 SV=1	MED20	sp|Q9H944|MED20_HUMAN	23 kDa	3	3	1	FALSE
3178	MTSS1-like protein OS=Homo sapiens GN=MTSS1L PE=1 SV=1	MTSS1L	sp|Q765P7|MTSSL_HUMAN	80 kDa	3	3	1	FALSE
3182	NFATC2-interacting protein OS=Homo sapiens GN=NFATC2IP PE=1 SV=1	NFATC2IP	sp|Q8NCF5|NF2IP_HUMAN	46 kDa	3	3	1	FALSE
3184	CD2 antigen cytoplasmic tail-binding protein 2 OS=Homo sapiens GN=CD2BP2 PE=1 SV=1	CD2BP2	sp|O95400|CD2B2_HUMAN	38 kDa	3	3	1	FALSE
3185	Receptor expression-enhancing protein 5 OS=Homo sapiens GN=REEP5 PE=1 SV=3	REEP5	sp|Q00765|REEP5_HUMAN	21 kDa	3	3	1	FALSE
3189	Synaptojanin-2-binding protein OS=Homo sapiens GN=SYNJ2BP PE=1 SV=2	SYNJ2BP	sp|P57105|SYJ2B_HUMAN	16 kDa	3	3	1	FALSE
3191	Synaptogyrin-2 OS=Homo sapiens GN=SYNGR2 PE=1 SV=1	SYNGR2	sp|O43760|SNG2_HUMAN	25 kDa	3	3	1	FALSE
3192	Mannose-P-dolichol utilization defect 1 protein OS=Homo sapiens GN=MPDU1 PE=1 SV=2	MPDU1	sp|O75352|MPU1_HUMAN	27 kDa	3	3	1	FALSE
3195	COMM domain-containing protein 7 OS=Homo sapiens GN=COMMD7 PE=1 SV=2	COMMD7	sp|Q86VX2|COMD7_HUMAN	23 kDa	3	3	1	FALSE
3207	Protein cordon-bleu OS=Homo sapiens GN=COBL PE=1 SV=2	COBL	sp|O75128|COBL_HUMAN	136 kDa	3	3	1	FALSE
3209	FAD-dependent oxidoreductase domain-containing protein 1 OS=Homo sapiens GN=FOXRED1 PE=1 SV=2	FOXRED1	sp|Q96CU9|FXRD1_HUMAN	54 kDa	3	3	1	FALSE
3219	Elongation of very long chain fatty acids protein 5 OS=Homo sapiens GN=ELOVL5 PE=1 SV=1	ELOVL5	sp|Q9NYP7|ELOV5_HUMAN	35 kDa	3	3	1	FALSE
3223	Uncharacterized protein C19orf43 OS=Homo sapiens GN=C19orf43 PE=1 SV=1	C19orf43	sp|Q9BQ61|CS043_HUMAN	18 kDa	3	3	1	FALSE
3226	Charged multivesicular body protein 5 OS=Homo sapiens GN=CHMP5 PE=1 SV=1	CHMP5	sp|Q9NZZ3|CHMP5_HUMAN	25 kDa	3	3	1	FALSE
3228	Alpha-1,6-mannosyl-glycoprotein 2-beta-N-acetylglucosaminyltransferase OS=Homo sapiens GN=MGAT2 PE=1 SV=1	MGAT2	sp|Q10469|MGAT2_HUMAN	52 kDa	3	3	1	FALSE
3230	Small nuclear ribonucleoprotein Sm D1 OS=Homo sapiens GN=SNRPD1 PE=1 SV=1	SNRPD1	sp|P62314|SMD1_HUMAN	13 kDa	3	3	1	FALSE
3232	KN motif and ankyrin repeat domain-containing protein 1 OS=Homo sapiens GN=KANK1 PE=1 SV=3	KANK1	sp|Q14678|KANK1_HUMAN	147 kDa	3	3	1	FALSE
3235	Polyamine-modulated factor 1 OS=Homo sapiens GN=PMF1 PE=1 SV=2	PMF1	sp|Q6P1K2|PMF1_HUMAN	23 kDa	3	3	1	FALSE
3238	3-beta-hydroxysteroid-Delta(8),Delta(7)-isomerase OS=Homo sapiens GN=EBP PE=1 SV=3	EBP	sp|Q15125|EBP_HUMAN	26 kDa	3	3	1	FALSE
3240	SNARE-associated protein Snapin OS=Homo sapiens GN=SNAPIN PE=1 SV=1	SNAPIN	sp|O95295|SNAPN_HUMAN	15 kDa	3	3	1	FALSE
3261	Kinesin-like protein KIF1B OS=Homo sapiens GN=KIF1B PE=1 SV=5	KIF1B	sp|O60333|KIF1B_HUMAN	204 kDa	3	3	1	FALSE
3263	Formin-like protein 3 OS=Homo sapiens GN=FMNL3 PE=1 SV=3	FMNL3	sp|Q8IVF7|FMNL3_HUMAN	117 kDa	3	3	1	FALSE
3264	Splicing factor, arginine/serine-rich 15 OS=Homo sapiens GN=SCAF4 PE=1 SV=3	SCAF4	sp|O95104|SFR15_HUMAN	126 kDa	3	3	1	FALSE
3270	Formin-like protein 2 OS=Homo sapiens GN=FMNL2 PE=1 SV=3	FMNL2	sp|Q96PY5|FMNL2_HUMAN	123 kDa	3	3	1	FALSE
3225	Chromobox protein homolog 5 OS=Homo sapiens GN=CBX5 PE=1 SV=1	CBX5	sp|P45973|CBX5_HUMAN	22 kDa	3	3	1	FALSE
57.11	Ras-related protein Rab-3D OS=Homo sapiens GN=RAB3D PE=1 SV=1	RAB3D	sp|O95716|RAB3D_HUMAN	24 kDa	4	4	1	FALSE
793.2	Poly(rC)-binding protein 3 OS=Homo sapiens GN=PCBP3 PE=2 SV=2	PCBP3	sp|P57721|PCBP3_HUMAN	39 kDa	4	4	1	FALSE
1133.2	Putative nascent polypeptide-associated complex subunit alpha-like protein OS=Homo sapiens GN=NACAP1 PE=5 SV=1	NACAP1	sp|Q9BZK3|NACP1_HUMAN	23 kDa	4	4	1	FALSE
1759.1	Histone H3.2 OS=Homo sapiens GN=HIST2H3A PE=1 SV=3	HIST2H3A	sp|Q71DI3|H32_HUMAN	15 kDa	4	4	1	FALSE
1759.2	Histone H3.3 OS=Homo sapiens GN=H3F3A PE=1 SV=2	H3F3A	sp|P84243|H33_HUMAN	15 kDa	4	4	1	FALSE
2488	Ubiquitin-40S ribosomal protein S27a OS=Homo sapiens GN=RPS27A PE=1 SV=2	RPS27A	sp|P62979|RS27A_HUMAN	18 kDa	4	4	1	FALSE
2497	Protein PRRC2A OS=Homo sapiens GN=PRRC2A PE=1 SV=3	PRRC2A	sp|P48634|PRC2A_HUMAN	229 kDa	4	4	1	FALSE
2499	Bone marrow stromal antigen 2 OS=Homo sapiens GN=BST2 PE=1 SV=1	BST2	sp|Q10589|BST2_HUMAN	20 kDa	4	4	1	FALSE
2512	Poly(ADP-ribose) glycohydrolase OS=Homo sapiens GN=PARG PE=1 SV=1	PARG	sp|Q86W56|PARG_HUMAN	111 kDa	4	4	1	FALSE
2516	Transmembrane 9 superfamily member 3 OS=Homo sapiens GN=TM9SF3 PE=1 SV=2	TM9SF3	sp|Q9HD45|TM9S3_HUMAN	68 kDa	4	4	1	FALSE
2518.1	Ras-associated and pleckstrin homology domains-containing protein 1 OS=Homo sapiens GN=RAPH1 PE=1 SV=3	RAPH1	sp|Q70E73|RAPH1_HUMAN	135 kDa	4	4	1	FALSE
2519	Probable ATP-dependent RNA helicase DHX40 OS=Homo sapiens GN=DHX40 PE=1 SV=2	DHX40	sp|Q8IX18|DHX40_HUMAN	89 kDa	4	4	1	FALSE
2525	Sperm-associated antigen 7 OS=Homo sapiens GN=SPAG7 PE=1 SV=2	SPAG7	sp|O75391|SPAG7_HUMAN	26 kDa	4	4	1	FALSE
2526	Malectin OS=Homo sapiens GN=MLEC PE=1 SV=1	MLEC	sp|Q14165|MLEC_HUMAN	32 kDa	4	4	1	FALSE
2533	Semaphorin-3C OS=Homo sapiens GN=SEMA3C PE=1 SV=2	SEMA3C	sp|Q99985|SEM3C_HUMAN	85 kDa	4	4	1	FALSE
2542	BAG family molecular chaperone regulator 1 OS=Homo sapiens GN=BAG1 PE=1 SV=4	BAG1	sp|Q99933|BAG1_HUMAN	39 kDa	4	4	1	FALSE
2545	NudC domain-containing protein 1 OS=Homo sapiens GN=NUDCD1 PE=1 SV=2	NUDCD1	sp|Q96RS6|NUDC1_HUMAN	67 kDa	4	4	1	FALSE
2549	Protein SGT1 OS=Homo sapiens GN=ECD PE=1 SV=1	ECD	sp|O95905|SGT1_HUMAN	73 kDa	4	4	1	FALSE
2555	NADH dehydrogenase [ubiquinone] iron-sulfur protein 7, mitochondrial OS=Homo sapiens GN=NDUFS7 PE=1 SV=3	NDUFS7	sp|O75251|NDUS7_HUMAN	24 kDa	4	4	1	FALSE
2559	Fibroblast growth factor 2 OS=Homo sapiens GN=FGF2 PE=1 SV=3	FGF2	sp|P09038|FGF2_HUMAN	31 kDa	4	4	1	FALSE
2562	39S ribosomal protein L24, mitochondrial OS=Homo sapiens GN=MRPL24 PE=1 SV=1	MRPL24	sp|Q96A35|RM24_HUMAN	25 kDa	4	4	1	FALSE
2563	Chitobiosyldiphosphodolichol beta-mannosyltransferase OS=Homo sapiens GN=ALG1 PE=1 SV=2	ALG1	sp|Q9BT22|ALG1_HUMAN	53 kDa	4	4	1	FALSE
2565	Vacuolar protein sorting-associated protein 18 homolog OS=Homo sapiens GN=VPS18 PE=1 SV=2	VPS18	sp|Q9P253|VPS18_HUMAN	110 kDa	4	4	1	FALSE
2566	Gamma-tubulin complex component 4 OS=Homo sapiens GN=TUBGCP4 PE=1 SV=1	TUBGCP4	sp|Q9UGJ1|GCP4_HUMAN	76 kDa	4	4	1	FALSE
2574	Nicastrin OS=Homo sapiens GN=NCSTN PE=1 SV=2	NCSTN	sp|Q92542|NICA_HUMAN	78 kDa	4	4	1	FALSE
2575	Palmitoyltransferase ZDHHC5 OS=Homo sapiens GN=ZDHHC5 PE=1 SV=2	ZDHHC5	sp|Q9C0B5|ZDHC5_HUMAN	78 kDa	4	4	1	FALSE
2577	Zinc finger Ran-binding domain-containing protein 2 OS=Homo sapiens GN=ZRANB2 PE=1 SV=2	ZRANB2	sp|O95218|ZRAB2_HUMAN	37 kDa	4	4	1	FALSE
2580	28S ribosomal protein S25, mitochondrial OS=Homo sapiens GN=MRPS25 PE=1 SV=1	MRPS25	sp|P82663|RT25_HUMAN	20 kDa	4	4	1	FALSE
2586	ER membrane protein complex subunit 7 OS=Homo sapiens GN=EMC7 PE=1 SV=1	EMC7	sp|Q9NPA0|EMC7_HUMAN	26 kDa	4	4	1	FALSE
2590	Very long-chain acyl-CoA synthetase OS=Homo sapiens GN=SLC27A2 PE=1 SV=2	SLC27A2	sp|O14975|S27A2_HUMAN	70 kDa	4	4	1	FALSE
2599	COMM domain-containing protein 2 OS=Homo sapiens GN=COMMD2 PE=1 SV=2	COMMD2	sp|Q86X83|COMD2_HUMAN	23 kDa	4	4	1	FALSE
2600	Zinc finger CCCH domain-containing protein 7A OS=Homo sapiens GN=ZC3H7A PE=1 SV=1	ZC3H7A	sp|Q8IWR0|Z3H7A_HUMAN	111 kDa	4	4	1	FALSE
2615.1	Probable tRNA pseudouridine synthase 1 OS=Homo sapiens GN=TRUB1 PE=1 SV=1	TRUB1	sp|Q8WWH5|TRUB1_HUMAN	37 kDa	4	4	1	FALSE
2616	WD repeat-containing protein 92 OS=Homo sapiens GN=WDR92 PE=1 SV=1	WDR92	sp|Q96MX6|WDR92_HUMAN	40 kDa	4	4	1	FALSE
2619	Thymocyte nuclear protein 1 OS=Homo sapiens GN=THYN1 PE=1 SV=1	THYN1	sp|Q9P016|THYN1_HUMAN	26 kDa	4	4	1	FALSE
2620	ER membrane protein complex subunit 3 OS=Homo sapiens GN=EMC3 PE=1 SV=3	EMC3	sp|Q9P0I2|EMC3_HUMAN	30 kDa	4	4	1	FALSE
2626	Rho-related GTP-binding protein RhoG OS=Homo sapiens GN=RHOG PE=1 SV=1	RHOG	sp|P84095|RHOG_HUMAN	21 kDa	4	4	1	FALSE
2634	Pre-mRNA-splicing factor RBM22 OS=Homo sapiens GN=RBM22 PE=1 SV=1	RBM22	sp|Q9NW64|RBM22_HUMAN	47 kDa	4	4	1	FALSE
2635	Serine/threonine-protein kinase TAO2 OS=Homo sapiens GN=TAOK2 PE=1 SV=2	TAOK2	sp|Q9UL54|TAOK2_HUMAN	138 kDa	4	4	1	FALSE
2636	Malignant T-cell-amplified sequence 1 OS=Homo sapiens GN=MCTS1 PE=1 SV=1	MCTS1	sp|Q9ULC4|MCTS1_HUMAN	21 kDa	4	4	1	FALSE
2641	Galactokinase OS=Homo sapiens GN=GALK1 PE=1 SV=1	GALK1	sp|P51570|GALK1_HUMAN	42 kDa	4	4	1	FALSE
2645	Ribosome biogenesis protein WDR12 OS=Homo sapiens GN=WDR12 PE=1 SV=2	WDR12	sp|Q9GZL7|WDR12_HUMAN	48 kDa	4	4	1	FALSE
2646	Nuclear receptor-binding protein OS=Homo sapiens GN=NRBP1 PE=1 SV=1	NRBP1	sp|Q9UHY1|NRBP_HUMAN	60 kDa	4	4	1	FALSE
2651	PCI domain-containing protein 2 OS=Homo sapiens GN=PCID2 PE=1 SV=2	PCID2	sp|Q5JVF3|PCID2_HUMAN	46 kDa	4	4	1	FALSE
2659	Fructosamine-3-kinase OS=Homo sapiens GN=FN3K PE=1 SV=1	FN3K	sp|Q9H479|FN3K_HUMAN	35 kDa	4	4	1	FALSE
2661	39S ribosomal protein L40, mitochondrial OS=Homo sapiens GN=MRPL40 PE=1 SV=1	MRPL40	sp|Q9NQ50|RM40_HUMAN	24 kDa	4	4	1	FALSE
2675	Glycogen synthase kinase-3 alpha OS=Homo sapiens GN=GSK3A PE=1 SV=2	GSK3A	sp|P49840|GSK3A_HUMAN	51 kDa	4	4	1	FALSE
2681	Zinc finger CCCH-type antiviral protein 1-like OS=Homo sapiens GN=ZC3HAV1L PE=1 SV=2	ZC3HAV1L	sp|Q96H79|ZCCHL_HUMAN	33 kDa	4	4	1	FALSE
2682	Lymphokine-activated killer T-cell-originated protein kinase OS=Homo sapiens GN=PBK PE=1 SV=3	PBK	sp|Q96KB5|TOPK_HUMAN	36 kDa	4	4	1	FALSE
2687	Serine/threonine-protein kinase RIO2 OS=Homo sapiens GN=RIOK2 PE=1 SV=2	RIOK2	sp|Q9BVS4|RIOK2_HUMAN	63 kDa	4	4	1	FALSE
2688	Dynactin subunit 4 OS=Homo sapiens GN=DCTN4 PE=1 SV=1	DCTN4	sp|Q9UJW0|DCTN4_HUMAN	52 kDa	4	4	1	FALSE
2692	PRA1 family protein 3 OS=Homo sapiens GN=ARL6IP5 PE=1 SV=1	ARL6IP5	sp|O75915|PRAF3_HUMAN	22 kDa	4	4	1	FALSE
2693	Ubiquitin-like protein ISG15 OS=Homo sapiens GN=ISG15 PE=1 SV=5	ISG15	sp|P05161|ISG15_HUMAN	18 kDa	4	4	1	FALSE
2694	ES1 protein homolog, mitochondrial OS=Homo sapiens GN=C21orf33 PE=1 SV=3	C21orf33	sp|P30042|ES1_HUMAN	28 kDa	4	4	1	FALSE
2700	PEST proteolytic signal-containing nuclear protein OS=Homo sapiens GN=PCNP PE=1 SV=2	PCNP	sp|Q8WW12|PCNP_HUMAN	19 kDa	4	4	1	FALSE
2709	Metalloreductase STEAP3 OS=Homo sapiens GN=STEAP3 PE=1 SV=2	STEAP3	sp|Q658P3|STEA3_HUMAN	55 kDa	4	4	1	FALSE
2710	HAUS augmin-like complex subunit 8 OS=Homo sapiens GN=HAUS8 PE=1 SV=3	HAUS8	sp|Q9BT25|HAUS8_HUMAN	45 kDa	4	4	1	FALSE
2720	Peptidyl-prolyl cis-trans isomerase-like 1 OS=Homo sapiens GN=PPIL1 PE=1 SV=1	PPIL1	sp|Q9Y3C6|PPIL1_HUMAN	18 kDa	4	4	1	FALSE
2724	Cold-inducible RNA-binding protein OS=Homo sapiens GN=CIRBP PE=1 SV=1	CIRBP	sp|Q14011|CIRBP_HUMAN	19 kDa	4	4	1	FALSE
2729	Non-homologous end-joining factor 1 OS=Homo sapiens GN=NHEJ1 PE=1 SV=1	NHEJ1	sp|Q9H9Q4|NHEJ1_HUMAN	33 kDa	4	4	1	FALSE
2734	Dual specificity protein phosphatase 3 OS=Homo sapiens GN=DUSP3 PE=1 SV=1	DUSP3	sp|P51452|DUS3_HUMAN	20 kDa	4	4	1	FALSE
2736	TNF receptor-associated factor 2 OS=Homo sapiens GN=TRAF2 PE=1 SV=2	TRAF2	sp|Q12933|TRAF2_HUMAN	56 kDa	4	4	1	FALSE
2742	Stromal cell-derived factor 2-like protein 1 OS=Homo sapiens GN=SDF2L1 PE=1 SV=2	SDF2L1	sp|Q9HCN8|SDF2L_HUMAN	24 kDa	4	4	1	FALSE
2743	L-aminoadipate-semialdehyde dehydrogenase-phosphopantetheinyl transferase OS=Homo sapiens GN=AASDHPPT PE=1 SV=2	AASDHPPT	sp|Q9NRN7|ADPPT_HUMAN	36 kDa	4	4	1	FALSE
2750	Cell division cycle protein 123 homolog OS=Homo sapiens GN=CDC123 PE=1 SV=1	CDC123	sp|O75794|CD123_HUMAN	39 kDa	4	4	1	FALSE
2756	M-phase phosphoprotein 6 OS=Homo sapiens GN=MPHOSPH6 PE=1 SV=2	MPHOSPH6	sp|Q99547|MPH6_HUMAN	19 kDa	4	4	1	FALSE
2759	7,8-dihydro-8-oxoguanine triphosphatase OS=Homo sapiens GN=NUDT1 PE=1 SV=3	NUDT1	sp|P36639|8ODP_HUMAN	23 kDa	4	4	1	FALSE
2775	Serine/threonine-protein phosphatase 2A 56 kDa regulatory subunit alpha isoform OS=Homo sapiens GN=PPP2R5A PE=1 SV=1	PPP2R5A	sp|Q15172|2A5A_HUMAN	56 kDa	4	4	1	FALSE
2782	Mitotic spindle-associated MMXD complex subunit MIP18 OS=Homo sapiens GN=FAM96B PE=1 SV=1	FAM96B	sp|Q9Y3D0|MIP18_HUMAN	18 kDa	4	4	1	FALSE
2801	Ras-related protein Rab-23 OS=Homo sapiens GN=RAB23 PE=1 SV=1	RAB23	sp|Q9ULC3|RAB23_HUMAN	27 kDa	4	4	1	FALSE
2815	60S ribosomal protein L35a OS=Homo sapiens GN=RPL35A PE=1 SV=2	RPL35A	sp|P18077|RL35A_HUMAN	13 kDa	4	4	1	FALSE
2823	ATP-dependent RNA helicase DDX50 OS=Homo sapiens GN=DDX50 PE=1 SV=1	DDX50	sp|Q9BQ39|DDX50_HUMAN	83 kDa	4	4	1	FALSE
2833	Protein tyrosine phosphatase type IVA 2 OS=Homo sapiens GN=PTP4A2 PE=1 SV=1	PTP4A2	sp|Q12974|TP4A2_HUMAN	19 kDa	4	4	1	FALSE
13.5	Putative heat shock protein HSP 90-alpha A4 OS=Homo sapiens GN=HSP90AA4P PE=5 SV=1	HSP90AA4P	sp|Q58FG1|HS904_HUMAN	48 kDa	5	5	1	FALSE
41.4	Tubulin alpha chain-like 3 OS=Homo sapiens GN=TUBAL3 PE=1 SV=2	TUBAL3	sp|A6NHL2|TBAL3_HUMAN	50 kDa	5	5	1	FALSE
1431.2	ADP-ribosylation factor-like protein 8A OS=Homo sapiens GN=ARL8A PE=1 SV=1	ARL8A	sp|Q96BM9|ARL8A_HUMAN	21 kDa	5	5	1	FALSE
1452.2	Ras-related C3 botulinum toxin substrate 2 OS=Homo sapiens GN=RAC2 PE=1 SV=1	RAC2	sp|P15153|RAC2_HUMAN	21 kDa	5	5	1	FALSE
1595.2	Muscleblind-like protein 2 OS=Homo sapiens GN=MBNL2 PE=1 SV=2	MBNL2	sp|Q5VZF2|MBNL2_HUMAN	41 kDa	5	5	1	FALSE
1831.1	Ubiquitin-conjugating enzyme E2 variant 1 OS=Homo sapiens GN=UBE2V1 PE=1 SV=2	UBE2V1	sp|Q13404|UB2V1_HUMAN	16 kDa	5	5	1	FALSE
2085.1	Ras-related protein Rab-27A OS=Homo sapiens GN=RAB27A PE=1 SV=3	RAB27A	sp|P51159|RB27A_HUMAN	25 kDa	5	5	1	FALSE
2201	Geranylgeranyl transferase type-2 subunit beta OS=Homo sapiens GN=RABGGTB PE=1 SV=2	RABGGTB	sp|P53611|PGTB2_HUMAN	37 kDa	5	5	1	FALSE
2217	UPF0505 protein C16orf62 OS=Homo sapiens GN=C16orf62 PE=1 SV=2	C16orf62	sp|Q7Z3J2|CP062_HUMAN	110 kDa	5	5	1	FALSE
2232	40S ribosomal protein S24 OS=Homo sapiens GN=RPS24 PE=1 SV=1	RPS24	sp|P62847|RS24_HUMAN	15 kDa	5	5	1	FALSE
2233	Proteasome subunit beta type-6 OS=Homo sapiens GN=PSMB6 PE=1 SV=4	PSMB6	sp|P28072|PSB6_HUMAN	25 kDa	5	5	1	FALSE
2243	Probable ATP-dependent RNA helicase DDX41 OS=Homo sapiens GN=DDX41 PE=1 SV=2	DDX41	sp|Q9UJV9|DDX41_HUMAN	70 kDa	5	5	1	FALSE
2247	40S ribosomal protein S20 OS=Homo sapiens GN=RPS20 PE=1 SV=1	RPS20	sp|P60866|RS20_HUMAN	13 kDa	5	5	1	FALSE
2251.1	High mobility group protein B3 OS=Homo sapiens GN=HMGB3 PE=1 SV=4	HMGB3	sp|O15347|HMGB3_HUMAN	23 kDa	5	5	1	FALSE
2260	Serine/arginine-rich splicing factor 11 OS=Homo sapiens GN=SRSF11 PE=1 SV=1	SRSF11	sp|Q05519|SRS11_HUMAN	54 kDa	5	5	1	FALSE
2266	Protein 4.1 OS=Homo sapiens GN=EPB41 PE=1 SV=4	EPB41	sp|P11171|41_HUMAN	97 kDa	5	5	1	FALSE
2273	ETS domain-containing transcription factor ERF OS=Homo sapiens GN=ERF PE=1 SV=2	ERF	sp|P50548|ERF_HUMAN	59 kDa	5	5	1	FALSE
2280	Mesencephalic astrocyte-derived neurotrophic factor OS=Homo sapiens GN=MANF PE=1 SV=3	MANF	sp|P55145|MANF_HUMAN	21 kDa	5	5	1	FALSE
2285	Coatomer subunit zeta-1 OS=Homo sapiens GN=COPZ1 PE=1 SV=1	COPZ1	sp|P61923|COPZ1_HUMAN	20 kDa	5	5	1	FALSE
2297	GPI transamidase component PIG-T OS=Homo sapiens GN=PIGT PE=1 SV=1	PIGT	sp|Q969N2|PIGT_HUMAN	66 kDa	5	5	1	FALSE
2301	NADH dehydrogenase [ubiquinone] 1 beta subcomplex subunit 10 OS=Homo sapiens GN=NDUFB10 PE=1 SV=3	NDUFB10	sp|O96000|NDUBA_HUMAN	21 kDa	5	5	1	FALSE
2303	60S ribosomal protein L19 OS=Homo sapiens GN=RPL19 PE=1 SV=1	RPL19	sp|P84098|RL19_HUMAN	23 kDa	5	5	1	FALSE
2313	General transcription factor 3C polypeptide 2 OS=Homo sapiens GN=GTF3C2 PE=1 SV=2	GTF3C2	sp|Q8WUA4|TF3C2_HUMAN	101 kDa	5	5	1	FALSE
2326	DNA-directed RNA polymerase II subunit RPB3 OS=Homo sapiens GN=POLR2C PE=1 SV=2	POLR2C	sp|P19387|RPB3_HUMAN	31 kDa	5	5	1	FALSE
2333	Protein CMSS1 OS=Homo sapiens GN=CMSS1 PE=1 SV=2	CMSS1	sp|Q9BQ75|CMS1_HUMAN	32 kDa	5	5	1	FALSE
2337	28S ribosomal protein S5, mitochondrial OS=Homo sapiens GN=MRPS5 PE=1 SV=2	MRPS5	sp|P82675|RT05_HUMAN	48 kDa	5	5	1	FALSE
2345	Protein RTF2 homolog OS=Homo sapiens GN=RTFDC1 PE=1 SV=3	RTFDC1	sp|Q9BY42|RTF2_HUMAN	34 kDa	5	5	1	FALSE
2352	Mitochondrial import inner membrane translocase subunit TIM50 OS=Homo sapiens GN=TIMM50 PE=1 SV=2	TIMM50	sp|Q3ZCQ8|TIM50_HUMAN	40 kDa	5	5	1	FALSE
2355	Histone H1x OS=Homo sapiens GN=H1FX PE=1 SV=1	H1FX	sp|Q92522|H1X_HUMAN	22 kDa	5	5	1	FALSE
2359	Arginine and glutamate-rich protein 1 OS=Homo sapiens GN=ARGLU1 PE=1 SV=1	ARGLU1	sp|Q9NWB6|ARGL1_HUMAN	33 kDa	5	5	1	FALSE
2369	Negative elongation factor A OS=Homo sapiens GN=NELFA PE=1 SV=3	NELFA	sp|Q9H3P2|NELFA_HUMAN	57 kDa	5	5	1	FALSE
2373.1	Testisin OS=Homo sapiens GN=PRSS21 PE=1 SV=1	PRSS21	sp|Q9Y6M0|TEST_HUMAN	35 kDa	5	5	1	FALSE
2382	Lysosome membrane protein 2 OS=Homo sapiens GN=SCARB2 PE=1 SV=2	SCARB2	sp|Q14108|SCRB2_HUMAN	54 kDa	5	5	1	FALSE
2385	Nucleolar protein 16 OS=Homo sapiens GN=NOP16 PE=1 SV=2	NOP16	sp|Q9Y3C1|NOP16_HUMAN	21 kDa	5	5	1	FALSE
2386	Synaptobrevin homolog YKT6 OS=Homo sapiens GN=YKT6 PE=1 SV=1	YKT6	sp|O15498|YKT6_HUMAN	22 kDa	5	5	1	FALSE
2388	HAUS augmin-like complex subunit 5 OS=Homo sapiens GN=HAUS5 PE=1 SV=2	HAUS5	sp|O94927|HAUS5_HUMAN	72 kDa	5	5	1	FALSE
2392	Fatty acyl-CoA reductase 1 OS=Homo sapiens GN=FAR1 PE=1 SV=1	FAR1	sp|Q8WVX9|FACR1_HUMAN	59 kDa	5	5	1	FALSE
2397	Translocating chain-associated membrane protein 1 OS=Homo sapiens GN=TRAM1 PE=1 SV=3	TRAM1	sp|Q15629|TRAM1_HUMAN	43 kDa	5	5	1	FALSE
2401	Uncharacterized protein C9orf78 OS=Homo sapiens GN=C9orf78 PE=1 SV=1	C9orf78	sp|Q9NZ63|CI078_HUMAN	34 kDa	5	5	1	FALSE
2403	Bifunctional methylenetetrahydrofolate dehydrogenase/cyclohydrolase, mitochondrial OS=Homo sapiens GN=MTHFD2 PE=1 SV=2	MTHFD2	sp|P13995|MTDC_HUMAN	38 kDa	5	5	1	FALSE
2406	39S ribosomal protein L21, mitochondrial OS=Homo sapiens GN=MRPL21 PE=1 SV=2	MRPL21	sp|Q7Z2W9|RM21_HUMAN	23 kDa	5	5	1	FALSE
2416	Probable tRNA pseudouridine synthase 2 OS=Homo sapiens GN=TRUB2 PE=1 SV=1	TRUB2	sp|O95900|TRUB2_HUMAN	37 kDa	5	5	1	FALSE
2419	Vesicle-associated membrane protein 7 OS=Homo sapiens GN=VAMP7 PE=1 SV=3	VAMP7	sp|P51809|VAMP7_HUMAN	25 kDa	5	5	1	FALSE
2436	Ras-related protein R-Ras OS=Homo sapiens GN=RRAS PE=1 SV=1	RRAS	sp|P10301|RRAS_HUMAN	23 kDa	5	5	1	FALSE
2442	Rho-related GTP-binding protein RhoF OS=Homo sapiens GN=RHOF PE=1 SV=1	RHOF	sp|Q9HBH0|RHOF_HUMAN	24 kDa	5	5	1	FALSE
2483	Guanine nucleotide-binding protein subunit beta-4 OS=Homo sapiens GN=GNB4 PE=1 SV=3	GNB4	sp|Q9HAV0|GBB4_HUMAN	38 kDa	5	5	1	FALSE
2484	N-alpha-acetyltransferase 16, NatA auxiliary subunit OS=Homo sapiens GN=NAA16 PE=1 SV=2	NAA16	sp|Q6N069|NAA16_HUMAN	101 kDa	5	5	1	FALSE
2486	Unconventional myosin-Ia OS=Homo sapiens GN=MYO1A PE=1 SV=1	MYO1A	sp|Q9UBC5|MYO1A_HUMAN	118 kDa	5	5	1	FALSE
57.7	Ras-related protein Rab-8B OS=Homo sapiens GN=RAB8B PE=1 SV=2	RAB8B	sp|Q92930|RAB8B_HUMAN	24 kDa	6	6	1	FALSE
1283.2	Serine/threonine-protein kinase 24 OS=Homo sapiens GN=STK24 PE=1 SV=1	STK24	sp|Q9Y6E0|STK24_HUMAN	49 kDa	6	6	1	FALSE
1955	39S ribosomal protein L12, mitochondrial OS=Homo sapiens GN=MRPL12 PE=1 SV=2	MRPL12	sp|P52815|RM12_HUMAN	21 kDa	6	6	1	FALSE
1960	Serine/arginine repetitive matrix protein 1 OS=Homo sapiens GN=SRRM1 PE=1 SV=2	SRRM1	sp|Q8IYB3|SRRM1_HUMAN	102 kDa	6	6	1	FALSE
1961.1	RNA-binding protein 39 OS=Homo sapiens GN=RBM39 PE=1 SV=2	RBM39	sp|Q14498|RBM39_HUMAN	59 kDa	6	6	1	FALSE
1967	Solute carrier family 2, facilitated glucose transporter member 1 OS=Homo sapiens GN=SLC2A1 PE=1 SV=2	SLC2A1	sp|P11166|GTR1_HUMAN	54 kDa	6	6	1	FALSE
1977	SWI/SNF-related matrix-associated actin-dependent regulator of chromatin subfamily A containing DEAD/H box 1 OS=Homo sapiens GN=SMARCAD1 PE=1 SV=2	SMARCAD1	sp|Q9H4L7|SMRCD_HUMAN	117 kDa	6	6	1	FALSE
1998	60S ribosomal protein L24 OS=Homo sapiens GN=RPL24 PE=1 SV=1	RPL24	sp|P83731|RL24_HUMAN	18 kDa	6	6	1	FALSE
2002.1	Mitochondrial glutamate carrier 1 OS=Homo sapiens GN=SLC25A22 PE=1 SV=1	SLC25A22	sp|Q9H936|GHC1_HUMAN	34 kDa	6	6	1	FALSE
2007	Ragulator complex protein LAMTOR1 OS=Homo sapiens GN=LAMTOR1 PE=1 SV=2	LAMTOR1	sp|Q6IAA8|LTOR1_HUMAN	18 kDa	6	6	1	FALSE
2009	Mitochondrial fission factor OS=Homo sapiens GN=MFF PE=1 SV=1	MFF	sp|Q9GZY8|MFF_HUMAN	38 kDa	6	6	1	FALSE
2011	CTTNBP2 N-terminal-like protein OS=Homo sapiens GN=CTTNBP2NL PE=1 SV=2	CTTNBP2NL	sp|Q9P2B4|CT2NL_HUMAN	70 kDa	6	6	1	FALSE
2016	Clathrin light chain A OS=Homo sapiens GN=CLTA PE=1 SV=1	CLTA	sp|P09496|CLCA_HUMAN	27 kDa	6	6	1	FALSE
2022	Calponin-3 OS=Homo sapiens GN=CNN3 PE=1 SV=1	CNN3	sp|Q15417|CNN3_HUMAN	36 kDa	6	6	1	FALSE
2025	Sorting nexin-27 OS=Homo sapiens GN=SNX27 PE=1 SV=2	SNX27	sp|Q96L92|SNX27_HUMAN	61 kDa	6	6	1	FALSE
2026	28S ribosomal protein S26, mitochondrial OS=Homo sapiens GN=MRPS26 PE=1 SV=1	MRPS26	sp|Q9BYN8|RT26_HUMAN	24 kDa	6	6	1	FALSE
2035	40S ribosomal protein S23 OS=Homo sapiens GN=RPS23 PE=1 SV=3	RPS23	sp|P62266|RS23_HUMAN	16 kDa	6	6	1	FALSE
2043	G patch domain and KOW motifs-containing protein OS=Homo sapiens GN=GPKOW PE=1 SV=2	GPKOW	sp|Q92917|GPKOW_HUMAN	52 kDa	6	6	1	FALSE
2050	Ribosome-recycling factor, mitochondrial OS=Homo sapiens GN=MRRF PE=1 SV=1	MRRF	sp|Q96E11|RRFM_HUMAN	29 kDa	6	6	1	FALSE
2052	Threonine--tRNA ligase, mitochondrial OS=Homo sapiens GN=TARS2 PE=1 SV=1	TARS2	sp|Q9BW92|SYTM_HUMAN	81 kDa	6	6	1	FALSE
2060	Transmembrane emp24 domain-containing protein 9 OS=Homo sapiens GN=TMED9 PE=1 SV=2	TMED9	sp|Q9BVK6|TMED9_HUMAN	27 kDa	6	6	1	FALSE
2061	UPF0488 protein C8orf33 OS=Homo sapiens GN=C8orf33 PE=1 SV=1	C8orf33	sp|Q9H7E9|CH033_HUMAN	25 kDa	6	6	1	FALSE
2063	Metaxin-2 OS=Homo sapiens GN=MTX2 PE=1 SV=1	MTX2	sp|O75431|MTX2_HUMAN	30 kDa	6	6	1	FALSE
2067	DNA polymerase delta subunit 2 OS=Homo sapiens GN=POLD2 PE=1 SV=1	POLD2	sp|P49005|DPOD2_HUMAN	51 kDa	6	6	1	FALSE
2070	Ubiquitin fusion degradation protein 1 homolog OS=Homo sapiens GN=UFD1L PE=1 SV=3	UFD1L	sp|Q92890|UFD1_HUMAN	35 kDa	6	6	1	FALSE
2071	Mediator of RNA polymerase II transcription subunit 15 OS=Homo sapiens GN=MED15 PE=1 SV=2	MED15	sp|Q96RN5|MED15_HUMAN	87 kDa	6	6	1	FALSE
2086	60S ribosomal protein L30 OS=Homo sapiens GN=RPL30 PE=1 SV=2	RPL30	sp|P62888|RL30_HUMAN	13 kDa	6	6	1	FALSE
2089	U4/U6 small nuclear ribonucleoprotein Prp31 OS=Homo sapiens GN=PRPF31 PE=1 SV=2	PRPF31	sp|Q8WWY3|PRP31_HUMAN	55 kDa	6	6	1	FALSE
2092	mRNA cap guanine-N7 methyltransferase OS=Homo sapiens GN=RNMT PE=1 SV=1	RNMT	sp|O43148|MCES_HUMAN	55 kDa	6	6	1	FALSE
2105	Hematological and neurological expressed 1-like protein OS=Homo sapiens GN=HN1L PE=1 SV=1	HN1L	sp|Q9H910|HN1L_HUMAN	20 kDa	6	6	1	FALSE
2122	PITH domain-containing protein 1 OS=Homo sapiens GN=PITHD1 PE=1 SV=1	PITHD1	sp|Q9GZP4|PITH1_HUMAN	24 kDa	6	6	1	FALSE
2124	Peptidyl-prolyl cis-trans isomerase FKBP11 OS=Homo sapiens GN=FKBP11 PE=1 SV=1	FKBP11	sp|Q9NYL4|FKB11_HUMAN	22 kDa	6	6	1	FALSE
2137	Histone H2A.Z OS=Homo sapiens GN=H2AFZ PE=1 SV=2	H2AFZ	sp|P0C0S5|H2AZ_HUMAN	14 kDa	6	6	1	FALSE
2158	Splicing factor 45 OS=Homo sapiens GN=RBM17 PE=1 SV=1	RBM17	sp|Q96I25|SPF45_HUMAN	45 kDa	6	6	1	FALSE
2167	Dual specificity protein phosphatase 23 OS=Homo sapiens GN=DUSP23 PE=1 SV=1	DUSP23	sp|Q9BVJ7|DUS23_HUMAN	17 kDa	6	6	1	FALSE
2175	Mannose-1-phosphate guanyltransferase beta OS=Homo sapiens GN=GMPPB PE=1 SV=2	GMPPB	sp|Q9Y5P6|GMPPB_HUMAN	40 kDa	6	6	1	FALSE
2177	Peroxisomal membrane protein PEX16 OS=Homo sapiens GN=PEX16 PE=1 SV=2	PEX16	sp|Q9Y5Y5|PEX16_HUMAN	39 kDa	6	6	1	FALSE
2180	Putative ATP-dependent Clp protease proteolytic subunit, mitochondrial OS=Homo sapiens GN=CLPP PE=1 SV=1	CLPP	sp|Q16740|CLPP_HUMAN	30 kDa	6	6	1	FALSE
2185	Trafficking protein particle complex subunit 5 OS=Homo sapiens GN=TRAPPC5 PE=1 SV=1	TRAPPC5	sp|Q8IUR0|TPPC5_HUMAN	21 kDa	6	6	1	FALSE
2193	Ras-related protein Rab-5B OS=Homo sapiens GN=RAB5B PE=1 SV=1	RAB5B	sp|P61020|RAB5B_HUMAN	24 kDa	6	6	1	FALSE
2199	Protein tyrosine phosphatase type IVA 1 OS=Homo sapiens GN=PTP4A1 PE=1 SV=2	PTP4A1	sp|Q93096|TP4A1_HUMAN	20 kDa	6	6	1	FALSE
1135.2	Rho-related GTP-binding protein RhoC OS=Homo sapiens GN=RHOC PE=1 SV=1	RHOC	sp|P08134|RHOC_HUMAN	22 kDa	7	7	1	FALSE
1595.1	Muscleblind-like protein 1 OS=Homo sapiens GN=MBNL1 PE=1 SV=2	MBNL1	sp|Q9NR56|MBNL1_HUMAN	42 kDa	7	7	1	FALSE
1757	DnaJ homolog subfamily C member 21 OS=Homo sapiens GN=DNAJC21 PE=1 SV=2	DNAJC21	sp|Q5F1R6|DJC21_HUMAN	62 kDa	7	7	1	FALSE
1761	U2 snRNP-associated SURP motif-containing protein OS=Homo sapiens GN=U2SURP PE=1 SV=2	U2SURP	sp|O15042|SR140_HUMAN	118 kDa	7	7	1	FALSE
1794	Ran-binding protein 3 OS=Homo sapiens GN=RANBP3 PE=1 SV=1	RANBP3	sp|Q9H6Z4|RANB3_HUMAN	60 kDa	7	7	1	FALSE
1803	Histone H1.5 OS=Homo sapiens GN=HIST1H1B PE=1 SV=3	HIST1H1B	sp|P16401|H15_HUMAN	23 kDa	7	7	1	FALSE
1804	Transmembrane protein 33 OS=Homo sapiens GN=TMEM33 PE=1 SV=2	TMEM33	sp|P57088|TMM33_HUMAN	28 kDa	7	7	1	FALSE
1811	Tumor protein D52 OS=Homo sapiens GN=TPD52 PE=1 SV=2	TPD52	sp|P55327|TPD52_HUMAN	24 kDa	7	7	1	FALSE
1815	Calcium homeostasis endoplasmic reticulum protein OS=Homo sapiens GN=CHERP PE=1 SV=3	CHERP	sp|Q8IWX8|CHERP_HUMAN	104 kDa	7	7	1	FALSE
1820.1	Protein FRG1 OS=Homo sapiens GN=FRG1 PE=1 SV=1	FRG1	sp|Q14331|FRG1_HUMAN	29 kDa	7	7	1	FALSE
1822.1	Protein lin-7 homolog C OS=Homo sapiens GN=LIN7C PE=1 SV=1	LIN7C	sp|Q9NUP9|LIN7C_HUMAN	22 kDa	7	7	1	FALSE
1826	Thymidine kinase, cytosolic OS=Homo sapiens GN=TK1 PE=1 SV=2	TK1	sp|P04183|KITH_HUMAN	25 kDa	7	7	1	FALSE
1836	5-azacytidine-induced protein 1 OS=Homo sapiens GN=AZI1 PE=1 SV=3	AZI1	sp|Q9UPN4|AZI1_HUMAN	122 kDa	7	7	1	FALSE
1838	Succinyl-CoA ligase [ADP/GDP-forming] subunit alpha, mitochondrial OS=Homo sapiens GN=SUCLG1 PE=1 SV=4	SUCLG1	sp|P53597|SUCA_HUMAN	36 kDa	7	7	1	FALSE
1840	39S ribosomal protein L4, mitochondrial OS=Homo sapiens GN=MRPL4 PE=1 SV=1	MRPL4	sp|Q9BYD3|RM04_HUMAN	35 kDa	7	7	1	FALSE
1849	Raftlin OS=Homo sapiens GN=RFTN1 PE=1 SV=4	RFTN1	sp|Q14699|RFTN1_HUMAN	63 kDa	7	7	1	FALSE
1853	CCR4-NOT transcription complex subunit 10 OS=Homo sapiens GN=CNOT10 PE=1 SV=1	CNOT10	sp|Q9H9A5|CNO10_HUMAN	82 kDa	7	7	1	FALSE
1857	Succinate dehydrogenase [ubiquinone] iron-sulfur subunit, mitochondrial OS=Homo sapiens GN=SDHB PE=1 SV=3	SDHB	sp|P21912|SDHB_HUMAN	32 kDa	7	7	1	FALSE
1858	Flavin reductase (NADPH) OS=Homo sapiens GN=BLVRB PE=1 SV=3	BLVRB	sp|P30043|BLVRB_HUMAN	22 kDa	7	7	1	FALSE
1865	Copine-3 OS=Homo sapiens GN=CPNE3 PE=1 SV=1	CPNE3	sp|O75131|CPNE3_HUMAN	60 kDa	7	7	1	FALSE
1868	Reticulocalbin-2 OS=Homo sapiens GN=RCN2 PE=1 SV=1	RCN2	sp|Q14257|RCN2_HUMAN	37 kDa	7	7	1	FALSE
[truncated: 2,868 more rows]

## Sheet: G1S EHMT2- Raw
Unique Peptide Counts_G1/S HeLa Lysate_EHMT2
#	Identified Proteins		Accession Number (UniProtKB)	MW	IgG	EHMT2	ratio	HIT
12	Titin OS=Homo sapiens GN=TTN PE=1 SV=4	TTN	sp|Q8WZ42|TITIN_HUMAN	3816 kDa	1	203	203	TRUE
190.1	Basic salivary proline-rich protein 1 OS=Homo sapiens GN=PRB1 PE=1 SV=2	PRB1	sp|P04280|PRP1_HUMAN	39 kDa	0	61	61	TRUE
115	Histone-lysine N-methyltransferase EHMT2 OS=Homo sapiens GN=EHMT2 PE=1 SV=3	EHMT2	sp|Q96KQ7|EHMT2_HUMAN	132 kDa	0	57	57	TRUE
190.2	Basic salivary proline-rich protein 2 OS=Homo sapiens GN=PRB2 PE=1 SV=3	PRB2	sp|P02812|PRB2_HUMAN	41 kDa	0	55	55	TRUE
169	Histone-lysine N-methyltransferase EHMT1 OS=Homo sapiens GN=EHMT1 PE=1 SV=4	EHMT1	sp|Q9H9B1|EHMT1_HUMAN	141 kDa	0	54	54	TRUE
219	Protein Wiz OS=Homo sapiens GN=WIZ PE=1 SV=2	WIZ	sp|O95785|WIZ_HUMAN	179 kDa	0	51	51	TRUE
521.1	Hemoglobin subunit alpha OS=Homo sapiens GN=HBA1 PE=1 SV=2	HBA1	sp|P69905|HBA_HUMAN	15 kDa	0	47	47	TRUE
335	Mediator of RNA polymerase II transcription subunit 14 OS=Homo sapiens GN=MED14 PE=1 SV=2	MED14	sp|O60244|MED14_HUMAN	161 kDa	0	42	42	TRUE
274	Desmoglein-1 OS=Homo sapiens GN=DSG1 PE=1 SV=2	DSG1	sp|Q02413|DSG1_HUMAN	114 kDa	1	34	34	TRUE
746.1	Hemoglobin subunit beta OS=Homo sapiens GN=HBB PE=1 SV=2	HBB	sp|P68871|HBB_HUMAN	16 kDa	0	33	33	TRUE
848	FH1/FH2 domain-containing protein 1 OS=Homo sapiens GN=FHOD1 PE=1 SV=3	FHOD1	sp|Q9Y613|FHOD1_HUMAN	127 kDa	0	33	33	TRUE
998.1	Alpha-amylase 1 OS=Homo sapiens GN=AMY1A PE=1 SV=2	AMY1A	sp|P04745|AMY1_HUMAN	58 kDa	0	31	31	TRUE
1321	Creatine kinase M-type OS=Homo sapiens GN=CKM PE=1 SV=2	CKM	sp|P06732|KCRM_HUMAN	43 kDa	1	30	30	TRUE
417	Filaggrin-2 OS=Homo sapiens GN=FLG2 PE=1 SV=1	FLG2	sp|Q5D862|FILA2_HUMAN	248 kDa	1	26	26	TRUE
746.2	Hemoglobin subunit delta OS=Homo sapiens GN=HBD PE=1 SV=2	HBD	sp|P02042|HBD_HUMAN	16 kDa	0	25	25	TRUE
998.2	Alpha-amylase 2B OS=Homo sapiens GN=AMY2B PE=1 SV=1	AMY2B	sp|P19961|AMY2B_HUMAN	58 kDa	0	25	25	TRUE
1318	Salivary acidic proline-rich phosphoprotein 1/2 OS=Homo sapiens GN=PRH1 PE=1 SV=2	PRH1	sp|P02810|PRPC_HUMAN	17 kDa	0	25	25	TRUE
1073	Chromodomain Y-like protein OS=Homo sapiens GN=CDYL PE=1 SV=2	CDYL	sp|Q9Y232|CDYL1_HUMAN	66 kDa	0	25	25	TRUE
547	Filaggrin OS=Homo sapiens GN=FLG PE=1 SV=3	FLG	sp|P20930|FILA_HUMAN	435 kDa	1	25	25	TRUE
684	Leucine-rich repeat-containing protein 15 OS=Homo sapiens GN=LRRC15 PE=1 SV=2	LRRC15	sp|Q8TF66|LRC15_HUMAN	64 kDa	0	22	22	TRUE
1027	Protein-glutamine gamma-glutamyltransferase E OS=Homo sapiens GN=TGM3 PE=1 SV=4	TGM3	sp|Q08188|TGM3_HUMAN	77 kDa	0	22	22	TRUE
325	Cytoplasmic dynein 1 heavy chain 1 OS=Homo sapiens GN=DYNC1H1 PE=1 SV=5	DYNC1H1	sp|Q14204|DYHC1_HUMAN	532 kDa	0	22	22	TRUE
911.1	Serine/threonine-protein kinase tousled-like 2 OS=Homo sapiens GN=TLK2 PE=1 SV=2	TLK2	sp|Q86UE8|TLK2_HUMAN	88 kDa	1	20	20	TRUE
32	Desmoplakin OS=Homo sapiens GN=DSP PE=1 SV=3	DSP	sp|P15924|DESP_HUMAN	332 kDa	7	134	19.1429	TRUE
610	Rho guanine nucleotide exchange factor 1 OS=Homo sapiens GN=ARHGEF1 PE=1 SV=2	ARHGEF1	sp|Q92888|ARHG1_HUMAN	102 kDa	2	33	16.5	TRUE
790	Desmocollin-1 OS=Homo sapiens GN=DSC1 PE=1 SV=2	DSC1	sp|Q08554|DSC1_HUMAN	100 kDa	1	16	16	TRUE
1469	Molybdenum cofactor sulfurase OS=Homo sapiens GN=MOCOS PE=1 SV=2	MOCOS	sp|Q96EN8|MOCOS_HUMAN	98 kDa	1	16	16	TRUE
1851	Vang-like protein 1 OS=Homo sapiens GN=VANGL1 PE=1 SV=1	VANGL1	sp|Q8TAA9|VANG1_HUMAN	60 kDa	0	15	15	TRUE
1747	Mesoderm induction early response protein 1 OS=Homo sapiens GN=MIER1 PE=1 SV=2	MIER1	sp|Q8N108|MIER1_HUMAN	58 kDa	0	14	14	TRUE
655	Plakophilin-1 OS=Homo sapiens GN=PKP1 PE=1 SV=2	PKP1	sp|Q13835|PKP1_HUMAN	83 kDa	0	14	14	TRUE
860	Nuclear receptor coactivator 7 OS=Homo sapiens GN=NCOA7 PE=1 SV=2	NCOA7	sp|Q8NI08|NCOA7_HUMAN	106 kDa	0	14	14	TRUE
204	AMP deaminase 2 OS=Homo sapiens GN=AMPD2 PE=1 SV=2	AMPD2	sp|Q01433|AMPD2_HUMAN	101 kDa	4	53	13.25	TRUE
2863	Basic salivary proline-rich protein 4 OS=Homo sapiens GN=PRB4 PE=1 SV=3	PRB4	sp|P10163|PRB4_HUMAN	31 kDa	0	13	13	TRUE
700	Mediator of RNA polymerase II transcription subunit 1 OS=Homo sapiens GN=MED1 PE=1 SV=4	MED1	sp|Q15648|MED1_HUMAN	168 kDa	0	13	13	TRUE
885	Caspase-14 OS=Homo sapiens GN=CASP14 PE=1 SV=2	CASP14	sp|P31944|CASPE_HUMAN	28 kDa	1	13	13	TRUE
98	Hornerin OS=Homo sapiens GN=HRNR PE=1 SV=2	HRNR	sp|Q86YZ3|HORN_HUMAN	282 kDa	4	51	12.75	TRUE
1455	Fibronectin OS=Homo sapiens GN=FN1 PE=1 SV=4	FN1	sp|P02751|FINC_HUMAN	263 kDa	0	12	12	TRUE
816	Centrosomal protein of 170 kDa protein B OS=Homo sapiens GN=CEP170B PE=1 SV=4	CEP170B	sp|Q9Y4F5|C170B_HUMAN	172 kDa	0	12	12	TRUE
1207	Calmodulin-like protein 5 OS=Homo sapiens GN=CALML5 PE=1 SV=2	CALML5	sp|Q9NZT1|CALL5_HUMAN	16 kDa	1	12	12	TRUE
517.1	V-type proton ATPase subunit B, brain isoform OS=Homo sapiens GN=ATP6V1B2 PE=1 SV=3	ATP6V1B2	sp|P21281|VATB2_HUMAN	57 kDa	3	30	10	TRUE
2720	Troponin T, fast skeletal muscle OS=Homo sapiens GN=TNNT3 PE=1 SV=3	TNNT3	sp|P45378|TNNT3_HUMAN	32 kDa	0	10	10	TRUE
1925	V-set and immunoglobulin domain-containing protein 8 OS=Homo sapiens GN=VSIG8 PE=1 SV=1	VSIG8	sp|Q5VU13|VSIG8_HUMAN	44 kDa	0	10	10	TRUE
2091	Galectin-7 OS=Homo sapiens GN=LGALS7 PE=1 SV=2	LGALS7	sp|P47929|LEG7_HUMAN	15 kDa	0	10	10	TRUE
1649.1	Creatine kinase S-type, mitochondrial OS=Homo sapiens GN=CKMT2 PE=1 SV=2	CKMT2	sp|P17540|KCRS_HUMAN	48 kDa	0	10	10	TRUE
2368	Mediator of RNA polymerase II transcription subunit 17 OS=Homo sapiens GN=MED17 PE=1 SV=2	MED17	sp|Q9NVC6|MED17_HUMAN	73 kDa	0	10	10	TRUE
2815	Basic salivary proline-rich protein 3 OS=Homo sapiens GN=PRB3 PE=1 SV=2	PRB3	sp|Q04118|PRB3_HUMAN	31 kDa	0	9	9	TRUE
1404	Protein regulator of cytokinesis 1 OS=Homo sapiens GN=PRC1 PE=1 SV=2	PRC1	sp|O43663|PRC1_HUMAN	72 kDa	0	9	9	TRUE
525	Nuclear pore complex protein Nup133 OS=Homo sapiens GN=NUP133 PE=1 SV=2	NUP133	sp|Q8WUM0|NU133_HUMAN	129 kDa	0	9	9	TRUE
2659	Apolipoprotein A-I OS=Homo sapiens GN=APOA1 PE=1 SV=1	APOA1	sp|P02647|APOA1_HUMAN	31 kDa	0	9	9	TRUE
1506	Activating signal cointegrator 1 complex subunit 2 OS=Homo sapiens GN=ASCC2 PE=1 SV=3	ASCC2	sp|Q9H1I8|ASCC2_HUMAN	86 kDa	0	9	9	TRUE
1440	Polymerase delta-interacting protein 3 OS=Homo sapiens GN=POLDIP3 PE=1 SV=2	POLDIP3	sp|Q9BY77|PDIP3_HUMAN	46 kDa	1	9	9	TRUE
1849	CD109 antigen OS=Homo sapiens GN=CD109 PE=1 SV=2	CD109	sp|Q6YHK3|CD109_HUMAN	162 kDa	0	8	8	TRUE
2095	Desmocollin-3 OS=Homo sapiens GN=DSC3 PE=1 SV=3	DSC3	sp|Q14574|DSC3_HUMAN	100 kDa	0	8	8	TRUE
2495	Polymeric immunoglobulin receptor OS=Homo sapiens GN=PIGR PE=1 SV=4	PIGR	sp|P01833|PIGR_HUMAN	83 kDa	0	8	8	TRUE
2673	Serpin A12 OS=Homo sapiens GN=SERPINA12 PE=1 SV=1	SERPINA12	sp|Q8IW75|SPA12_HUMAN	47 kDa	0	8	8	TRUE
1438	TBC1 domain family member 15 OS=Homo sapiens GN=TBC1D15 PE=1 SV=2	TBC1D15	sp|Q8TC07|TBC15_HUMAN	79 kDa	0	8	8	TRUE
1867	Pre-mRNA-processing factor 40 homolog A OS=Homo sapiens GN=PRPF40A PE=1 SV=2	PRPF40A	sp|O75400|PR40A_HUMAN	109 kDa	1	8	8	TRUE
1037	Sister chromatid cohesion protein PDS5 homolog B OS=Homo sapiens GN=PDS5B PE=1 SV=1	PDS5B	sp|Q9NTI5|PDS5B_HUMAN	165 kDa	1	8	8	TRUE
120.2	Glycogen phosphorylase, muscle form OS=Homo sapiens GN=PYGM PE=1 SV=6	PYGM	sp|P11217|PYGM_HUMAN	97 kDa	5	38	7.6	TRUE
2402	Fatty acid-binding protein, adipocyte OS=Homo sapiens GN=FABP4 PE=1 SV=3	FABP4	sp|P15090|FABP4_HUMAN	15 kDa	0	7	7	TRUE
2250	Fibrinogen beta chain OS=Homo sapiens GN=FGB PE=1 SV=2	FGB	sp|P02675|FIBB_HUMAN	56 kDa	0	7	7	TRUE
846	Mediator of RNA polymerase II transcription subunit 12 OS=Homo sapiens GN=MED12 PE=1 SV=4	MED12	sp|Q93074|MED12_HUMAN	243 kDa	0	7	7	TRUE
2088.1	Serpin B3 OS=Homo sapiens GN=SERPINB3 PE=1 SV=2	SERPINB3	sp|P29508|SPB3_HUMAN	45 kDa	0	7	7	TRUE
554	Collagen alpha-1(XII) chain OS=Homo sapiens GN=COL12A1 PE=1 SV=2	COL12A1	sp|Q99715|COCA1_HUMAN	333 kDa	0	7	7	TRUE
1257	Complement C3 OS=Homo sapiens GN=C3 PE=1 SV=2	C3	sp|P01024|CO3_HUMAN	187 kDa	0	7	7	TRUE
2070	Small proline-rich protein 3 OS=Homo sapiens GN=SPRR3 PE=1 SV=2	SPRR3	sp|Q9UBC9|SPRR3_HUMAN	18 kDa	0	7	7	TRUE
2910	Myoglobin OS=Homo sapiens GN=MB PE=1 SV=2	MB	sp|P02144|MYG_HUMAN	17 kDa	0	7	7	TRUE
2912	Troponin C, slow skeletal and cardiac muscles OS=Homo sapiens GN=TNNC1 PE=1 SV=1	TNNC1	sp|P63316|TNNC1_HUMAN	18 kDa	0	7	7	TRUE
2551	Suprabasin OS=Homo sapiens GN=SBSN PE=2 SV=2	SBSN	sp|Q6UWP8|SBSN_HUMAN	61 kDa	0	7	7	TRUE
156	Prolow-density lipoprotein receptor-related protein 1 OS=Homo sapiens GN=LRP1 PE=1 SV=2	LRP1	sp|Q07954|LRP1_HUMAN	505 kDa	0	7	7	TRUE
1606	Zinc finger protein 644 OS=Homo sapiens GN=ZNF644 PE=1 SV=2	ZNF644	sp|Q9H582|ZN644_HUMAN	150 kDa	0	7	7	TRUE
2862	Carbonic anhydrase 1 OS=Homo sapiens GN=CA1 PE=1 SV=2	CA1	sp|P00915|CAH1_HUMAN	29 kDa	0	7	7	TRUE
2864	Troponin T, slow skeletal muscle OS=Homo sapiens GN=TNNT1 PE=1 SV=4	TNNT1	sp|P13805|TNNT1_HUMAN	33 kDa	0	7	7	TRUE
1106	Golgin subfamily B member 1 OS=Homo sapiens GN=GOLGB1 PE=1 SV=2	GOLGB1	sp|Q14789|GOGB1_HUMAN	376 kDa	0	7	7	TRUE
1803	Protein-glutamine gamma-glutamyltransferase K OS=Homo sapiens GN=TGM1 PE=1 SV=4	TGM1	sp|P22735|TGM1_HUMAN	90 kDa	0	7	7	TRUE
1500	Putative ATP-dependent RNA helicase DHX57 OS=Homo sapiens GN=DHX57 PE=1 SV=2	DHX57	sp|Q6P158|DHX57_HUMAN	156 kDa	0	7	7	TRUE
1642	Paired amphipathic helix protein Sin3a OS=Homo sapiens GN=SIN3A PE=1 SV=2	SIN3A	sp|Q96ST3|SIN3A_HUMAN	145 kDa	0	7	7	TRUE
2295	Troponin C, skeletal muscle OS=Homo sapiens GN=TNNC2 PE=1 SV=2	TNNC2	sp|P02585|TNNC2_HUMAN	18 kDa	1	7	7	TRUE
344	Neuroblast differentiation-associated protein AHNAK OS=Homo sapiens GN=AHNAK PE=1 SV=2	AHNAK	sp|Q09666|AHNK_HUMAN	629 kDa	1	7	7	TRUE
2249	Core histone macro-H2A.1 OS=Homo sapiens GN=H2AFY PE=1 SV=4	H2AFY	sp|O75367|H2AY_HUMAN	40 kDa	1	7	7	TRUE
1649.2	Creatine kinase U-type, mitochondrial OS=Homo sapiens GN=CKMT1A PE=1 SV=1	CKMT1A	sp|P12532|KCRU_HUMAN	47 kDa	1	7	7	TRUE
861	Myb-binding protein 1A OS=Homo sapiens GN=MYBBP1A PE=1 SV=2	MYBBP1A	sp|Q9BQG0|MBB1A_HUMAN	149 kDa	1	7	7	TRUE
2610	Submaxillary gland androgen-regulated protein 3B OS=Homo sapiens GN=SMR3B PE=1 SV=2	SMR3B	sp|P02814|SMR3B_HUMAN	8 kDa	0	6	6	TRUE
2630	V-type proton ATPase subunit D OS=Homo sapiens GN=ATP6V1D PE=1 SV=1	ATP6V1D	sp|Q9Y5K8|VATD_HUMAN	28 kDa	0	6	6	TRUE
178	Fibrillin-1 OS=Homo sapiens GN=FBN1 PE=1 SV=3	FBN1	sp|P35555|FBN1_HUMAN	312 kDa	0	6	6	TRUE
2155	Periostin OS=Homo sapiens GN=POSTN PE=1 SV=2	POSTN	sp|Q15063|POSTN_HUMAN	93 kDa	0	6	6	TRUE
2405	Mesoderm induction early response protein 2 OS=Homo sapiens GN=MIER2 PE=1 SV=2	MIER2	sp|Q8N344|MIER2_HUMAN	60 kDa	0	6	6	TRUE
2407	Protein POF1B OS=Homo sapiens GN=POF1B PE=1 SV=3	POF1B	sp|Q8WVV4|POF1B_HUMAN	68 kDa	0	6	6	TRUE
2513	Poly [ADP-ribose] polymerase 2 OS=Homo sapiens GN=PARP2 PE=1 SV=2	PARP2	sp|Q9UGN5|PARP2_HUMAN	66 kDa	0	6	6	TRUE
2992	Glycerol-3-phosphate dehydrogenase [NAD(+)], cytoplasmic OS=Homo sapiens GN=GPD1 PE=1 SV=4	GPD1	sp|P21695|GPDA_HUMAN	38 kDa	0	6	6	TRUE
2008	Zinc finger CCHC domain-containing protein 8 OS=Homo sapiens GN=ZCCHC8 PE=1 SV=2	ZCCHC8	sp|Q6NZY4|ZCHC8_HUMAN	79 kDa	0	6	6	TRUE
2444	Involucrin OS=Homo sapiens GN=IVL PE=1 SV=2	IVL	sp|P07476|INVO_HUMAN	68 kDa	0	6	6	TRUE
1357	Probable ATP-dependent RNA helicase YTHDC2 OS=Homo sapiens GN=YTHDC2 PE=1 SV=2	YTHDC2	sp|Q9H6S0|YTDC2_HUMAN	160 kDa	0	6	6	TRUE
2541	Troponin I, fast skeletal muscle OS=Homo sapiens GN=TNNI2 PE=1 SV=2	TNNI2	sp|P48788|TNNI2_HUMAN	21 kDa	1	6	6	TRUE
2441	Cystatin-B OS=Homo sapiens GN=CSTB PE=1 SV=2	CSTB	sp|P04080|CYTB_HUMAN	11 kDa	1	6	6	TRUE
1850	Tetratricopeptide repeat protein 13 OS=Homo sapiens GN=TTC13 PE=2 SV=3	TTC13	sp|Q8NBP0|TTC13_HUMAN	97 kDa	1	6	6	TRUE
2167	BAG family molecular chaperone regulator 1 OS=Homo sapiens GN=BAG1 PE=1 SV=4	BAG1	sp|Q99933|BAG1_HUMAN	39 kDa	1	6	6	TRUE
1936	Phosphorylated adapter RNA export protein OS=Homo sapiens GN=PHAX PE=1 SV=1	PHAX	sp|Q9H814|PHAX_HUMAN	44 kDa	1	6	6	TRUE
2502	Nucleobindin-2 OS=Homo sapiens GN=NUCB2 PE=1 SV=2	NUCB2	sp|P80303|NUCB2_HUMAN	50 kDa	1	6	6	TRUE
1205	Regulator of nonsense transcripts 2 OS=Homo sapiens GN=UPF2 PE=1 SV=1	UPF2	sp|Q9HAU5|RENT2_HUMAN	148 kDa	1	6	6	TRUE
1666	Nucleolar and spindle-associated protein 1 OS=Homo sapiens GN=NUSAP1 PE=1 SV=1	NUSAP1	sp|Q9BXS6|NUSAP_HUMAN	49 kDa	2	11	5.5	TRUE
666	Bifunctional polynucleotide phosphatase/kinase OS=Homo sapiens GN=PNKP PE=1 SV=1	PNKP	sp|Q96T60|PNKP_HUMAN	57 kDa	6	30	5	TRUE
1165.1	V-type proton ATPase subunit E 1 OS=Homo sapiens GN=ATP6V1E1 PE=1 SV=1	ATP6V1E1	sp|P36543|VATE1_HUMAN	26 kDa	3	15	5	TRUE
34.2	Glyceraldehyde-3-phosphate dehydrogenase, testis-specific OS=Homo sapiens GN=GAPDHS PE=1 SV=2	GAPDHS	sp|O14556|G3PT_HUMAN	45 kDa	2	10	5	TRUE
1417	ATPase WRNIP1 OS=Homo sapiens GN=WRNIP1 PE=1 SV=2	WRNIP1	sp|Q96S55|WRIP1_HUMAN	72 kDa	2	10	5	TRUE
2346	Ig kappa chain C region OS=Homo sapiens GN=IGKC PE=1 SV=1	IGKC	sp|P01834|IGKC_HUMAN	12 kDa	0	5	5	TRUE
64.1	Ras-related protein Rab-8B OS=Homo sapiens GN=RAB8B PE=1 SV=2	RAB8B	sp|Q92930|RAB8B_HUMAN	24 kDa	0	5	5	TRUE
310.1	Centrosomal protein of 170 kDa OS=Homo sapiens GN=CEP170 PE=1 SV=1	CEP170	sp|Q5SW79|CE170_HUMAN	175 kDa	0	5	5	TRUE
2917	Zymogen granule protein 16 homolog B OS=Homo sapiens GN=ZG16B PE=1 SV=3	ZG16B	sp|Q96DA0|ZG16B_HUMAN	23 kDa	0	5	5	TRUE
1869	Arginase-1 OS=Homo sapiens GN=ARG1 PE=1 SV=2	ARG1	sp|P05089|ARGI1_HUMAN	35 kDa	0	5	5	TRUE
1650.1	Cornifin-B OS=Homo sapiens GN=SPRR1B PE=1 SV=2	SPRR1B	sp|P22528|SPR1B_HUMAN	10 kDa	0	5	5	TRUE
1797	Lactotransferrin OS=Homo sapiens GN=LTF PE=1 SV=6	LTF	sp|P02788|TRFL_HUMAN	78 kDa	0	5	5	TRUE
2614	Desmocollin-2 OS=Homo sapiens GN=DSC2 PE=1 SV=1	DSC2	sp|Q02487|DSC2_HUMAN	100 kDa	0	5	5	TRUE
2767	Fibrinogen gamma chain OS=Homo sapiens GN=FGG PE=1 SV=3	FGG	sp|P02679|FIBG_HUMAN	52 kDa	0	5	5	TRUE
1245	Myomesin-2 OS=Homo sapiens GN=MYOM2 PE=1 SV=2	MYOM2	sp|P54296|MYOM2_HUMAN	165 kDa	0	5	5	TRUE
2628	Serpin B13 OS=Homo sapiens GN=SERPINB13 PE=1 SV=2	SERPINB13	sp|Q9UIV8|SPB13_HUMAN	44 kDa	0	5	5	TRUE
2956	Ribonuclease P protein subunit p29 OS=Homo sapiens GN=POP4 PE=1 SV=2	POP4	sp|O95707|RPP29_HUMAN	25 kDa	0	5	5	TRUE
3088	Aldo-keto reductase family 1 member B10 OS=Homo sapiens GN=AKR1B10 PE=1 SV=2	AKR1B10	sp|O60218|AK1BA_HUMAN	36 kDa	0	5	5	TRUE
1691	General transcription factor 3C polypeptide 3 OS=Homo sapiens GN=GTF3C3 PE=1 SV=1	GTF3C3	sp|Q9Y5Q9|TF3C3_HUMAN	101 kDa	0	5	5	TRUE
2837	Pyruvate kinase PKLR OS=Homo sapiens GN=PKLR PE=1 SV=2	PKLR	sp|P30613|KPYR_HUMAN	62 kDa	1	5	5	TRUE
1962	Protein S100-A9 OS=Homo sapiens GN=S100A9 PE=1 SV=1	S100A9	sp|P06702|S10A9_HUMAN	13 kDa	1	5	5	TRUE
2050	Lysozyme C OS=Homo sapiens GN=LYZ PE=1 SV=1	LYZ	sp|P61626|LYSC_HUMAN	17 kDa	1	5	5	TRUE
2500	ADP-ribosylation factor 6 OS=Homo sapiens GN=ARF6 PE=1 SV=2	ARF6	sp|P62330|ARF6_HUMAN	20 kDa	1	5	5	TRUE
613.3	Nuclear factor 1 A-type OS=Homo sapiens GN=NFIA PE=1 SV=2	NFIA	sp|Q12857|NFIA_HUMAN	56 kDa	1	5	5	TRUE
1855	Thymocyte nuclear protein 1 OS=Homo sapiens GN=THYN1 PE=1 SV=1	THYN1	sp|Q9P016|THYN1_HUMAN	26 kDa	1	5	5	TRUE
1866	H/ACA ribonucleoprotein complex subunit 4 OS=Homo sapiens GN=DKC1 PE=1 SV=3	DKC1	sp|O60832|DKC1_HUMAN	58 kDa	1	5	5	TRUE
2818	Selenoprotein H OS=Homo sapiens GN=SELH PE=1 SV=2	SELH	sp|Q8IZQ5|SELH_HUMAN	13 kDa	1	5	5	TRUE
2413	Exosome complex component RRP46 OS=Homo sapiens GN=EXOSC5 PE=1 SV=1	EXOSC5	sp|Q9NQT4|EXOS5_HUMAN	25 kDa	1	5	5	TRUE
1956.1	Long-chain-fatty-acid--CoA ligase 1 OS=Homo sapiens GN=ACSL1 PE=1 SV=1	ACSL1	sp|P33121|ACSL1_HUMAN	78 kDa	1	5	5	TRUE
2667	Uncharacterized protein C17orf85 OS=Homo sapiens GN=C17orf85 PE=1 SV=2	C17orf85	sp|Q53F19|CQ085_HUMAN	71 kDa	1	5	5	TRUE
2813	DNA-directed RNA polymerases I, II, and III subunit RPABC3 OS=Homo sapiens GN=POLR2H PE=1 SV=4	POLR2H	sp|P52434|RPAB3_HUMAN	17 kDa	1	5	5	TRUE
2258	Zinc-alpha-2-glycoprotein OS=Homo sapiens GN=AZGP1 PE=1 SV=2	AZGP1	sp|P25311|ZA2G_HUMAN	34 kDa	1	5	5	TRUE
1624	Formin-like protein 1 OS=Homo sapiens GN=FMNL1 PE=1 SV=3	FMNL1	sp|O95466|FMNL_HUMAN	122 kDa	1	5	5	TRUE
1644	N-acetyltransferase 10 OS=Homo sapiens GN=NAT10 PE=1 SV=2	NAT10	sp|Q9H0A0|NAT10_HUMAN	116 kDa	1	5	5	TRUE
2045	Cytosolic purine 5'-nucleotidase OS=Homo sapiens GN=NT5C2 PE=1 SV=1	NT5C2	sp|P49902|5NTC_HUMAN	65 kDa	1	5	5	TRUE
1132	DNA-directed RNA polymerase III subunit RPC1 OS=Homo sapiens GN=POLR3A PE=1 SV=2	POLR3A	sp|O14802|RPC1_HUMAN	156 kDa	1	5	5	TRUE
63.2	Desmin OS=Homo sapiens GN=DES PE=1 SV=3	DES	sp|P17661|DESM_HUMAN	54 kDa	4	19	4.75	TRUE
802	General transcription factor IIF subunit 1 OS=Homo sapiens GN=GTF2F1 PE=1 SV=2	GTF2F1	sp|P35269|T2FA_HUMAN	58 kDa	3	14	4.66667	TRUE
523	Protein scribble homolog OS=Homo sapiens GN=SCRIB PE=1 SV=4	SCRIB	sp|Q14160|SCRIB_HUMAN	175 kDa	5	23	4.6	TRUE
889	RNA-binding protein 25 OS=Homo sapiens GN=RBM25 PE=1 SV=3	RBM25	sp|P49756|RBM25_HUMAN	100 kDa	2	9	4.5	TRUE
1407	Cell division cycle protein 27 homolog OS=Homo sapiens GN=CDC27 PE=1 SV=2	CDC27	sp|P30260|CDC27_HUMAN	92 kDa	2	9	4.5	TRUE
597	Thyroid hormone receptor-associated protein 3 OS=Homo sapiens GN=THRAP3 PE=1 SV=2	THRAP3	sp|Q9Y2W1|TR150_HUMAN	109 kDa	6	26	4.33333	TRUE
628	Cell division cycle 5-like protein OS=Homo sapiens GN=CDC5L PE=1 SV=2	CDC5L	sp|Q99459|CDC5L_HUMAN	92 kDa	4	17	4.25	TRUE
895.1	Fatty acid-binding protein, epidermal OS=Homo sapiens GN=FABP5 PE=1 SV=3	FABP5	sp|Q01469|FABP5_HUMAN	15 kDa	3	12	4	TRUE
1468	AP-2 complex subunit mu OS=Homo sapiens GN=AP2M1 PE=1 SV=2	AP2M1	sp|Q96CW1|AP2M1_HUMAN	50 kDa	3	12	4	TRUE
1583	Histone H2A.Z OS=Homo sapiens GN=H2AFZ PE=1 SV=2	H2AFZ	sp|P0C0S5|H2AZ_HUMAN (+1)	14 kDa	2	8	4	TRUE
1433	Serine/arginine-rich splicing factor 3 OS=Homo sapiens GN=SRSF3 PE=1 SV=1	SRSF3	sp|P84103|SRSF3_HUMAN	19 kDa	2	8	4	TRUE
2297	Calmodulin-like protein 3 OS=Homo sapiens GN=CALML3 PE=1 SV=2	CALML3	sp|P27482|CALL3_HUMAN	17 kDa	2	8	4	TRUE
977.1	Nucleolar RNA helicase 2 OS=Homo sapiens GN=DDX21 PE=1 SV=5	DDX21	sp|Q9NR30|DDX21_HUMAN	87 kDa	2	8	4	TRUE
1178	Ataxin-2 OS=Homo sapiens GN=ATXN2 PE=1 SV=2	ATXN2	sp|Q99700|ATX2_HUMAN	140 kDa	2	8	4	TRUE
2197	TFIIH basal transcription factor complex helicase XPD subunit OS=Homo sapiens GN=ERCC2 PE=1 SV=1	ERCC2	sp|P18074|ERCC2_HUMAN	87 kDa	2	8	4	TRUE
262	Plectin OS=Homo sapiens GN=PLEC PE=1 SV=3	PLEC	sp|Q15149|PLEC_HUMAN	532 kDa	7	27	3.85714	TRUE
33	Serum albumin OS=Homo sapiens GN=ALB PE=1 SV=2	ALB	sp|P02768|ALBU_HUMAN	69 kDa	11	42	3.81818	TRUE
662	TBC1 domain family member 4 OS=Homo sapiens GN=TBC1D4 PE=1 SV=2	TBC1D4	sp|O60343|TBCD4_HUMAN	147 kDa	4	15	3.75	TRUE
120.3	Glycogen phosphorylase, brain form OS=Homo sapiens GN=PYGB PE=1 SV=5	PYGB	sp|P11216|PYGB_HUMAN	97 kDa	6	22	3.66667	TRUE
1214	Protein CASC3 OS=Homo sapiens GN=CASC3 PE=1 SV=2	CASC3	sp|O15234|CASC3_HUMAN	76 kDa	3	11	3.66667	TRUE
612	WD repeat-containing protein 11 OS=Homo sapiens GN=WDR11 PE=1 SV=1	WDR11	sp|Q9BZH6|WDR11_HUMAN	137 kDa	3	11	3.66667	TRUE
1584	General transcription factor IIF subunit 2 OS=Homo sapiens GN=GTF2F2 PE=1 SV=2	GTF2F2	sp|P13984|T2FB_HUMAN	28 kDa	3	11	3.66667	TRUE
470	Selenium-binding protein 1 OS=Homo sapiens GN=SELENBP1 PE=1 SV=2	SELENBP1	sp|Q13228|SBP1_HUMAN	52 kDa	5	18	3.6	TRUE
119	DNA-dependent protein kinase catalytic subunit OS=Homo sapiens GN=PRKDC PE=1 SV=3	PRKDC	sp|P78527|PRKDC_HUMAN	469 kDa	11	39	3.54545	TRUE
770	Large subunit GTPase 1 homolog OS=Homo sapiens GN=LSG1 PE=1 SV=2	LSG1	sp|Q9H089|LSG1_HUMAN	75 kDa	4	14	3.5	TRUE
859	Serine/arginine repetitive matrix protein 1 OS=Homo sapiens GN=SRRM1 PE=1 SV=2	SRRM1	sp|Q8IYB3|SRRM1_HUMAN	102 kDa	2	7	3.5	TRUE
1959	Pentatricopeptide repeat-containing protein 1, mitochondrial OS=Homo sapiens GN=PTCD1 PE=1 SV=2	PTCD1	sp|O75127|PTCD1_HUMAN	79 kDa	2	7	3.5	TRUE
1421	Protein diaphanous homolog 3 OS=Homo sapiens GN=DIAPH3 PE=1 SV=4	DIAPH3	sp|Q9NSV4|DIAP3_HUMAN	137 kDa	2	7	3.5	TRUE
1711	Zinc finger protein 622 OS=Homo sapiens GN=ZNF622 PE=1 SV=1	ZNF622	sp|Q969S3|ZN622_HUMAN	54 kDa	2	7	3.5	TRUE
1520	Alpha-crystallin B chain OS=Homo sapiens GN=CRYAB PE=1 SV=2	CRYAB	sp|P02511|CRYAB_HUMAN	20 kDa	3	10	3.33333	TRUE
24.2	Beta-enolase OS=Homo sapiens GN=ENO3 PE=1 SV=5	ENO3	sp|P13929|ENOB_HUMAN	47 kDa	8	25	3.125	TRUE
402	Nucleobindin-1 OS=Homo sapiens GN=NUCB1 PE=1 SV=4	NUCB1	sp|Q02818|NUCB1_HUMAN	54 kDa	11	34	3.09091	TRUE
187	V-type proton ATPase catalytic subunit A OS=Homo sapiens GN=ATP6V1A PE=1 SV=2	ATP6V1A	sp|P38606|VATA_HUMAN	68 kDa	14	42	3	TRUE
338	DNA repair protein XRCC1 OS=Homo sapiens GN=XRCC1 PE=1 SV=2	XRCC1	sp|P18887|XRCC1_HUMAN	69 kDa	9	27	3	TRUE
329.2	Phosphoglycerate mutase 2 OS=Homo sapiens GN=PGAM2 PE=1 SV=3	PGAM2	sp|P15259|PGAM2_HUMAN	29 kDa	5	15	3	TRUE
1375	DNA polymerase beta OS=Homo sapiens GN=POLB PE=1 SV=3	POLB	sp|P06746|DPOLB_HUMAN	38 kDa	4	12	3	TRUE
741.3	Histone H2A type 2-B OS=Homo sapiens GN=HIST2H2AB PE=1 SV=3	HIST2H2AB	sp|Q8IUE6|H2A2B_HUMAN	14 kDa	3	9	3	TRUE
1466	Protein FAM98A OS=Homo sapiens GN=FAM98A PE=1 SV=1	FAM98A	sp|Q8NCA5|FA98A_HUMAN	55 kDa	3	9	3	TRUE
1129	Glutamate-rich WD repeat-containing protein 1 OS=Homo sapiens GN=GRWD1 PE=1 SV=1	GRWD1	sp|Q9BQ67|GRWD1_HUMAN	49 kDa	3	9	3	TRUE
1769	Ran GTPase-activating protein 1 OS=Homo sapiens GN=RANGAP1 PE=1 SV=1	RANGAP1	sp|P46060|RAGP1_HUMAN	64 kDa	3	9	3	TRUE
1011	Pre-mRNA-splicing factor SYF1 OS=Homo sapiens GN=XAB2 PE=1 SV=2	XAB2	sp|Q9HCS7|SYF1_HUMAN	100 kDa	3	9	3	TRUE
1623	Metaxin-2 OS=Homo sapiens GN=MTX2 PE=1 SV=1	MTX2	sp|O75431|MTX2_HUMAN	30 kDa	3	9	3	TRUE
842	Exosome component 10 OS=Homo sapiens GN=EXOSC10 PE=1 SV=2	EXOSC10	sp|Q01780|EXOSX_HUMAN	101 kDa	3	9	3	TRUE
1414	Zinc finger protein 598 OS=Homo sapiens GN=ZNF598 PE=1 SV=1	ZNF598	sp|Q86UK7|ZN598_HUMAN	99 kDa	3	9	3	TRUE
476	Ubiquitin carboxyl-terminal hydrolase 7 OS=Homo sapiens GN=USP7 PE=1 SV=2	USP7	sp|Q93009|UBP7_HUMAN	128 kDa	3	9	3	TRUE
3031	Serine/arginine-rich splicing factor 4 OS=Homo sapiens GN=SRSF4 PE=1 SV=2	SRSF4	sp|Q08170|SRSF4_HUMAN	57 kDa	2	6	3	TRUE
1878	Adenosine 3'-phospho 5'-phosphosulfate transporter 1 OS=Homo sapiens GN=SLC35B2 PE=1 SV=1	SLC35B2	sp|Q8TB61|S35B2_HUMAN	48 kDa	2	6	3	TRUE
2622	TATA-binding protein-associated factor 2N OS=Homo sapiens GN=TAF15 PE=1 SV=1	TAF15	sp|Q92804|RBP56_HUMAN	62 kDa	2	6	3	TRUE
1250.2	Septin-6 OS=Homo sapiens GN=SEPT6 PE=1 SV=4	SEPT6	sp|Q14141|SEPT6_HUMAN	50 kDa	2	6	3	TRUE
1243	Phosphatidylethanolamine-binding protein 1 OS=Homo sapiens GN=PEBP1 PE=1 SV=3	PEBP1	sp|P30086|PEBP1_HUMAN	21 kDa	2	6	3	TRUE
2619	Origin recognition complex subunit 2 OS=Homo sapiens GN=ORC2 PE=1 SV=2	ORC2	sp|Q13416|ORC2_HUMAN	66 kDa	2	6	3	TRUE
1008	Bleomycin hydrolase OS=Homo sapiens GN=BLMH PE=1 SV=1	BLMH	sp|Q13867|BLMH_HUMAN	53 kDa	2	6	3	TRUE
1705.2	60S ribosomal protein L36a-like OS=Homo sapiens GN=RPL36AL PE=1 SV=3	RPL36AL	sp|Q969Q0|RL36L_HUMAN	12 kDa	2	6	3	TRUE
831.1	Calcium/calmodulin-dependent protein kinase type II subunit delta OS=Homo sapiens GN=CAMK2D PE=1 SV=3	CAMK2D	sp|Q13557|KCC2D_HUMAN	56 kDa	2	6	3	TRUE
341.2	Protein argonaute-2 OS=Homo sapiens GN=AGO2 PE=1 SV=3	AGO2	sp|Q9UKV8|AGO2_HUMAN	97 kDa	2	6	3	TRUE
2504	Activating signal cointegrator 1 OS=Homo sapiens GN=TRIP4 PE=1 SV=4	TRIP4	sp|Q15650|TRIP4_HUMAN	66 kDa	2	6	3	TRUE
1662	Nucleoporin NUP188 homolog OS=Homo sapiens GN=NUP188 PE=1 SV=1	NUP188	sp|Q5SRE5|NU188_HUMAN	196 kDa	2	6	3	TRUE
1289	Transportin-3 OS=Homo sapiens GN=TNPO3 PE=1 SV=3	TNPO3	sp|Q9Y5L0|TNPO3_HUMAN	104 kDa	2	6	3	TRUE
142.2	Phosphoglycerate kinase 2 OS=Homo sapiens GN=PGK2 PE=1 SV=3	PGK2	sp|P07205|PGK2_HUMAN	45 kDa	5	14	2.8	TRUE
741.2	Histone H2A type 1-B/E OS=Homo sapiens GN=HIST1H2AB PE=1 SV=2	HIST1H2AB	sp|P04908|H2A1B_HUMAN (+2)	14 kDa	4	11	2.75	TRUE
1267	Probable ATP-dependent RNA helicase DHX36 OS=Homo sapiens GN=DHX36 PE=1 SV=2	DHX36	sp|Q9H2U1|DHX36_HUMAN	115 kDa	4	11	2.75	TRUE
60.2	Sarcoplasmic/endoplasmic reticulum calcium ATPase 1 OS=Homo sapiens GN=ATP2A1 PE=1 SV=1	ATP2A1	sp|O14983|AT2A1_HUMAN	110 kDa	7	19	2.71429	TRUE
1766	Polypyrimidine tract-binding protein 3 OS=Homo sapiens GN=PTBP3 PE=1 SV=2	PTBP3	sp|O95758|PTBP3_HUMAN	60 kDa	3	8	2.66667	TRUE
2174	28S ribosomal protein S23, mitochondrial OS=Homo sapiens GN=MRPS23 PE=1 SV=2	MRPS23	sp|Q9Y3D9|RT23_HUMAN	22 kDa	3	8	2.66667	TRUE
34.1	Glyceraldehyde-3-phosphate dehydrogenase OS=Homo sapiens GN=GAPDH PE=1 SV=3	GAPDH	sp|P04406|G3P_HUMAN	36 kDa	27	71	2.62963	TRUE
458	DNA ligase 3 OS=Homo sapiens GN=LIG3 PE=1 SV=2	LIG3	sp|P49916|DNLI3_HUMAN	113 kDa	6	15	2.5	TRUE
903	60S ribosomal protein L21 OS=Homo sapiens GN=RPL21 PE=1 SV=2	RPL21	sp|P46778|RL21_HUMAN	19 kDa	4	10	2.5	TRUE
892	Hepatoma-derived growth factor-related protein 2 OS=Homo sapiens GN=HDGFRP2 PE=1 SV=1	HDGFRP2	sp|Q7Z4V5|HDGR2_HUMAN	74 kDa	4	10	2.5	TRUE
1915	Thioredoxin OS=Homo sapiens GN=TXN PE=1 SV=3	TXN	sp|P10599|THIO_HUMAN	12 kDa	2	5	2.5	TRUE
312.1	Putative histone H2B type 2-C OS=Homo sapiens GN=HIST2H2BC PE=5 SV=3	HIST2H2BC	sp|Q6DN03|H2B2C_HUMAN	21 kDa	2	5	2.5	TRUE
1830	Spermatid perinuclear RNA-binding protein OS=Homo sapiens GN=STRBP PE=1 SV=1	STRBP	sp|Q96SI9|STRBP_HUMAN	74 kDa	2	5	2.5	TRUE
1914	Protein S100-A8 OS=Homo sapiens GN=S100A8 PE=1 SV=1	S100A8	sp|P05109|S10A8_HUMAN	11 kDa	2	5	2.5	TRUE
2963	Polypyrimidine tract-binding protein 2 OS=Homo sapiens GN=PTBP2 PE=1 SV=1	PTBP2	sp|Q9UKA9|PTBP2_HUMAN	57 kDa	2	5	2.5	TRUE
2442	Ubiquitin-like protein ISG15 OS=Homo sapiens GN=ISG15 PE=1 SV=5	ISG15	sp|P05161|ISG15_HUMAN	18 kDa	2	5	2.5	TRUE
613.1	Nuclear factor 1 B-type OS=Homo sapiens GN=NFIB PE=1 SV=2	NFIB	sp|O00712|NFIB_HUMAN	47 kDa	2	5	2.5	TRUE
2548	RNA-binding motif, single-stranded-interacting protein 2 OS=Homo sapiens GN=RBMS2 PE=1 SV=1	RBMS2	sp|Q15434|RBMS2_HUMAN	44 kDa	2	5	2.5	TRUE
651	GTPase-activating protein and VPS9 domain-containing protein 1 OS=Homo sapiens GN=GAPVD1 PE=1 SV=2	GAPVD1	sp|Q14C86|GAPD1_HUMAN	165 kDa	2	5	2.5	TRUE
2154	Cell division cycle protein 16 homolog OS=Homo sapiens GN=CDC16 PE=1 SV=2	CDC16	sp|Q13042|CDC16_HUMAN	72 kDa	2	5	2.5	TRUE
2536	Eukaryotic translation elongation factor 1 epsilon-1 OS=Homo sapiens GN=EEF1E1 PE=1 SV=1	EEF1E1	sp|O43324|MCA3_HUMAN	20 kDa	2	5	2.5	TRUE
2191	Endothelial differentiation-related factor 1 OS=Homo sapiens GN=EDF1 PE=1 SV=1	EDF1	sp|O60869|EDF1_HUMAN	16 kDa	2	5	2.5	TRUE
2626	Stromal cell-derived factor 2-like protein 1 OS=Homo sapiens GN=SDF2L1 PE=1 SV=2	SDF2L1	sp|Q9HCN8|SDF2L_HUMAN	24 kDa	2	5	2.5	TRUE
1777	Heterogeneous nuclear ribonucleoprotein L-like OS=Homo sapiens GN=HNRNPLL PE=1 SV=1	HNRNPLL	sp|Q8WVV9|HNRLL_HUMAN	60 kDa	2	5	2.5	TRUE
2112	Nucleolar GTP-binding protein 1 OS=Homo sapiens GN=GTPBP4 PE=1 SV=3	GTPBP4	sp|Q9BZE4|NOG1_HUMAN	74 kDa	2	5	2.5	TRUE
1504	E3 ubiquitin-protein ligase UHRF1 OS=Homo sapiens GN=UHRF1 PE=1 SV=1	UHRF1	sp|Q96T88|UHRF1_HUMAN	90 kDa	2	5	2.5	TRUE
1646	RNA methyltransferase-like protein 1 OS=Homo sapiens GN=RNMTL1 PE=1 SV=2	RNMTL1	sp|Q9HC36|RMTL1_HUMAN	47 kDa	2	5	2.5	TRUE
1683	Four and a half LIM domains protein 2 OS=Homo sapiens GN=FHL2 PE=1 SV=3	FHL2	sp|Q14192|FHL2_HUMAN	32 kDa	2	5	2.5	TRUE
1208	39S ribosomal protein L11, mitochondrial OS=Homo sapiens GN=MRPL11 PE=1 SV=1	MRPL11	sp|Q9Y3B7|RM11_HUMAN	21 kDa	5	12	2.4	TRUE
870	60S ribosomal protein L11 OS=Homo sapiens GN=RPL11 PE=1 SV=2	RPL11	sp|P62913|RL11_HUMAN	20 kDa	5	12	2.4	TRUE
758	Nck-associated protein 1 OS=Homo sapiens GN=NCKAP1 PE=1 SV=1	NCKAP1	sp|Q9Y2A7|NCKP1_HUMAN	129 kDa	5	12	2.4	TRUE
101	Junction plakoglobin OS=Homo sapiens GN=JUP PE=1 SV=3	JUP	sp|P14923|PLAK_HUMAN	82 kDa	15	35	2.33333	TRUE
664	Histone H4 OS=Homo sapiens GN=HIST1H4A PE=1 SV=2	HIST1H4A	sp|P62805|H4_HUMAN	11 kDa	6	14	2.33333	TRUE
955	Fragile X mental retardation syndrome-related protein 1 OS=Homo sapiens GN=FXR1 PE=1 SV=3	FXR1	sp|P51114|FXR1_HUMAN	70 kDa	6	14	2.33333	TRUE
1677	60S acidic ribosomal protein P1 OS=Homo sapiens GN=RPLP1 PE=1 SV=1	RPLP1	sp|P05386|RLA1_HUMAN	12 kDa	3	7	2.33333	TRUE
1705.1	60S ribosomal protein L36a OS=Homo sapiens GN=RPL36A PE=1 SV=2	RPL36A	sp|P83881|RL36A_HUMAN	12 kDa	3	7	2.33333	TRUE
1241	Eukaryotic translation initiation factor 4E OS=Homo sapiens GN=EIF4E PE=1 SV=2	EIF4E	sp|P06730|IF4E_HUMAN	25 kDa	3	7	2.33333	TRUE
1704	Casein kinase II subunit beta OS=Homo sapiens GN=CSNK2B PE=1 SV=1	CSNK2B	sp|P67870|CSK2B_HUMAN	25 kDa	3	7	2.33333	TRUE
2020	28S ribosomal protein S28, mitochondrial OS=Homo sapiens GN=MRPS28 PE=1 SV=1	MRPS28	sp|Q9Y2Q9|RT28_HUMAN	21 kDa	3	7	2.33333	TRUE
613.2	Nuclear factor 1 C-type OS=Homo sapiens GN=NFIC PE=1 SV=2	NFIC	sp|P08651|NFIC_HUMAN	56 kDa	3	7	2.33333	TRUE
632.1	SWI/SNF-related matrix-associated actin-dependent regulator of chromatin subfamily A member 5 OS=Homo sapiens GN=SMARCA5 PE=1 SV=1	SMARCA5	sp|O60264|SMCA5_HUMAN	122 kDa	3	7	2.33333	TRUE
1920	SRSF protein kinase 2 OS=Homo sapiens GN=SRPK2 PE=1 SV=3	SRPK2	sp|P78362|SRPK2_HUMAN	78 kDa	3	7	2.33333	TRUE
2101	Mitotic interactor and substrate of PLK1 OS=Homo sapiens GN=MISP PE=1 SV=1	MISP	sp|Q8IVT2|MISP_HUMAN	75 kDa	3	7	2.33333	TRUE
1537	SPATS2-like protein OS=Homo sapiens GN=SPATS2L PE=1 SV=2	SPATS2L	sp|Q9NUQ6|SPS2L_HUMAN	62 kDa	3	7	2.33333	TRUE
1795	Pleiotropic regulator 1 OS=Homo sapiens GN=PLRG1 PE=1 SV=1	PLRG1	sp|O43660|PLRG1_HUMAN	57 kDa	3	7	2.33333	TRUE
1169	Bromodomain-containing protein 3 OS=Homo sapiens GN=BRD3 PE=1 SV=1	BRD3	sp|Q15059|BRD3_HUMAN	80 kDa	3	7	2.33333	TRUE
1501	Rab11 family-interacting protein 1 OS=Homo sapiens GN=RAB11FIP1 PE=1 SV=3	RAB11FIP1	sp|Q6WKZ4|RFIP1_HUMAN	137 kDa	3	7	2.33333	TRUE
1817	U4/U6 small nuclear ribonucleoprotein Prp31 OS=Homo sapiens GN=PRPF31 PE=1 SV=2	PRPF31	sp|Q8WWY3|PRP31_HUMAN	55 kDa	3	7	2.33333	TRUE
1909	Serine palmitoyltransferase 1 OS=Homo sapiens GN=SPTLC1 PE=1 SV=1	SPTLC1	sp|O15269|SPTC1_HUMAN	53 kDa	3	7	2.33333	TRUE
1175	Histone deacetylase 2 OS=Homo sapiens GN=HDAC2 PE=1 SV=2	HDAC2	sp|Q92769|HDAC2_HUMAN	55 kDa	7	16	2.28571	TRUE
232	Activating signal cointegrator 1 complex subunit 3 OS=Homo sapiens GN=ASCC3 PE=1 SV=3	ASCC3	sp|Q8N3C0|ASCC3_HUMAN	251 kDa	8	18	2.25	TRUE
2617	Serine/arginine-rich splicing factor 6 OS=Homo sapiens GN=SRSF6 PE=1 SV=2	SRSF6	sp|Q13247|SRSF6_HUMAN	40 kDa	4	9	2.25	TRUE
947	60S ribosomal protein L24 OS=Homo sapiens GN=RPL24 PE=1 SV=1	RPL24	sp|P83731|RL24_HUMAN	18 kDa	4	9	2.25	TRUE
1435	Pumilio homolog 1 OS=Homo sapiens GN=PUM1 PE=1 SV=3	PUM1	sp|Q14671|PUM1_HUMAN	126 kDa	4	9	2.25	TRUE
1889	Probable ATP-dependent RNA helicase DDX28 OS=Homo sapiens GN=DDX28 PE=1 SV=2	DDX28	sp|Q9NUL7|DDX28_HUMAN	60 kDa	4	9	2.25	TRUE
371	Superkiller viralicidic activity 2-like 2 OS=Homo sapiens GN=SKIV2L2 PE=1 SV=3	SKIV2L2	sp|P42285|SK2L2_HUMAN	118 kDa	13	29	2.23077	TRUE
574.1	Eukaryotic translation initiation factor 5A-1 OS=Homo sapiens GN=EIF5A PE=1 SV=2	EIF5A	sp|P63241|IF5A1_HUMAN	17 kDa	5	11	2.2	TRUE
1503	SRSF protein kinase 1 OS=Homo sapiens GN=SRPK1 PE=1 SV=2	SRPK1	sp|Q96SB4|SRPK1_HUMAN	74 kDa	5	11	2.2	TRUE
604.1	Alpha-adducin OS=Homo sapiens GN=ADD1 PE=1 SV=2	ADD1	sp|P35611|ADDA_HUMAN	81 kDa	5	11	2.2	TRUE
1324	Heat shock 70 kDa protein 14 OS=Homo sapiens GN=HSPA14 PE=1 SV=1	HSPA14	sp|Q0VDF9|HSP7E_HUMAN	55 kDa	5	11	2.2	TRUE
399	RNA-binding protein 10 OS=Homo sapiens GN=RBM10 PE=1 SV=3	RBM10	sp|P98175|RBM10_HUMAN	104 kDa	8	17	2.125	TRUE
944	Heterogeneous nuclear ribonucleoprotein R OS=Homo sapiens GN=HNRNPR PE=1 SV=1	HNRNPR	sp|O43390|HNRPR_HUMAN	71 kDa	9	19	2.11111	TRUE
777	Catenin beta-1 OS=Homo sapiens GN=CTNNB1 PE=1 SV=1	CTNNB1	sp|P35222|CTNB1_HUMAN	85 kDa	9	19	2.11111	TRUE
498	Tight junction protein ZO-2 OS=Homo sapiens GN=TJP2 PE=1 SV=2	TJP2	sp|Q9UDY2|ZO2_HUMAN	134 kDa	14	29	2.07143	TRUE
275.1	Constitutive coactivator of PPAR-gamma-like protein 1 OS=Homo sapiens GN=FAM120A PE=1 SV=2	FAM120A	sp|Q9NZB2|F120A_HUMAN	122 kDa	16	32	2	TRUE
469	Serine/arginine-rich splicing factor 1 OS=Homo sapiens GN=SRSF1 PE=1 SV=2	SRSF1	sp|Q07955|SRSF1_HUMAN	28 kDa	8	16	2	TRUE
730	Putative helicase MOV-10 OS=Homo sapiens GN=MOV10 PE=1 SV=2	MOV10	sp|Q9HCE1|MOV10_HUMAN	114 kDa	7	14	2	TRUE
352	Epiplakin OS=Homo sapiens GN=EPPK1 PE=1 SV=2	EPPK1	sp|P58107|EPIPL_HUMAN	556 kDa	6	12	2	TRUE
253	DNA (cytosine-5)-methyltransferase 1 OS=Homo sapiens GN=DNMT1 PE=1 SV=2	DNMT1	sp|P26358|DNMT1_HUMAN	183 kDa	5	10	2	TRUE
812	60S ribosomal protein L32 OS=Homo sapiens GN=RPL32 PE=1 SV=2	RPL32	sp|P62910|RL32_HUMAN	16 kDa	5	10	2	TRUE
1327	Heterochromatin protein 1-binding protein 3 OS=Homo sapiens GN=HP1BP3 PE=1 SV=1	HP1BP3	sp|Q5SSJ5|HP1B3_HUMAN	61 kDa	5	10	2	TRUE
1200	2,4-dienoyl-CoA reductase, mitochondrial OS=Homo sapiens GN=DECR1 PE=1 SV=1	DECR1	sp|Q16698|DECR_HUMAN	36 kDa	4	8	2	TRUE
1250.1	Septin-11 OS=Homo sapiens GN=SEPT11 PE=1 SV=3	SEPT11	sp|Q9NVA2|SEP11_HUMAN	49 kDa	4	8	2	TRUE
1394	Eukaryotic translation initiation factor 3 subunit K OS=Homo sapiens GN=EIF3K PE=1 SV=1	EIF3K	sp|Q9UBQ5|EIF3K_HUMAN	25 kDa	4	8	2	TRUE
1006	40S ribosomal protein S24 OS=Homo sapiens GN=RPS24 PE=1 SV=1	RPS24	sp|P62847|RS24_HUMAN	15 kDa	3	6	2	TRUE
951.2	Histone H3.2 OS=Homo sapiens GN=HIST2H3A PE=1 SV=3	HIST2H3A	sp|Q71DI3|H32_HUMAN	15 kDa	3	6	2	TRUE
1526	Actin-related protein 2/3 complex subunit 4 OS=Homo sapiens GN=ARPC4 PE=1 SV=3	ARPC4	sp|P59998|ARPC4_HUMAN	20 kDa	3	6	2	TRUE
387.2	Ras-related C3 botulinum toxin substrate 1 OS=Homo sapiens GN=RAC1 PE=1 SV=1	RAC1	sp|P63000|RAC1_HUMAN	21 kDa	3	6	2	TRUE
1876	Transmembrane emp24 domain-containing protein 4 OS=Homo sapiens GN=TMED4 PE=1 SV=1	TMED4	sp|Q7Z7H5|TMED4_HUMAN	26 kDa	3	6	2	TRUE
1910	Zinc finger protein 207 OS=Homo sapiens GN=ZNF207 PE=1 SV=1	ZNF207	sp|O43670|ZN207_HUMAN	51 kDa	3	6	2	TRUE
2268	Ribosome-recycling factor, mitochondrial OS=Homo sapiens GN=MRRF PE=1 SV=1	MRRF	sp|Q96E11|RRFM_HUMAN	29 kDa	3	6	2	TRUE
1473	RNA polymerase II-associated protein 3 OS=Homo sapiens GN=RPAP3 PE=1 SV=2	RPAP3	sp|Q9H6T3|RPAP3_HUMAN	76 kDa	4	6	1.5	TRUE
20.1	Myosin-1 OS=Homo sapiens GN=MYH1 PE=1 SV=3	MYH1	sp|P12882|MYH1_HUMAN	223 kDa	1	172	172	FALSE
20.8	Myosin-2 OS=Homo sapiens GN=MYH2 PE=1 SV=1	MYH2	sp|Q9UKX2|MYH2_HUMAN	223 kDa	1	156	156	FALSE
20.3	Myosin-4 OS=Homo sapiens GN=MYH4 PE=1 SV=2	MYH4	sp|Q9Y623|MYH4_HUMAN	223 kDa	1	132	132	FALSE
20.9	Myosin-8 OS=Homo sapiens GN=MYH8 PE=1 SV=3	MYH8	sp|P13535|MYH8_HUMAN	223 kDa	1	120	120	FALSE
20.7	Myosin-3 OS=Homo sapiens GN=MYH3 PE=1 SV=3	MYH3	sp|P11055|MYH3_HUMAN	224 kDa	1	81	81	FALSE
20.6	Myosin-13 OS=Homo sapiens GN=MYH13 PE=1 SV=2	MYH13	sp|Q9UKX3|MYH13_HUMAN	224 kDa	1	76	76	FALSE
20.2	Myosin-7 OS=Homo sapiens GN=MYH7 PE=1 SV=5	MYH7	sp|P12883|MYH7_HUMAN	223 kDa	2	123	61.5	FALSE
20.4	Myosin-6 OS=Homo sapiens GN=MYH6 PE=1 SV=5	MYH6	sp|P13533|MYH6_HUMAN	224 kDa	3	101	33.6667	FALSE
89.1	Keratin, type I cuticular Ha4 OS=Homo sapiens GN=KRT34 PE=2 SV=2	KRT34	sp|O76011|KRT34_HUMAN	49 kDa	2	40	20	FALSE
1292.1	Keratin, type I cuticular Ha6 OS=Homo sapiens GN=KRT36 PE=1 SV=1	KRT36	sp|O76013|KRT36_HUMAN	52 kDa	0	19	19	FALSE
267	Collagen alpha-3(VI) chain OS=Homo sapiens GN=COL6A3 PE=1 SV=5	COL6A3	sp|P12111|CO6A3_HUMAN	344 kDa	0	16	16	FALSE
20.5	Myosin-7B OS=Homo sapiens GN=MYH7B PE=1 SV=3	MYH7B	sp|A7E2Y1|MYH7B_HUMAN	221 kDa	1	15	15	FALSE
2059	Myosin regulatory light chain 2, skeletal muscle isoform OS=Homo sapiens GN=MYLPF PE=2 SV=1	MYLPF	sp|Q96A32|MLRS_HUMAN	19 kDa	0	13	13	FALSE
326	Keratinocyte proline-rich protein OS=Homo sapiens GN=KPRP PE=1 SV=1	KPRP	sp|Q5T749|KPRP_HUMAN	64 kDa	1	13	13	FALSE
4.6	Keratin, type I cytoskeletal 27 OS=Homo sapiens GN=KRT27 PE=1 SV=2	KRT27	sp|Q7Z3Y8|K1C27_HUMAN	50 kDa	0	11	11	FALSE
1019	Collagen alpha-2(VI) chain OS=Homo sapiens GN=COL6A2 PE=1 SV=4	COL6A2	sp|P12110|CO6A2_HUMAN	109 kDa	0	11	11	FALSE
1660	Myosin-binding protein C, fast-type OS=Homo sapiens GN=MYBPC2 PE=1 SV=2	MYBPC2	sp|Q14324|MYPC2_HUMAN	128 kDa	0	11	11	FALSE
89.3	(CONTAMINANT) Type I hair keratin 3B [Homo sapiens]		CONTAM_AAH09971.1 (+1)	46 kDa	4	40	10	FALSE
1149	Keratin, type II cytoskeletal 78 OS=Homo sapiens GN=KRT78 PE=2 SV=2	KRT78	sp|Q8N1N4|K2C78_HUMAN	57 kDa	2	19	9.5	FALSE
89.4	Keratin, type I cuticular Ha3-I OS=Homo sapiens GN=KRT33A PE=2 SV=2	KRT33A	sp|O76009|KT33A_HUMAN	46 kDa	4	36	9	FALSE
2911	Myosin regulatory light chain 2, ventricular/cardiac muscle isoform OS=Homo sapiens GN=MYL2 PE=1 SV=3	MYL2	sp|P10916|MLRV_HUMAN	19 kDa	0	9	9	FALSE
4.2	(CONTAMINANT) Keratin 16 [Homo sapiens]		CONTAM_AAH39169.1 (+1)	51 kDa	10	84	8.4	FALSE
2193	Myosin light chain 1/3, skeletal muscle isoform OS=Homo sapiens GN=MYL1 PE=1 SV=3	MYL1	sp|P05976|MYL1_HUMAN	21 kDa	2	16	8	FALSE
1042	Collagen alpha-1(I) chain OS=Homo sapiens GN=COL1A1 PE=1 SV=5	COL1A1	sp|P02452|CO1A1_HUMAN	139 kDa	0	8	8	FALSE
1557	Myosin-binding protein C, slow-type OS=Homo sapiens GN=MYBPC1 PE=1 SV=2	MYBPC1	sp|Q00872|MYPC1_HUMAN	128 kDa	0	8	8	FALSE
85.2	Keratin, type II cuticular Hb3 OS=Homo sapiens GN=KRT83 PE=1 SV=2	KRT83	sp|P78385|KRT83_HUMAN	54 kDa	7	52	7.42857	FALSE
85.4	Keratin, type II cuticular Hb6 OS=Homo sapiens GN=KRT86 PE=1 SV=1	KRT86	sp|O43790|KRT86_HUMAN	53 kDa	8	59	7.375	FALSE
1728	(CONTAMINANT) Keratin 4 [Homo sapiens]		CONTAM_AAH42174.1 (+1)	57 kDa	6	44	7.33333	FALSE
85.5	Keratin, type II cuticular Hb1 OS=Homo sapiens GN=KRT81 PE=1 SV=3	KRT81	sp|Q14533|KRT81_HUMAN	55 kDa	8	54	6.75	FALSE
89.5	Keratin, type I cuticular Ha1 OS=Homo sapiens GN=KRT31 PE=2 SV=3	KRT31	sp|Q15323|K1H1_HUMAN	47 kDa	6	40	6.66667	FALSE
89.6	(CONTAMINANT) Keratin, type I cuticular HA1 (Hair keratin, type I HA1)		CONTAM_K1H1_HUMAN	47 kDa	6	38	6.33333	FALSE
85.1	Keratin, type II cuticular Hb5 OS=Homo sapiens GN=KRT85 PE=1 SV=1	KRT85	sp|P78386|KRT85_HUMAN	56 kDa	8	50	6.25	FALSE
1247	Keratin, type II cytoskeletal 1b OS=Homo sapiens GN=KRT77 PE=2 SV=3	KRT77	sp|Q7Z794|K2C1B_HUMAN	62 kDa	5	31	6.2	FALSE
2994	Myosin regulatory light chain 10 OS=Homo sapiens GN=MYL10 PE=2 SV=2	MYL10	sp|Q9BUA6|MYL10_HUMAN	25 kDa	0	6	6	FALSE
89.2	Keratin, type I cuticular Ha2 OS=Homo sapiens GN=KRT32 PE=1 SV=3	KRT32	sp|Q14532|K1H2_HUMAN	50 kDa	2	10	5	FALSE
4.8	(CONTAMINANT) Keratin 14 [Homo sapiens]		CONTAM_AAH42437.1	52 kDa	17	79	4.64706	FALSE
2539	Myosin light chain 3 OS=Homo sapiens GN=MYL3 PE=1 SV=3	MYL3	sp|P08590|MYL3_HUMAN	22 kDa	2	9	4.5	FALSE
1723	Keratin, type I cuticular Ha5 OS=Homo sapiens GN=KRT35 PE=2 SV=5	KRT35	sp|Q92764|KRT35_HUMAN	50 kDa	3	13	4.33333	FALSE
5.7	(CONTAMINANT) Keratin 6B [Homo sapiens]		CONTAM_AAH34535.1 (+1)	60 kDa	22	94	4.27273	FALSE
5.3	(CONTAMINANT) Keratin 6A [Homo sapiens]		CONTAM_AAH14152.1	60 kDa	23	98	4.26087	FALSE
4.3	Keratin, type I cytoskeletal 13 OS=Homo sapiens GN=KRT13 PE=1 SV=4	KRT13	sp|P13646|K1C13_HUMAN	50 kDa	9	38	4.22222	FALSE
5.9	Keratin, type II cytoskeletal 6C OS=Homo sapiens GN=KRT6C PE=1 SV=3	KRT6C	sp|P48668|K2C6C_HUMAN	60 kDa	22	88	4	FALSE
832.2	Keratin, type II cytoskeletal 71 OS=Homo sapiens GN=KRT71 PE=1 SV=3	KRT71	sp|Q3SY84|K2C71_HUMAN	57 kDa	3	12	4	FALSE
1376	Collagen alpha-1(VI) chain OS=Homo sapiens GN=COL6A1 PE=1 SV=3	COL6A1	sp|P12109|CO6A1_HUMAN	109 kDa	0	4	4	FALSE
189	Fibrillin-2 OS=Homo sapiens GN=FBN2 PE=1 SV=3	FBN2	sp|P35556|FBN2_HUMAN	315 kDa	0	4	4	FALSE
2602.1	Cystatin-SN OS=Homo sapiens GN=CST1 PE=1 SV=3	CST1	sp|P01037|CYTN_HUMAN	16 kDa	0	4	4	FALSE
2991	Decorin OS=Homo sapiens GN=DCN PE=1 SV=1	DCN	sp|P07585|PGS2_HUMAN	40 kDa	0	4	4	FALSE
1151	Nuclear pore complex protein Nup205 OS=Homo sapiens GN=NUP205 PE=1 SV=3	NUP205	sp|Q92621|NU205_HUMAN	228 kDa	0	4	4	FALSE
1776	Corneodesmosin OS=Homo sapiens GN=CDSN PE=1 SV=3	CDSN	sp|Q15517|CDSN_HUMAN	52 kDa	0	4	4	FALSE
3073	Protein S100-A6 OS=Homo sapiens GN=S100A6 PE=1 SV=1	S100A6	sp|P06703|S10A6_HUMAN	10 kDa	0	4	4	FALSE
3091	Protein S100-A11 OS=Homo sapiens GN=S100A11 PE=1 SV=2	S100A11	sp|P31949|S10AB_HUMAN	12 kDa	0	4	4	FALSE
1159	Myosin-15 OS=Homo sapiens GN=MYH15 PE=1 SV=5	MYH15	sp|Q9Y2K3|MYH15_HUMAN	225 kDa	0	4	4	FALSE
319	Structural maintenance of chromosomes flexible hinge domain-containing protein 1 OS=Homo sapiens GN=SMCHD1 PE=1 SV=2	SMCHD1	sp|A6NHR9|SMHD1_HUMAN	226 kDa	0	4	4	FALSE
365	Myomesin-1 OS=Homo sapiens GN=MYOM1 PE=1 SV=2	MYOM1	sp|P52179|MYOM1_HUMAN	188 kDa	0	4	4	FALSE
681	Basement membrane-specific heparan sulfate proteoglycan core protein OS=Homo sapiens GN=HSPG2 PE=1 SV=4	HSPG2	sp|P98160|PGBM_HUMAN	469 kDa	0	4	4	FALSE
1275	Collagen alpha-2(I) chain OS=Homo sapiens GN=COL1A2 PE=1 SV=7	COL1A2	sp|P08123|CO1A2_HUMAN	129 kDa	0	4	4	FALSE
1566	E3 ubiquitin-protein ligase TRIM36 OS=Homo sapiens GN=TRIM36 PE=2 SV=2	TRIM36	sp|Q9NQ86|TRI36_HUMAN	83 kDa	0	4	4	FALSE
1582	Serotransferrin OS=Homo sapiens GN=TF PE=1 SV=3	TF	sp|P02787|TRFE_HUMAN	77 kDa	0	4	4	FALSE
1591	Calmodulin-regulated spectrin-associated protein 2 OS=Homo sapiens GN=CAMSAP2 PE=1 SV=3	CAMSAP2	sp|Q08AD1|CAMP2_HUMAN	168 kDa	0	4	4	FALSE
1696.1	Phosphatidylinositol 5-phosphate 4-kinase type-2 alpha OS=Homo sapiens GN=PIP4K2A PE=1 SV=2	PIP4K2A	sp|P48426|PI42A_HUMAN	46 kDa	0	4	4	FALSE
1890	WD repeat-containing protein mio OS=Homo sapiens GN=MIOS PE=1 SV=2	MIOS	sp|Q9NXC5|MIO_HUMAN	99 kDa	0	4	4	FALSE
2200	AMP deaminase 1 OS=Homo sapiens GN=AMPD1 PE=1 SV=2	AMPD1	sp|P23109|AMPD1_HUMAN	90 kDa	0	4	4	FALSE
2214	E3 ubiquitin-protein ligase Itchy homolog OS=Homo sapiens GN=ITCH PE=1 SV=2	ITCH	sp|Q96J02|ITCH_HUMAN	103 kDa	0	4	4	FALSE
2469	RNA-binding protein 7 OS=Homo sapiens GN=RBM7 PE=1 SV=1	RBM7	sp|Q9Y580|RBM7_HUMAN	31 kDa	0	4	4	FALSE
2719	DNA-directed RNA polymerase III subunit RPC4 OS=Homo sapiens GN=POLR3D PE=1 SV=2	POLR3D	sp|P05423|RPC4_HUMAN	44 kDa	0	4	4	FALSE
2729	Carboxypeptidase A4 OS=Homo sapiens GN=CPA4 PE=1 SV=2	CPA4	sp|Q9UI42|CBPA4_HUMAN	47 kDa	0	4	4	FALSE
2824	Cornulin OS=Homo sapiens GN=CRNN PE=1 SV=1	CRNN	sp|Q9UBG3|CRNN_HUMAN	54 kDa	0	4	4	FALSE
2922	Probable C->U-editing enzyme APOBEC-2 OS=Homo sapiens GN=APOBEC2 PE=1 SV=1	APOBEC2	sp|Q9Y235|ABEC2_HUMAN	26 kDa	0	4	4	FALSE
2960	DnaJ homolog subfamily C member 15 OS=Homo sapiens GN=DNAJC15 PE=1 SV=2	DNAJC15	sp|Q9Y5T4|DJC15_HUMAN	16 kDa	0	4	4	FALSE
1770	Nuclear pore complex protein Nup107 OS=Homo sapiens GN=NUP107 PE=1 SV=1	NUP107	sp|P57740|NU107_HUMAN	106 kDa	0	4	4	FALSE
2248	Eukaryotic translation initiation factor 4E type 2 OS=Homo sapiens GN=EIF4E2 PE=1 SV=1	EIF4E2	sp|O60573|IF4E2_HUMAN	28 kDa	0	4	4	FALSE
2514	tRNA (adenine(58)-N(1))-methyltransferase non-catalytic subunit TRM6 OS=Homo sapiens GN=TRMT6 PE=1 SV=1	TRMT6	sp|Q9UJA5|TRM6_HUMAN	56 kDa	0	4	4	FALSE
2730	Mitochondrial import inner membrane translocase subunit TIM16 OS=Homo sapiens GN=PAM16 PE=1 SV=2	PAM16	sp|Q9Y3D7|TIM16_HUMAN	14 kDa	0	4	4	FALSE
2955	Histone deacetylase complex subunit SAP18 OS=Homo sapiens GN=SAP18 PE=1 SV=1	SAP18	sp|O00422|SAP18_HUMAN	18 kDa	0	4	4	FALSE
1676	Double-stranded RNA-binding protein Staufen homolog 1 OS=Homo sapiens GN=STAU1 PE=1 SV=2	STAU1	sp|O95793|STAU1_HUMAN	63 kDa	0	4	4	FALSE
2560	N-alpha-acetyltransferase 50 OS=Homo sapiens GN=NAA50 PE=1 SV=1	NAA50	sp|Q9GZZ1|NAA50_HUMAN	19 kDa	0	4	4	FALSE
2819	Glycerol-3-phosphate dehydrogenase 1-like protein OS=Homo sapiens GN=GPD1L PE=1 SV=1	GPD1L	sp|Q8N335|GPD1L_HUMAN	38 kDa	0	4	4	FALSE
1448	2'-5'-oligoadenylate synthase 3 OS=Homo sapiens GN=OAS3 PE=1 SV=3	OAS3	sp|Q9Y6K5|OAS3_HUMAN	121 kDa	0	4	4	FALSE
2094	Cullin-3 OS=Homo sapiens GN=CUL3 PE=1 SV=2	CUL3	sp|Q13618|CUL3_HUMAN	89 kDa	0	4	4	FALSE
2220	Anaphase-promoting complex subunit 5 OS=Homo sapiens GN=ANAPC5 PE=1 SV=2	ANAPC5	sp|Q9UJX4|APC5_HUMAN	85 kDa	0	4	4	FALSE
2301	Serine/arginine-rich splicing factor 11 OS=Homo sapiens GN=SRSF11 PE=1 SV=1	SRSF11	sp|Q05519|SRS11_HUMAN	54 kDa	0	4	4	FALSE
2408	Phosphatidylinositol 4-phosphate 5-kinase type-1 alpha OS=Homo sapiens GN=PIP5K1A PE=1 SV=1	PIP5K1A	sp|Q99755|PI51A_HUMAN	63 kDa	0	4	4	FALSE
2670	39S ribosomal protein L14, mitochondrial OS=Homo sapiens GN=MRPL14 PE=1 SV=1	MRPL14	sp|Q6P1L8|RM14_HUMAN	16 kDa	0	4	4	FALSE
765	Condensin-2 complex subunit D3 OS=Homo sapiens GN=NCAPD3 PE=1 SV=2	NCAPD3	sp|P42695|CNDD3_HUMAN	169 kDa	0	4	4	FALSE
2611	Cyclin-C OS=Homo sapiens GN=CCNC PE=1 SV=2	CCNC	sp|P24863|CCNC_HUMAN	33 kDa	0	4	4	FALSE
1652	DNA ligase 1 OS=Homo sapiens GN=LIG1 PE=1 SV=1	LIG1	sp|P18858|DNLI1_HUMAN	102 kDa	0	4	4	FALSE
1292.2	Keratin, type I cuticular Ha7 OS=Homo sapiens GN=KRT37 PE=2 SV=3	KRT37	sp|O76014|KRT37_HUMAN	50 kDa	1	4	4	FALSE
1844	Serine/arginine-rich splicing factor 7 OS=Homo sapiens GN=SRSF7 PE=1 SV=1	SRSF7	sp|Q16629|SRSF7_HUMAN	27 kDa	1	4	4	FALSE
1836	Prolactin-inducible protein OS=Homo sapiens GN=PIP PE=1 SV=1	PIP	sp|P12273|PIP_HUMAN	17 kDa	1	4	4	FALSE
1727.1	Ig alpha-1 chain C region OS=Homo sapiens GN=IGHA1 PE=1 SV=2	IGHA1	sp|P01876|IGHA1_HUMAN	38 kDa	1	4	4	FALSE
1403	Actin-related protein 2/3 complex subunit 3 OS=Homo sapiens GN=ARPC3 PE=1 SV=3	ARPC3	sp|O15145|ARPC3_HUMAN	21 kDa	1	4	4	FALSE
1173	Sterile alpha motif domain-containing protein 9 OS=Homo sapiens GN=SAMD9 PE=1 SV=1	SAMD9	sp|Q5K651|SAMD9_HUMAN	184 kDa	1	4	4	FALSE
112	Activity-dependent neuroprotector homeobox protein OS=Homo sapiens GN=ADNP PE=1 SV=1	ADNP	sp|Q9H2P0|ADNP_HUMAN	124 kDa	1	4	4	FALSE
2768	Alkaline phosphatase, tissue-nonspecific isozyme OS=Homo sapiens GN=ALPL PE=1 SV=4	ALPL	sp|P05186|PPBT_HUMAN	57 kDa	1	4	4	FALSE
3065	Transgelin-3 OS=Homo sapiens GN=TAGLN3 PE=1 SV=2	TAGLN3	sp|Q9UI15|TAGL3_HUMAN	22 kDa	1	4	4	FALSE
1716	Serine/threonine-protein kinase TAO2 OS=Homo sapiens GN=TAOK2 PE=1 SV=2	TAOK2	sp|Q9UL54|TAOK2_HUMAN	138 kDa	1	4	4	FALSE
2604	Programmed cell death protein 5 OS=Homo sapiens GN=PDCD5 PE=1 SV=3	PDCD5	sp|O14737|PDCD5_HUMAN	14 kDa	1	4	4	FALSE
2605	Peptidyl-prolyl cis-trans isomerase H OS=Homo sapiens GN=PPIH PE=1 SV=1	PPIH	sp|O43447|PPIH_HUMAN	19 kDa	1	4	4	FALSE
3021	High mobility group nucleosome-binding domain-containing protein 4 OS=Homo sapiens GN=HMGN4 PE=1 SV=3	HMGN4	sp|O00479|HMGN4_HUMAN	10 kDa	1	4	4	FALSE
1927	La-related protein 4 OS=Homo sapiens GN=LARP4 PE=1 SV=3	LARP4	sp|Q71RC2|LARP4_HUMAN	81 kDa	1	4	4	FALSE
2411	Regulator of nonsense transcripts 3B OS=Homo sapiens GN=UPF3B PE=1 SV=1	UPF3B	sp|Q9BZI7|REN3B_HUMAN	58 kDa	1	4	4	FALSE
2859	Charged multivesicular body protein 2a OS=Homo sapiens GN=CHMP2A PE=1 SV=1	CHMP2A	sp|O43633|CHM2A_HUMAN	25 kDa	1	4	4	FALSE
1517	CLIP-associating protein 2 OS=Homo sapiens GN=CLASP2 PE=1 SV=2	CLASP2	sp|O75122|CLAP2_HUMAN	141 kDa	1	4	4	FALSE
2006	Probable glutamate--tRNA ligase, mitochondrial OS=Homo sapiens GN=EARS2 PE=1 SV=2	EARS2	sp|Q5JPH6|SYEM_HUMAN	59 kDa	1	4	4	FALSE
2097	2-hydroxyacylsphingosine 1-beta-galactosyltransferase OS=Homo sapiens GN=UGT8 PE=2 SV=2	UGT8	sp|Q16880|CGT_HUMAN	61 kDa	1	4	4	FALSE
2110	Kinesin-like protein KIFC1 OS=Homo sapiens GN=KIFC1 PE=1 SV=2	KIFC1	sp|Q9BW19|KIFC1_HUMAN	74 kDa	1	4	4	FALSE
2872	Leydig cell tumor 10 kDa protein homolog OS=Homo sapiens GN=C19orf53 PE=1 SV=1	C19orf53	sp|Q9UNZ5|L10K_HUMAN	11 kDa	1	4	4	FALSE
2170	Mycophenolic acid acyl-glucuronide esterase, mitochondrial OS=Homo sapiens GN=ABHD10 PE=1 SV=1	ABHD10	sp|Q9NUJ1|ABHDA_HUMAN	34 kDa	1	4	4	FALSE
957	CLIP-associating protein 1 OS=Homo sapiens GN=CLASP1 PE=1 SV=1	CLASP1	sp|Q7Z460|CLAP1_HUMAN	169 kDa	1	4	4	FALSE
85.3	Keratin, type II cuticular Hb2 OS=Homo sapiens GN=KRT82 PE=1 SV=3	KRT82	sp|Q9NSB4|KRT82_HUMAN	57 kDa	2	7	3.5	FALSE
2511	Keratin, type I cytoskeletal 23 OS=Homo sapiens GN=KRT23 PE=1 SV=2	KRT23	sp|Q9C075|K1C23_HUMAN	48 kDa	2	7	3.5	FALSE
4.7	Keratin, type I cytoskeletal 28 OS=Homo sapiens GN=KRT28 PE=1 SV=2	KRT28	sp|Q7Z3Y7|K1C28_HUMAN	51 kDa	3	10	3.33333	FALSE
5.5	Keratin, type II cytoskeletal 3 OS=Homo sapiens GN=KRT3 PE=1 SV=3	KRT3	sp|P12035|K2C3_HUMAN	64 kDa	8	25	3.125	FALSE
2315	Keratin, type II cuticular Hb4 OS=Homo sapiens GN=KRT84 PE=2 SV=2	KRT84	sp|Q9NSB2|KRT84_HUMAN	65 kDa	4	12	3	FALSE
716	Myosin phosphatase Rho-interacting protein OS=Homo sapiens GN=MPRIP PE=1 SV=3	MPRIP	sp|Q6WCQ1|MPRIP_HUMAN	117 kDa	4	12	3	FALSE
2966	Mimecan OS=Homo sapiens GN=OGN PE=1 SV=1	OGN	sp|P20774|MIME_HUMAN	34 kDa	0	3	3	FALSE
760.1	Small proline-rich protein 2A OS=Homo sapiens GN=SPRR2A PE=1 SV=1	SPRR2A	sp|P35326|SPR2A_HUMAN	8 kDa	0	3	3	FALSE
2771	Prolargin OS=Homo sapiens GN=PRELP PE=1 SV=1	PRELP	sp|P51888|PRELP_HUMAN	44 kDa	0	3	3	FALSE
1893	Kallikrein-7 OS=Homo sapiens GN=KLK7 PE=1 SV=1	KLK7	sp|P49862|KLK7_HUMAN	28 kDa	0	3	3	FALSE
2443	Carbonic anhydrase 3 OS=Homo sapiens GN=CA3 PE=1 SV=3	CA3	sp|P07451|CAH3_HUMAN	30 kDa	0	3	3	FALSE
2531	Targeting protein for Xklp2 OS=Homo sapiens GN=TPX2 PE=1 SV=2	TPX2	sp|Q9ULW0|TPX2_HUMAN	86 kDa	0	3	3	FALSE
243	Nebulin OS=Homo sapiens GN=NEB PE=1 SV=4	NEB	sp|P20929|NEBU_HUMAN	773 kDa	0	3	3	FALSE
3070	Carbonic anhydrase 6 OS=Homo sapiens GN=CA6 PE=1 SV=3	CA6	sp|P23280|CAH6_HUMAN	35 kDa	0	3	3	FALSE
3093	Troponin I, slow skeletal muscle OS=Homo sapiens GN=TNNI1 PE=1 SV=3	TNNI1	sp|P19237|TNNI1_HUMAN	22 kDa	0	3	3	FALSE
2242.2	Ig lambda-3 chain C regions OS=Homo sapiens GN=IGLC3 PE=1 SV=1	IGLC3	sp|P0CG06|LAC3_HUMAN	11 kDa	0	3	3	FALSE
2947	Hepatoma-derived growth factor-related protein 3 OS=Homo sapiens GN=HDGFRP3 PE=1 SV=1	HDGFRP3	sp|Q9Y3E1|HDGR3_HUMAN	23 kDa	0	3	3	FALSE
2366	ER membrane protein complex subunit 7 OS=Homo sapiens GN=EMC7 PE=1 SV=1	EMC7	sp|Q9NPA0|EMC7_HUMAN	26 kDa	0	3	3	FALSE
1608	Unconventional myosin-VI OS=Homo sapiens GN=MYO6 PE=1 SV=4	MYO6	sp|Q9UM54|MYO6_HUMAN	150 kDa	0	3	3	FALSE
1891	Plakophilin-3 OS=Homo sapiens GN=PKP3 PE=1 SV=1	PKP3	sp|Q9Y446|PKP3_HUMAN	87 kDa	0	3	3	FALSE
2190.1	Haptoglobin OS=Homo sapiens GN=HP PE=1 SV=1	HP	sp|P00738|HPT_HUMAN	45 kDa	0	3	3	FALSE
2293.1	Cyclin-dependent kinase 8 OS=Homo sapiens GN=CDK8 PE=1 SV=1	CDK8	sp|P49336|CDK8_HUMAN	53 kDa	0	3	3	FALSE
2296	Loricrin OS=Homo sapiens GN=LOR PE=1 SV=2	LOR	sp|P23490|LORI_HUMAN	26 kDa	0	3	3	FALSE
2322	Sulfhydryl oxidase 1 OS=Homo sapiens GN=QSOX1 PE=1 SV=3	QSOX1	sp|O00391|QSOX1_HUMAN	83 kDa	0	3	3	FALSE
2372	Extracellular matrix protein 1 OS=Homo sapiens GN=ECM1 PE=1 SV=2	ECM1	sp|Q16610|ECM1_HUMAN	61 kDa	0	3	3	FALSE
2679	Bcl-2-associated transcription factor 1 OS=Homo sapiens GN=BCLAF1 PE=1 SV=2	BCLAF1	sp|Q9NYF8|BCLF1_HUMAN	106 kDa	0	3	3	FALSE
2681	Prostaglandin E synthase 3 OS=Homo sapiens GN=PTGES3 PE=1 SV=1	PTGES3	sp|Q15185|TEBP_HUMAN	19 kDa	0	3	3	FALSE
2731	Chromodomain Y-like protein 2 OS=Homo sapiens GN=CDYL2 PE=1 SV=2	CDYL2	sp|Q8N8U2|CDYL2_HUMAN	57 kDa	0	3	3	FALSE
2812	Nucleoplasmin-3 OS=Homo sapiens GN=NPM3 PE=1 SV=3	NPM3	sp|O75607|NPM3_HUMAN	19 kDa	0	3	3	FALSE
2817	Glutamate-rich protein 1 OS=Homo sapiens GN=ERICH1 PE=1 SV=1	ERICH1	sp|Q86X53|ERIC1_HUMAN	49 kDa	0	3	3	FALSE
2823	Pleckstrin homology domain-containing family A member 3 OS=Homo sapiens GN=PLEKHA3 PE=1 SV=2	PLEKHA3	sp|Q9HB20|PKHA3_HUMAN	34 kDa	0	3	3	FALSE
2835	Chromodomain-helicase-DNA-binding protein 1-like OS=Homo sapiens GN=CHD1L PE=1 SV=2	CHD1L	sp|Q86WJ1|CHD1L_HUMAN	101 kDa	0	3	3	FALSE
2836	LIM domain-binding protein 3 OS=Homo sapiens GN=LDB3 PE=1 SV=2	LDB3	sp|O75112|LDB3_HUMAN	77 kDa	0	3	3	FALSE
2965	Protein BUD31 homolog OS=Homo sapiens GN=BUD31 PE=1 SV=2	BUD31	sp|P41223|BUD31_HUMAN	17 kDa	0	3	3	FALSE
3025	Leucine-rich repeat and WD repeat-containing protein 1 OS=Homo sapiens GN=LRWD1 PE=1 SV=2	LRWD1	sp|Q9UFC0|LRWD1_HUMAN	71 kDa	0	3	3	FALSE
3035	Fatty acid-binding protein, heart OS=Homo sapiens GN=FABP3 PE=1 SV=4	FABP3	sp|P05413|FABPH_HUMAN	15 kDa	0	3	3	FALSE
3068	Cathepsin G OS=Homo sapiens GN=CTSG PE=1 SV=2	CTSG	sp|P08311|CATG_HUMAN	29 kDa	0	3	3	FALSE
3069	Interleukin-1 receptor antagonist protein OS=Homo sapiens GN=IL1RN PE=1 SV=1	IL1RN	sp|P18510|IL1RA_HUMAN	20 kDa	0	3	3	FALSE
3092	BPI fold-containing family A member 2 OS=Homo sapiens GN=BPIFA2 PE=1 SV=2	BPIFA2	sp|Q96DR5|BPIA2_HUMAN	27 kDa	0	3	3	FALSE
1258	Tenascin OS=Homo sapiens GN=TNC PE=1 SV=3	TNC	sp|P24821|TENA_HUMAN	241 kDa	0	3	3	FALSE
1779	RNA-binding protein 42 OS=Homo sapiens GN=RBM42 PE=1 SV=1	RBM42	sp|Q9BTD8|RBM42_HUMAN	50 kDa	0	3	3	FALSE
1839	NADH dehydrogenase [ubiquinone] 1 alpha subcomplex subunit 8 OS=Homo sapiens GN=NDUFA8 PE=1 SV=3	NDUFA8	sp|P51970|NDUA8_HUMAN	20 kDa	0	3	3	FALSE
2151	28S ribosomal protein S25, mitochondrial OS=Homo sapiens GN=MRPS25 PE=1 SV=1	MRPS25	sp|P82663|RT25_HUMAN	20 kDa	0	3	3	FALSE
2262	Translation initiation factor eIF-2B subunit epsilon OS=Homo sapiens GN=EIF2B5 PE=1 SV=3	EIF2B5	sp|Q13144|EI2BE_HUMAN	80 kDa	0	3	3	FALSE
2567	Cystatin-A OS=Homo sapiens GN=CSTA PE=1 SV=1	CSTA	sp|P01040|CYTA_HUMAN	11 kDa	0	3	3	FALSE
2676	Cdc42 effector protein 4 OS=Homo sapiens GN=CDC42EP4 PE=1 SV=1	CDC42EP4	sp|Q9H3Q1|BORG4_HUMAN	38 kDa	0	3	3	FALSE
2997	28S ribosomal protein S17, mitochondrial OS=Homo sapiens GN=MRPS17 PE=2 SV=1	MRPS17	sp|Q9Y2R5|RT17_HUMAN	15 kDa	0	3	3	FALSE
3022	Ubiquitin-like protein 4A OS=Homo sapiens GN=UBL4A PE=1 SV=1	UBL4A	sp|P11441|UBL4A_HUMAN	18 kDa	0	3	3	FALSE
3024	Mediator of RNA polymerase II transcription subunit 20 OS=Homo sapiens GN=MED20 PE=1 SV=1	MED20	sp|Q9H944|MED20_HUMAN	23 kDa	0	3	3	FALSE
2675	Serpin B12 OS=Homo sapiens GN=SERPINB12 PE=1 SV=1	SERPINB12	sp|Q96P63|SPB12_HUMAN	46 kDa	0	3	3	FALSE
2816	Phosphomevalonate kinase OS=Homo sapiens GN=PMVK PE=1 SV=3	PMVK	sp|Q15126|PMVK_HUMAN	22 kDa	0	3	3	FALSE
1418	Nuclear pore complex protein Nup88 OS=Homo sapiens GN=NUP88 PE=1 SV=2	NUP88	sp|Q99567|NUP88_HUMAN	84 kDa	0	3	3	FALSE
1967	Double-stranded RNA-specific adenosine deaminase OS=Homo sapiens GN=ADAR PE=1 SV=4	ADAR	sp|P55265|DSRAD_HUMAN	136 kDa	0	3	3	FALSE
2254	TFIIH basal transcription factor complex helicase XPB subunit OS=Homo sapiens GN=ERCC3 PE=1 SV=1	ERCC3	sp|P19447|ERCC3_HUMAN	89 kDa	0	3	3	FALSE
2375	SWI/SNF-related matrix-associated actin-dependent regulator of chromatin subfamily E member 1 OS=Homo sapiens GN=SMARCE1 PE=1 SV=2	SMARCE1	sp|Q969G3|SMCE1_HUMAN	47 kDa	0	3	3	FALSE
2677	Receptor expression-enhancing protein 4 OS=Homo sapiens GN=REEP4 PE=1 SV=1	REEP4	sp|Q9H6H4|REEP4_HUMAN	29 kDa	0	3	3	FALSE
2516	Peptidyl-prolyl cis-trans isomerase-like 1 OS=Homo sapiens GN=PPIL1 PE=1 SV=1	PPIL1	sp|Q9Y3C6|PPIL1_HUMAN	18 kDa	0	3	3	FALSE
1227	MAP7 domain-containing protein 3 OS=Homo sapiens GN=MAP7D3 PE=1 SV=2	MAP7D3	sp|Q8IWC1|MA7D3_HUMAN	98 kDa	0	3	3	FALSE
1452.1	(Reversed) Basic salivary proline-rich protein 2 OS=Homo sapiens GN=PRB2 PE=1 SV=3	PRB2	Reversed_sp|P02812|PRB2_HUMAN	41 kDa	1	3	3	FALSE
696.1	Ig kappa chain V-I region Roy OS=Homo sapiens PE=1 SV=1		sp|P01608|KV116_HUMAN	12 kDa	1	3	3	FALSE
3018	L-lactate dehydrogenase A-like 6B OS=Homo sapiens GN=LDHAL6B PE=1 SV=3	LDHAL6B	sp|Q9BYZ2|LDH6B_HUMAN	42 kDa	1	3	3	FALSE
2242.1	Immunoglobulin lambda-like polypeptide 5 OS=Homo sapiens GN=IGLL5 PE=2 SV=2	IGLL5	sp|B9A064|IGLL5_HUMAN	23 kDa	1	3	3	FALSE
2834	Luc7-like protein 3 OS=Homo sapiens GN=LUC7L3 PE=1 SV=2	LUC7L3	sp|O95232|LC7L3_HUMAN	51 kDa	1	3	3	FALSE
2440	Ferritin heavy chain OS=Homo sapiens GN=FTH1 PE=1 SV=2	FTH1	sp|P02794|FRIH_HUMAN	21 kDa	1	3	3	FALSE
1800	Microsomal glutathione S-transferase 1 OS=Homo sapiens GN=MGST1 PE=1 SV=1	MGST1	sp|P10620|MGST1_HUMAN	18 kDa	1	3	3	FALSE
2419	Charged multivesicular body protein 5 OS=Homo sapiens GN=CHMP5 PE=1 SV=1	CHMP5	sp|Q9NZZ3|CHMP5_HUMAN	25 kDa	1	3	3	FALSE
2047	Mesencephalic astrocyte-derived neurotrophic factor OS=Homo sapiens GN=MANF PE=1 SV=3	MANF	sp|P55145|MANF_HUMAN	21 kDa	1	3	3	FALSE
3047	Nuclear cap-binding protein subunit 2 OS=Homo sapiens GN=NCBP2 PE=1 SV=1	NCBP2	sp|P52298|NCBP2_HUMAN	18 kDa	1	3	3	FALSE
478.2	Metastasis-associated protein MTA1 OS=Homo sapiens GN=MTA1 PE=1 SV=2	MTA1	sp|Q13330|MTA1_HUMAN	81 kDa	1	3	3	FALSE
1301	Transcription elongation factor B polypeptide 3 OS=Homo sapiens GN=TCEB3 PE=1 SV=2	TCEB3	sp|Q14241|ELOA1_HUMAN	90 kDa	1	3	3	FALSE
1634	Four and a half LIM domains protein 1 OS=Homo sapiens GN=FHL1 PE=1 SV=4	FHL1	sp|Q13642|FHL1_HUMAN	36 kDa	1	3	3	FALSE
2294	Syntenin-1 OS=Homo sapiens GN=SDCBP PE=1 SV=1	SDCBP	sp|O00560|SDCB1_HUMAN	32 kDa	1	3	3	FALSE
2661	AP-2 complex subunit sigma OS=Homo sapiens GN=AP2S1 PE=1 SV=2	AP2S1	sp|P53680|AP2S1_HUMAN	17 kDa	1	3	3	FALSE
463	Protein PRRC2A OS=Homo sapiens GN=PRRC2A PE=1 SV=3	PRRC2A	sp|P48634|PRC2A_HUMAN	229 kDa	1	3	3	FALSE
1575	Disco-interacting protein 2 homolog B OS=Homo sapiens GN=DIP2B PE=1 SV=3	DIP2B	sp|Q9P265|DIP2B_HUMAN	171 kDa	1	3	3	FALSE
2007	Cytospin-A OS=Homo sapiens GN=SPECC1L PE=1 SV=2	SPECC1L	sp|Q69YQ0|CYTSA_HUMAN	125 kDa	1	3	3	FALSE
2217	Nuclear RNA export factor 1 OS=Homo sapiens GN=NXF1 PE=1 SV=1	NXF1	sp|Q9UBU9|NXF1_HUMAN	70 kDa	1	3	3	FALSE
3005	Nuclear pore glycoprotein p62 OS=Homo sapiens GN=NUP62 PE=1 SV=3	NUP62	sp|P37198|NUP62_HUMAN	53 kDa	1	3	3	FALSE
1263	Serine/threonine-protein kinase MARK2 OS=Homo sapiens GN=MARK2 PE=1 SV=2	MARK2	sp|Q7KZI7|MARK2_HUMAN	88 kDa	1	3	3	FALSE
1722	Nuclear pore complex protein Nup85 OS=Homo sapiens GN=NUP85 PE=1 SV=1	NUP85	sp|Q9BW27|NUP85_HUMAN	75 kDa	1	3	3	FALSE
1858	Anaphase-promoting complex subunit 4 OS=Homo sapiens GN=ANAPC4 PE=1 SV=2	ANAPC4	sp|Q9UJX5|APC4_HUMAN	92 kDa	1	3	3	FALSE
2030	(Reversed) Coiled-coil domain-containing protein 66 OS=Homo sapiens GN=CCDC66 PE=1 SV=4	CCDC66	Reversed_sp|A2RUB6|CCD66_HUMAN	109 kDa	1	3	3	FALSE
2086.1	Spindlin-1 OS=Homo sapiens GN=SPIN1 PE=1 SV=3	SPIN1	sp|Q9Y657|SPIN1_HUMAN	30 kDa	1	3	3	FALSE
2473	Profilin-2 OS=Homo sapiens GN=PFN2 PE=1 SV=3	PFN2	sp|P35080|PROF2_HUMAN	15 kDa	1	3	3	FALSE
2637	NADH dehydrogenase [ubiquinone] 1 alpha subcomplex assembly factor 3 OS=Homo sapiens GN=NDUFAF3 PE=1 SV=1	NDUFAF3	sp|Q9BU61|NDUF3_HUMAN	20 kDa	1	3	3	FALSE
2785	NADH dehydrogenase [ubiquinone] 1 beta subcomplex subunit 6 OS=Homo sapiens GN=NDUFB6 PE=1 SV=3	NDUFB6	sp|O95139|NDUB6_HUMAN	15 kDa	1	3	3	FALSE
2829	SUZ domain-containing protein 1 OS=Homo sapiens GN=SZRD1 PE=1 SV=1	SZRD1	sp|Q7Z422|SZRD1_HUMAN	17 kDa	1	3	3	FALSE
2860	SH3 domain-binding glutamic acid-rich-like protein OS=Homo sapiens GN=SH3BGRL PE=1 SV=1	SH3BGRL	sp|O75368|SH3L1_HUMAN	13 kDa	1	3	3	FALSE
2995	Charged multivesicular body protein 1a OS=Homo sapiens GN=CHMP1A PE=1 SV=1	CHMP1A	sp|Q9HD42|CHM1A_HUMAN	22 kDa	1	3	3	FALSE
341.1	Protein argonaute-3 OS=Homo sapiens GN=AGO3 PE=1 SV=2	AGO3	sp|Q9H9G7|AGO3_HUMAN	97 kDa	1	3	3	FALSE
1570	Fibronectin type-III domain-containing protein 3A OS=Homo sapiens GN=FNDC3A PE=1 SV=4	FNDC3A	sp|Q9Y2H6|FND3A_HUMAN	132 kDa	1	3	3	FALSE
1751	Probable ATP-dependent RNA helicase DDX23 OS=Homo sapiens GN=DDX23 PE=1 SV=3	DDX23	sp|Q9BUQ8|DDX23_HUMAN	96 kDa	1	3	3	FALSE
2072	28S ribosomal protein S14, mitochondrial OS=Homo sapiens GN=MRPS14 PE=1 SV=1	MRPS14	sp|O60783|RT14_HUMAN	15 kDa	1	3	3	FALSE
2222	mRNA cap guanine-N7 methyltransferase OS=Homo sapiens GN=RNMT PE=1 SV=1	RNMT	sp|O43148|MCES_HUMAN	55 kDa	1	3	3	FALSE
2302	Transducin beta-like protein 3 OS=Homo sapiens GN=TBL3 PE=1 SV=2	TBL3	sp|Q12788|TBL3_HUMAN	89 kDa	1	3	3	FALSE
2324	Cytoplasmic dynein 1 light intermediate chain 2 OS=Homo sapiens GN=DYNC1LI2 PE=1 SV=1	DYNC1LI2	sp|O43237|DC1L2_HUMAN	54 kDa	1	3	3	FALSE
2417	TNF receptor-associated factor 2 OS=Homo sapiens GN=TRAF2 PE=1 SV=2	TRAF2	sp|Q12933|TRAF2_HUMAN	56 kDa	1	3	3	FALSE
2873	Coatomer subunit zeta-1 OS=Homo sapiens GN=COPZ1 PE=1 SV=1	COPZ1	sp|P61923|COPZ1_HUMAN	20 kDa	1	3	3	FALSE
3071	28S ribosomal protein S18a, mitochondrial OS=Homo sapiens GN=MRPS18A PE=1 SV=1	MRPS18A	sp|Q9NVS2|RT18A_HUMAN	22 kDa	1	3	3	FALSE
1054	ATP-dependent RNA helicase DHX8 OS=Homo sapiens GN=DHX8 PE=1 SV=1	DHX8	sp|Q14562|DHX8_HUMAN	139 kDa	1	3	3	FALSE
1654	Hippocalcin-like protein 1 OS=Homo sapiens GN=HPCAL1 PE=1 SV=3	HPCAL1	sp|P37235|HPCL1_HUMAN	22 kDa	1	3	3	FALSE
2016	Aladin OS=Homo sapiens GN=AAAS PE=1 SV=1	AAAS	sp|Q9NRG9|AAAS_HUMAN	60 kDa	1	3	3	FALSE
2017	Pre-mRNA-splicing factor RBM22 OS=Homo sapiens GN=RBM22 PE=1 SV=1	RBM22	sp|Q9NW64|RBM22_HUMAN	47 kDa	1	3	3	FALSE
2106	Synaptonemal complex protein SC65 OS=Homo sapiens GN=LEPREL4 PE=1 SV=1	LEPREL4	sp|Q92791|SC65_HUMAN	50 kDa	1	3	3	FALSE
2125.1	Protein mago nashi homolog 2 OS=Homo sapiens GN=MAGOHB PE=1 SV=1	MAGOHB	sp|Q96A72|MGN2_HUMAN	17 kDa	1	3	3	FALSE
2313	Mitochondrial import inner membrane translocase subunit Tim21 OS=Homo sapiens GN=TIMM21 PE=1 SV=1	TIMM21	sp|Q9BVV7|TIM21_HUMAN	28 kDa	1	3	3	FALSE
2454	Interferon-related developmental regulator 2 OS=Homo sapiens GN=IFRD2 PE=1 SV=3	IFRD2	sp|Q12894|IFRD2_HUMAN	55 kDa	1	3	3	FALSE
2461	Nucleoporin SEH1 OS=Homo sapiens GN=SEH1L PE=1 SV=3	SEH1L	sp|Q96EE3|SEH1_HUMAN	40 kDa	1	3	3	FALSE
2685	Prostaglandin E synthase OS=Homo sapiens GN=PTGES PE=1 SV=2	PTGES	sp|O14684|PTGES_HUMAN	17 kDa	1	3	3	FALSE
936	Condensin complex subunit 2 OS=Homo sapiens GN=NCAPH PE=1 SV=3	NCAPH	sp|Q15003|CND2_HUMAN	83 kDa	1	3	3	FALSE
1888	Hematological and neurological expressed 1-like protein OS=Homo sapiens GN=HN1L PE=1 SV=1	HN1L	sp|Q9H910|HN1L_HUMAN	20 kDa	1	3	3	FALSE
2119	Glycogen [starch] synthase, muscle OS=Homo sapiens GN=GYS1 PE=1 SV=2	GYS1	sp|P13807|GYS1_HUMAN	84 kDa	1	3	3	FALSE
1377	DNA mismatch repair protein Msh3 OS=Homo sapiens GN=MSH3 PE=1 SV=4	MSH3	sp|P20585|MSH3_HUMAN	127 kDa	1	3	3	FALSE
832.1	Keratin, type II cytoskeletal 73 OS=Homo sapiens GN=KRT73 PE=1 SV=1	KRT73	sp|Q86Y46|K2C73_HUMAN	59 kDa	5	14	2.8	FALSE
2205	Keratin, type II cytoskeletal 72 OS=Homo sapiens GN=KRT72 PE=1 SV=2	KRT72	sp|Q14CN4|K2C72_HUMAN	56 kDa	5	14	2.8	FALSE
7.1	Actin, gamma-enteric smooth muscle OS=Homo sapiens GN=ACTG2 PE=1 SV=1	ACTG2	sp|P63267|ACTH_HUMAN	42 kDa	30	80	2.66667	FALSE
4.4	Keratin, type I cytoskeletal 24 OS=Homo sapiens GN=KRT24 PE=1 SV=1	KRT24	sp|Q2M2I5|K1C24_HUMAN	55 kDa	3	8	2.66667	FALSE
4.5	Keratin, type I cytoskeletal 15 OS=Homo sapiens GN=KRT15 PE=1 SV=3	KRT15	sp|P19012|K1C15_HUMAN	49 kDa	7	18	2.57143	FALSE
116	(CONTAMINANT) Keratin 17 [Homo sapiens]		CONTAM_AAH11901.1 (+2)	48 kDa	25	64	2.56	FALSE
7.7	Actin, alpha skeletal muscle OS=Homo sapiens GN=ACTA1 PE=1 SV=1	ACTA1	sp|P68133|ACTS_HUMAN	42 kDa	34	87	2.55882	FALSE
7.12	Actin, alpha cardiac muscle 1 OS=Homo sapiens GN=ACTC1 PE=1 SV=1	ACTC1	sp|P68032|ACTC_HUMAN	42 kDa	34	85	2.5	FALSE
901	Alpha-actinin-2 OS=Homo sapiens GN=ACTN2 PE=1 SV=1	ACTN2	sp|P35609|ACTN2_HUMAN	104 kDa	15	37	2.46667	FALSE
7.4	Putative beta-actin-like protein 3 OS=Homo sapiens GN=POTEKP PE=5 SV=1	POTEKP	sp|Q9BYX7|ACTBM_HUMAN	42 kDa	13	31	2.38462	FALSE
411	Unconventional myosin-Ib OS=Homo sapiens GN=MYO1B PE=1 SV=3	MYO1B	sp|O43795|MYO1B_HUMAN	132 kDa	13	31	2.38462	FALSE
356	Serine beta-lactamase-like protein LACTB, mitochondrial OS=Homo sapiens GN=LACTB PE=1 SV=2	LACTB	sp|P83111|LACTB_HUMAN	61 kDa	11	26	2.36364	FALSE
596	5'-3' exoribonuclease 2 OS=Homo sapiens GN=XRN2 PE=1 SV=1	XRN2	sp|Q9H0D6|XRN2_HUMAN	109 kDa	3	7	2.33333	FALSE
5.4	Keratin, type II cytoskeletal 75 OS=Homo sapiens GN=KRT75 PE=1 SV=2	KRT75	sp|O95678|K2C75_HUMAN	60 kDa	12	27	2.25	FALSE
698	Dermcidin OS=Homo sapiens GN=DCD PE=1 SV=2	DCD	sp|P81605|DCD_HUMAN	11 kDa	4	9	2.25	FALSE
7.3	Beta-actin-like protein 2 OS=Homo sapiens GN=ACTBL2 PE=1 SV=2	ACTBL2	sp|Q562R1|ACTBL_HUMAN	42 kDa	20	44	2.2	FALSE
24.3	Gamma-enolase OS=Homo sapiens GN=ENO2 PE=1 SV=3	ENO2	sp|P09104|ENOG_HUMAN	47 kDa	5	11	2.2	FALSE
7.9	POTE ankyrin domain family member E OS=Homo sapiens GN=POTEE PE=1 SV=3	POTEE	sp|Q6S8J3|POTEE_HUMAN	121 kDa	27	56	2.07407	FALSE
7.8	POTE ankyrin domain family member F OS=Homo sapiens GN=POTEF PE=1 SV=2	POTEF	sp|A5A3E0|POTEF_HUMAN	121 kDa	22	45	2.04545	FALSE
297	Ribosome-binding protein 1 OS=Homo sapiens GN=RRBP1 PE=1 SV=4	RRBP1	sp|Q9P2E9|RRBP1_HUMAN	152 kDa	12	24	2	FALSE
1464	Keratin, type II cytoskeletal 80 OS=Homo sapiens GN=KRT80 PE=1 SV=2	KRT80	sp|Q6KB66|K2C80_HUMAN	51 kDa	9	18	2	FALSE
865	Ig gamma-4 chain C region OS=Homo sapiens GN=IGHG4 PE=1 SV=1	IGHG4	sp|P01861|IGHG4_HUMAN	36 kDa	7	14	2	FALSE
1086	Heterogeneous nuclear ribonucleoprotein A0 OS=Homo sapiens GN=HNRNPA0 PE=1 SV=1	HNRNPA0	sp|Q13151|ROA0_HUMAN	31 kDa	6	12	2	FALSE
1843	Histone deacetylase 1 OS=Homo sapiens GN=HDAC1 PE=1 SV=1	HDAC1	sp|Q13547|HDAC1_HUMAN	55 kDa	6	12	2	FALSE
1618	Kinesin-like protein KIF2A OS=Homo sapiens GN=KIF2A PE=1 SV=3	KIF2A	sp|O00139|KIF2A_HUMAN	80 kDa	5	10	2	FALSE
1032	RNA polymerase-associated protein CTR9 homolog OS=Homo sapiens GN=CTR9 PE=1 SV=1	CTR9	sp|Q6PD62|CTR9_HUMAN	134 kDa	4	8	2	FALSE
1613	Eukaryotic translation initiation factor 4 gamma 3 OS=Homo sapiens GN=EIF4G3 PE=1 SV=2	EIF4G3	sp|O43432|IF4G3_HUMAN	177 kDa	3	6	2	FALSE
1457	40S ribosomal protein S12 OS=Homo sapiens GN=RPS12 PE=1 SV=3	RPS12	sp|P25398|RS12_HUMAN	15 kDa	3	6	2	FALSE
1718	Transmembrane emp24 domain-containing protein 7 OS=Homo sapiens GN=TMED7 PE=1 SV=2	TMED7	sp|Q9Y3B3|TMED7_HUMAN	25 kDa	3	6	2	FALSE
1236.1	Putative methyltransferase NSUN5 OS=Homo sapiens GN=NSUN5 PE=1 SV=2	NSUN5	sp|Q96P11|NSUN5_HUMAN	47 kDa	3	6	2	FALSE
1665	Transmembrane emp24 domain-containing protein 9 OS=Homo sapiens GN=TMED9 PE=1 SV=2	TMED9	sp|Q9BVK6|TMED9_HUMAN	27 kDa	3	6	2	FALSE
2104	PEST proteolytic signal-containing nuclear protein OS=Homo sapiens GN=PCNP PE=1 SV=2	PCNP	sp|Q8WW12|PCNP_HUMAN	19 kDa	3	6	2	FALSE
2272	Transmembrane and coiled-coil domain-containing protein 1 OS=Homo sapiens GN=TMCO1 PE=1 SV=1	TMCO1	sp|Q9UM00|TMCO1_HUMAN	21 kDa	3	6	2	FALSE
1248	Cap-specific mRNA (nucleoside-2'-O-)-methyltransferase 1 OS=Homo sapiens GN=CMTR1 PE=1 SV=1	CMTR1	sp|Q8N1G2|CMTR1_HUMAN	95 kDa	3	6	2	FALSE
1742	Peptidyl-prolyl cis-trans isomerase FKBP8 OS=Homo sapiens GN=FKBP8 PE=1 SV=2	FKBP8	sp|Q14318|FKBP8_HUMAN	45 kDa	3	6	2	FALSE
1354	SWI/SNF complex subunit SMARCC2 OS=Homo sapiens GN=SMARCC2 PE=1 SV=1	SMARCC2	sp|Q8TAQ2|SMRC2_HUMAN	133 kDa	3	6	2	FALSE
1558	Caveolin-1 OS=Homo sapiens GN=CAV1 PE=1 SV=4	CAV1	sp|Q03135|CAV1_HUMAN	20 kDa	2	4	2	FALSE
2150	Ubiquitin-conjugating enzyme E2 L3 OS=Homo sapiens GN=UBE2L3 PE=1 SV=1	UBE2L3	sp|P68036|UB2L3_HUMAN	18 kDa	2	4	2	FALSE
462.2	Putative nascent polypeptide-associated complex subunit alpha-like protein OS=Homo sapiens GN=NACAP1 PE=5 SV=1	NACAP1	sp|Q9BZK3|NACP1_HUMAN	23 kDa	2	4	2	FALSE
2775	High mobility group nucleosome-binding domain-containing protein 3 OS=Homo sapiens GN=HMGN3 PE=1 SV=2	HMGN3	sp|Q15651|HMGN3_HUMAN	11 kDa	2	4	2	FALSE
2005	Transmembrane emp24 domain-containing protein 2 OS=Homo sapiens GN=TMED2 PE=1 SV=1	TMED2	sp|Q15363|TMED2_HUMAN	23 kDa	2	4	2	FALSE
2300	40S ribosomal protein S26 OS=Homo sapiens GN=RPS26 PE=1 SV=3	RPS26	sp|P62854|RS26_HUMAN	13 kDa	2	4	2	FALSE
2261	Signal peptidase complex subunit 3 OS=Homo sapiens GN=SPCS3 PE=1 SV=1	SPCS3	sp|P61009|SPCS3_HUMAN	20 kDa	2	4	2	FALSE
455	Chromobox protein homolog 3 OS=Homo sapiens GN=CBX3 PE=1 SV=4	CBX3	sp|Q13185|CBX3_HUMAN	21 kDa	2	4	2	FALSE
2723	Endonuclease G, mitochondrial OS=Homo sapiens GN=ENDOG PE=1 SV=4	ENDOG	sp|Q14249|NUCG_HUMAN	33 kDa	2	4	2	FALSE
928	Gamma-glutamylcyclotransferase OS=Homo sapiens GN=GGCT PE=1 SV=1	GGCT	sp|O75223|GGCT_HUMAN	21 kDa	2	4	2	FALSE
2544	28S ribosomal protein S15, mitochondrial OS=Homo sapiens GN=MRPS15 PE=1 SV=1	MRPS15	sp|P82914|RT15_HUMAN	30 kDa	2	4	2	FALSE
1190	Collagen alpha-1(VIII) chain OS=Homo sapiens GN=COL8A1 PE=1 SV=2	COL8A1	sp|P27658|CO8A1_HUMAN	73 kDa	2	4	2	FALSE
1525	Phosphorylase b kinase regulatory subunit alpha, liver isoform OS=Homo sapiens GN=PHKA2 PE=1 SV=1	PHKA2	sp|P46019|KPB2_HUMAN	138 kDa	2	4	2	FALSE
314.2	KH domain-containing, RNA-binding, signal transduction-associated protein 3 OS=Homo sapiens GN=KHDRBS3 PE=1 SV=1	KHDRBS3	sp|O75525|KHDR3_HUMAN	39 kDa	2	4	2	FALSE
1201	Heterogeneous nuclear ribonucleoprotein U-like protein 2 OS=Homo sapiens GN=HNRNPUL2 PE=1 SV=1	HNRNPUL2	sp|Q1KMD3|HNRL2_HUMAN	85 kDa	2	4	2	FALSE
2450	Voltage-dependent calcium channel subunit alpha-2/delta-1 OS=Homo sapiens GN=CACNA2D1 PE=1 SV=3	CACNA2D1	sp|P54289|CA2D1_HUMAN	125 kDa	2	4	2	FALSE
2547	39S ribosomal protein L49, mitochondrial OS=Homo sapiens GN=MRPL49 PE=1 SV=1	MRPL49	sp|Q13405|RM49_HUMAN	19 kDa	2	4	2	FALSE
2219	Cell division cycle protein 23 homolog OS=Homo sapiens GN=CDC23 PE=1 SV=3	CDC23	sp|Q9UJX2|CDC23_HUMAN	69 kDa	2	4	2	FALSE
2721	Eukaryotic translation initiation factor 1A, X-chromosomal OS=Homo sapiens GN=EIF1AX PE=1 SV=2	EIF1AX	sp|P47813|IF1AX_HUMAN	16 kDa	2	4	2	FALSE
693	Golgi apparatus protein 1 OS=Homo sapiens GN=GLG1 PE=1 SV=2	GLG1	sp|Q92896|GSLG1_HUMAN	135 kDa	2	4	2	FALSE
1524	Replication factor C subunit 1 OS=Homo sapiens GN=RFC1 PE=1 SV=4	RFC1	sp|P35251|RFC1_HUMAN	128 kDa	2	4	2	FALSE
2562	39S ribosomal protein L22, mitochondrial OS=Homo sapiens GN=MRPL22 PE=1 SV=1	MRPL22	sp|Q9NWU5|RM22_HUMAN	24 kDa	2	4	2	FALSE
2858	Trafficking protein particle complex subunit 3 OS=Homo sapiens GN=TRAPPC3 PE=1 SV=1	TRAPPC3	sp|O43617|TPPC3_HUMAN	20 kDa	2	4	2	FALSE
1568	WD repeat-containing protein 70 OS=Homo sapiens GN=WDR70 PE=1 SV=1	WDR70	sp|Q9NW82|WDR70_HUMAN	73 kDa	2	4	2	FALSE
1739	NEDD8-conjugating enzyme Ubc12 OS=Homo sapiens GN=UBE2M PE=1 SV=1	UBE2M	sp|P61081|UBC12_HUMAN	21 kDa	2	4	2	FALSE
2312	DNA-directed RNA polymerase III subunit RPC3 OS=Homo sapiens GN=POLR3C PE=1 SV=1	POLR3C	sp|Q9BUI4|RPC3_HUMAN	61 kDa	2	4	2	FALSE
2727	FLYWCH family member 2 OS=Homo sapiens GN=FLYWCH2 PE=1 SV=1	FLYWCH2	sp|Q96CP2|FWCH2_HUMAN	15 kDa	2	4	2	FALSE
2640	Mucin-7 OS=Homo sapiens GN=MUC7 PE=1 SV=2	MUC7	sp|Q8TAX7|MUC7_HUMAN	39 kDa	0	2	2	FALSE
2906	ER lumen protein retaining receptor 2 OS=Homo sapiens GN=KDELR2 PE=1 SV=1	KDELR2	sp|P33947|ERD22_HUMAN	24 kDa	0	2	2	FALSE
2129	E3 ubiquitin-protein ligase TRIM23 OS=Homo sapiens GN=TRIM23 PE=1 SV=1	TRIM23	sp|P36406|TRI23_HUMAN	64 kDa	0	2	2	FALSE
2648	Transformer-2 protein homolog beta OS=Homo sapiens GN=TRA2B PE=1 SV=1	TRA2B	sp|P62995|TRA2B_HUMAN	34 kDa	0	2	2	FALSE
2708	Carboxypeptidase M OS=Homo sapiens GN=CPM PE=1 SV=2	CPM	sp|P14384|CBPM_HUMAN	51 kDa	0	2	2	FALSE
2945	Serpin B7 OS=Homo sapiens GN=SERPINB7 PE=1 SV=1	SERPINB7	sp|O75635|SPB7_HUMAN	43 kDa	0	2	2	FALSE
2967	Retroviral-like aspartic protease 1 OS=Homo sapiens GN=ASPRV1 PE=1 SV=1	ASPRV1	sp|Q53RT3|APRV1_HUMAN	37 kDa	0	2	2	FALSE
3026	V-type proton ATPase subunit G 1 OS=Homo sapiens GN=ATP6V1G1 PE=1 SV=3	ATP6V1G1	sp|O75348|VATG1_HUMAN	14 kDa	0	2	2	FALSE
3100	Cystatin-D OS=Homo sapiens GN=CST5 PE=1 SV=1	CST5	sp|P28325|CYTD_HUMAN	16 kDa	0	2	2	FALSE
3102	Mediator of RNA polymerase II transcription subunit 31 OS=Homo sapiens GN=MED31 PE=1 SV=1	MED31	sp|Q9Y3C7|MED31_HUMAN	16 kDa	0	2	2	FALSE
3121	Mediator of RNA polymerase II transcription subunit 21 OS=Homo sapiens GN=MED21 PE=1 SV=1	MED21	sp|Q13503|MED21_HUMAN	16 kDa	0	2	2	FALSE
2371	Fibrinogen alpha chain OS=Homo sapiens GN=FGA PE=1 SV=2	FGA	sp|P02671|FIBA_HUMAN	95 kDa	0	2	2	FALSE
364	(Reversed) Obscurin OS=Homo sapiens GN=OBSCN PE=1 SV=3	OBSCN	Reversed_sp|Q5VST9|OBSCN_HUMAN	868 kDa	0	2	2	FALSE
387.3	Rho-related GTP-binding protein RhoG OS=Homo sapiens GN=RHOG PE=1 SV=1	RHOG	sp|P84095|RHOG_HUMAN	21 kDa	0	2	2	FALSE
3106	ER lumen protein retaining receptor 1 OS=Homo sapiens GN=KDELR1 PE=1 SV=1	KDELR1	sp|P24390|ERD21_HUMAN	25 kDa	0	2	2	FALSE
313	(Reversed) Fibrous sheath-interacting protein 2 OS=Homo sapiens GN=FSIP2 PE=2 SV=4	FSIP2	Reversed_sp|Q5CZC0|FSIP2_HUMAN	781 kDa	0	2	2	FALSE
380	(Reversed) Constitutive coactivator of peroxisome proliferator-activated receptor gamma OS=Homo sapiens GN=FAM120B PE=1 SV=1	FAM120B	Reversed_sp|Q96EK7|F120B_HUMAN	104 kDa	0	2	2	FALSE
473	(Reversed) Protein AHNAK2 OS=Homo sapiens GN=AHNAK2 PE=1 SV=2	AHNAK2	Reversed_sp|Q8IVF2|AHNK2_HUMAN	617 kDa	0	2	2	FALSE
618	(Reversed) Probable helicase senataxin OS=Homo sapiens GN=SETX PE=1 SV=4	SETX	Reversed_sp|Q7Z333|SETX_HUMAN	303 kDa	0	2	2	FALSE
721	Uncharacterized protein KIAA1671 OS=Homo sapiens GN=KIAA1671 PE=1 SV=2	KIAA1671	sp|Q9BY89|K1671_HUMAN	197 kDa	0	2	2	FALSE
926	Serine/arginine repetitive matrix protein 2 OS=Homo sapiens GN=SRRM2 PE=1 SV=2	SRRM2	sp|Q9UQ35|SRRM2_HUMAN	300 kDa	0	2	2	FALSE
943	Zinc finger FYVE domain-containing protein 26 OS=Homo sapiens GN=ZFYVE26 PE=1 SV=3	ZFYVE26	sp|Q68DK2|ZFY26_HUMAN	285 kDa	0	2	2	FALSE
1160	Tyrosine-protein kinase JAK1 OS=Homo sapiens GN=JAK1 PE=1 SV=2	JAK1	sp|P23458|JAK1_HUMAN	133 kDa	0	2	2	FALSE
1234	(Reversed) Protein FAM208B OS=Homo sapiens GN=FAM208B PE=1 SV=1	FAM208B	Reversed_sp|Q5VWN6|F208B_HUMAN	269 kDa	0	2	2	FALSE
1253	EGF-containing fibulin-like extracellular matrix protein 1 OS=Homo sapiens GN=EFEMP1 PE=1 SV=2	EFEMP1	sp|Q12805|FBLN3_HUMAN	55 kDa	0	2	2	FALSE
1271	Collagen alpha-2(XI) chain OS=Homo sapiens GN=COL11A2 PE=1 SV=5	COL11A2	sp|P13942|COBA2_HUMAN	172 kDa	0	2	2	FALSE
1290	Desmoglein-2 OS=Homo sapiens GN=DSG2 PE=1 SV=2	DSG2	sp|Q14126|DSG2_HUMAN	122 kDa	0	2	2	FALSE
1368	(Reversed) Brefeldin A-inhibited guanine nucleotide-exchange protein 2 OS=Homo sapiens GN=ARFGEF2 PE=1 SV=3	ARFGEF2	Reversed_sp|Q9Y6D5|BIG2_HUMAN	202 kDa	0	2	2	FALSE
1485	Rho guanine nucleotide exchange factor 40 OS=Homo sapiens GN=ARHGEF40 PE=1 SV=3	ARHGEF40	sp|Q8TER5|ARH40_HUMAN	165 kDa	0	2	2	FALSE
1576	Deleted in lung and esophageal cancer protein 1 OS=Homo sapiens GN=DLEC1 PE=2 SV=2	DLEC1	sp|Q9Y238|DLEC1_HUMAN	196 kDa	0	2	2	FALSE
1611	E3 ubiquitin-protein ligase TRIM56 OS=Homo sapiens GN=TRIM56 PE=1 SV=3	TRIM56	sp|Q9BRZ2|TRI56_HUMAN	81 kDa	0	2	2	FALSE
1717	TBC1 domain family member 24 OS=Homo sapiens GN=TBC1D24 PE=1 SV=2	TBC1D24	sp|Q9ULP9|TBC24_HUMAN	63 kDa	0	2	2	FALSE
1787	Protein IWS1 homolog OS=Homo sapiens GN=IWS1 PE=1 SV=2	IWS1	sp|Q96ST2|IWS1_HUMAN	92 kDa	0	2	2	FALSE
1790	Kelch-like protein 41 OS=Homo sapiens GN=KLHL41 PE=1 SV=2	KLHL41	sp|O60662|KLH41_HUMAN	68 kDa	0	2	2	FALSE
1827	Unconventional myosin-Id OS=Homo sapiens GN=MYO1D PE=1 SV=2	MYO1D	sp|O94832|MYO1D_HUMAN	116 kDa	0	2	2	FALSE
1900	(Reversed) Putative ATP-dependent RNA helicase TDRD12 OS=Homo sapiens GN=TDRD12 PE=2 SV=2	TDRD12	Reversed_sp|Q587J7|TDR12_HUMAN	133 kDa	0	2	2	FALSE
1948	Prostaglandin F2 receptor negative regulator OS=Homo sapiens GN=PTGFRN PE=1 SV=2	PTGFRN	sp|Q9P2B2|FPRP_HUMAN	99 kDa	0	2	2	FALSE
1951	SAM and SH3 domain-containing protein 1 OS=Homo sapiens GN=SASH1 PE=1 SV=3	SASH1	sp|O94885|SASH1_HUMAN	137 kDa	0	2	2	FALSE
2032	Protein VAC14 homolog OS=Homo sapiens GN=VAC14 PE=1 SV=1	VAC14	sp|Q08AM6|VAC14_HUMAN	88 kDa	0	2	2	FALSE
2084	Histidine ammonia-lyase OS=Homo sapiens GN=HAL PE=1 SV=1	HAL	sp|P42357|HUTH_HUMAN	73 kDa	0	2	2	FALSE
2159	Desmoglein-4 OS=Homo sapiens GN=DSG4 PE=1 SV=1	DSG4	sp|Q86SJ6|DSG4_HUMAN	114 kDa	0	2	2	FALSE
2188	Nucleolar complex protein 3 homolog OS=Homo sapiens GN=NOC3L PE=1 SV=1	NOC3L	sp|Q8WTT2|NOC3L_HUMAN	93 kDa	0	2	2	FALSE
2233	Deleted in malignant brain tumors 1 protein OS=Homo sapiens GN=DMBT1 PE=1 SV=2	DMBT1	sp|Q9UGM3|DMBT1_HUMAN	261 kDa	0	2	2	FALSE
2236	GRIP and coiled-coil domain-containing protein 2 OS=Homo sapiens GN=GCC2 PE=1 SV=4	GCC2	sp|Q8IWJ2|GCC2_HUMAN	196 kDa	0	2	2	FALSE
2241	(Reversed) RNA-binding protein 33 OS=Homo sapiens GN=RBM33 PE=1 SV=3	RBM33	Reversed_sp|Q96EV2|RBM33_HUMAN	130 kDa	0	2	2	FALSE
2282	(Reversed) Nesprin-3 OS=Homo sapiens GN=SYNE3 PE=1 SV=2	SYNE3	Reversed_sp|Q6ZMZ3|SYNE3_HUMAN	112 kDa	0	2	2	FALSE
2285	Chondroadherin-like protein OS=Homo sapiens GN=CHADL PE=2 SV=2	CHADL	sp|Q6NUI6|CHADL_HUMAN	82 kDa	0	2	2	FALSE
2290	(Reversed) Myosin-7B OS=Homo sapiens GN=MYH7B PE=1 SV=3	MYH7B	Reversed_sp|A7E2Y1|MYH7B_HUMAN	221 kDa	0	2	2	FALSE
2291	Semaphorin-3C OS=Homo sapiens GN=SEMA3C PE=1 SV=2	SEMA3C	sp|Q99985|SEM3C_HUMAN	85 kDa	0	2	2	FALSE
2377	Serum response factor-binding protein 1 OS=Homo sapiens GN=SRFBP1 PE=1 SV=1	SRFBP1	sp|Q8NEF9|SRFB1_HUMAN	49 kDa	0	2	2	FALSE
2380	5'-nucleotidase OS=Homo sapiens GN=NT5E PE=1 SV=1	NT5E	sp|P21589|5NTD_HUMAN	63 kDa	0	2	2	FALSE
2385	Exosome complex component CSL4 OS=Homo sapiens GN=EXOSC1 PE=1 SV=1	EXOSC1	sp|Q9Y3B2|EXOS1_HUMAN	21 kDa	0	2	2	FALSE
2393.1	Dynein light chain 2, cytoplasmic OS=Homo sapiens GN=DYNLL2 PE=1 SV=1	DYNLL2	sp|Q96FJ2|DYL2_HUMAN	10 kDa	0	2	2	FALSE
2487	(Reversed) Vam6/Vps39-like protein OS=Homo sapiens GN=VPS39 PE=1 SV=2	VPS39	Reversed_sp|Q96JC1|VPS39_HUMAN	102 kDa	0	2	2	FALSE
2599	Mediator of RNA polymerase II transcription subunit 30 OS=Homo sapiens GN=MED30 PE=1 SV=1	MED30	sp|Q96HR3|MED30_HUMAN	20 kDa	0	2	2	FALSE
2601	Cadherin-2 OS=Homo sapiens GN=CDH2 PE=1 SV=4	CDH2	sp|P19022|CADH2_HUMAN	100 kDa	0	2	2	FALSE
2650	Peptidyl-prolyl cis-trans isomerase E OS=Homo sapiens GN=PPIE PE=1 SV=1	PPIE	sp|Q9UNP9|PPIE_HUMAN	33 kDa	0	2	2	FALSE
2656	(Reversed) Protein FAM13B OS=Homo sapiens GN=FAM13B PE=2 SV=2	FAM13B	Reversed_sp|Q9NYF5|FA13B_HUMAN	105 kDa	0	2	2	FALSE
2705	Ubiquitin thioesterase OTU1 OS=Homo sapiens GN=YOD1 PE=1 SV=1	YOD1	sp|Q5VVQ6|OTU1_HUMAN	38 kDa	0	2	2	FALSE
2710	PTB domain-containing engulfment adapter protein 1 OS=Homo sapiens GN=GULP1 PE=1 SV=1	GULP1	sp|Q9UBP9|GULP1_HUMAN	34 kDa	0	2	2	FALSE
2795	Protein transport protein Sec61 subunit gamma OS=Homo sapiens GN=SEC61G PE=1 SV=1	SEC61G	sp|P60059|SC61G_HUMAN	8 kDa	0	2	2	FALSE
2849	(Reversed) Protein Hook homolog 2 OS=Homo sapiens GN=HOOK2 PE=1 SV=3	HOOK2	Reversed_sp|Q96ED9|HOOK2_HUMAN	83 kDa	0	2	2	FALSE
2883	Protein LLP homolog OS=Homo sapiens GN=LLPH PE=2 SV=1	LLPH	sp|Q9BRT6|LLPH_HUMAN	15 kDa	0	2	2	FALSE
2889	Plasminogen activator inhibitor 2 OS=Homo sapiens GN=SERPINB2 PE=1 SV=2	SERPINB2	sp|P05120|PAI2_HUMAN	47 kDa	0	2	2	FALSE
2891	Vacuolar protein sorting-associated protein 52 homolog OS=Homo sapiens GN=VPS52 PE=1 SV=1	VPS52	sp|Q8N1B4|VPS52_HUMAN	82 kDa	0	2	2	FALSE
2900	Krueppel-like factor 10 OS=Homo sapiens GN=KLF10 PE=1 SV=1	KLF10	sp|Q13118|KLF10_HUMAN	53 kDa	0	2	2	FALSE
2902	Peptidyl-prolyl cis-trans isomerase-like 3 OS=Homo sapiens GN=PPIL3 PE=1 SV=1	PPIL3	sp|Q9H2H8|PPIL3_HUMAN	18 kDa	0	2	2	FALSE
2927	Transcription factor BTF3 homolog 4 OS=Homo sapiens GN=BTF3L4 PE=1 SV=1	BTF3L4	sp|Q96K17|BT3L4_HUMAN	17 kDa	0	2	2	FALSE
2928	Translation machinery-associated protein 16 OS=Homo sapiens GN=TMA16 PE=1 SV=2	TMA16	sp|Q96EY4|TMA16_HUMAN	24 kDa	0	2	2	FALSE
2943	MORF4 family-associated protein 1 OS=Homo sapiens GN=MRFAP1 PE=1 SV=1	MRFAP1	sp|Q9Y605|MOFA1_HUMAN	15 kDa	0	2	2	FALSE
2988	Mimitin, mitochondrial OS=Homo sapiens GN=NDUFAF2 PE=1 SV=1	NDUFAF2	sp|Q8N183|MIMIT_HUMAN	20 kDa	0	2	2	FALSE
3029	Dual specificity protein phosphatase 14 OS=Homo sapiens GN=DUSP14 PE=1 SV=1	DUSP14	sp|O95147|DUS14_HUMAN	22 kDa	0	2	2	FALSE
3033	Junctophilin-2 OS=Homo sapiens GN=JPH2 PE=1 SV=2	JPH2	sp|Q9BR39|JPH2_HUMAN	74 kDa	0	2	2	FALSE
3038	F-box only protein 50 OS=Homo sapiens GN=NCCRP1 PE=1 SV=1	NCCRP1	sp|Q6ZVX7|FBX50_HUMAN	31 kDa	0	2	2	FALSE
3042	(Reversed) Ficolin-2 OS=Homo sapiens GN=FCN2 PE=1 SV=2	FCN2	Reversed_sp|Q15485|FCN2_HUMAN	34 kDa	0	2	2	FALSE
3054	NADH dehydrogenase [ubiquinone] 1 alpha subcomplex subunit 13 OS=Homo sapiens GN=NDUFA13 PE=1 SV=3	NDUFA13	sp|Q9P0J0|NDUAD_HUMAN	17 kDa	0	2	2	FALSE
3061	Galectin-related protein OS=Homo sapiens GN=LGALSL PE=1 SV=2	LGALSL	sp|Q3ZCW2|LEGL_HUMAN	19 kDa	0	2	2	FALSE
3081	Cystatin-M OS=Homo sapiens GN=CST6 PE=1 SV=1	CST6	sp|Q15828|CYTM_HUMAN	17 kDa	0	2	2	FALSE
3097	Oligosaccharyltransferase complex subunit OSTC OS=Homo sapiens GN=OSTC PE=1 SV=1	OSTC	sp|Q9NRP0|OSTC_HUMAN	17 kDa	0	2	2	FALSE
3098	Protein FAM32A OS=Homo sapiens GN=FAM32A PE=1 SV=2	FAM32A	sp|Q9Y421|FA32A_HUMAN	13 kDa	0	2	2	FALSE
3107	Myosin light chain 4 OS=Homo sapiens GN=MYL4 PE=1 SV=3	MYL4	sp|P12829|MYL4_HUMAN	22 kDa	0	2	2	FALSE
3108	Protein S100-A14 OS=Homo sapiens GN=S100A14 PE=1 SV=1	S100A14	sp|Q9HCY8|S10AE_HUMAN	12 kDa	0	2	2	FALSE
3109	Mediator of RNA polymerase II transcription subunit 10 OS=Homo sapiens GN=MED10 PE=1 SV=1	MED10	sp|Q9BTT4|MED10_HUMAN	16 kDa	0	2	2	FALSE
3110	Mediator of RNA polymerase II transcription subunit 28 OS=Homo sapiens GN=MED28 PE=1 SV=1	MED28	sp|Q9H204|MED28_HUMAN	20 kDa	0	2	2	FALSE
3113	EF-hand domain-containing protein D1 OS=Homo sapiens GN=EFHD1 PE=1 SV=1	EFHD1	sp|Q9BUP0|EFHD1_HUMAN	27 kDa	0	2	2	FALSE
3114	Apolipoprotein A-II OS=Homo sapiens GN=APOA2 PE=1 SV=1	APOA2	sp|P02652|APOA2_HUMAN	11 kDa	0	2	2	FALSE
3120	Protein S100-A1 OS=Homo sapiens GN=S100A1 PE=1 SV=2	S100A1	sp|P23297|S10A1_HUMAN	11 kDa	0	2	2	FALSE
43.3	L-lactate dehydrogenase C chain OS=Homo sapiens GN=LDHC PE=1 SV=4	LDHC	sp|P07864|LDHC_HUMAN	36 kDa	0	2	2	FALSE
1056.1	Putative protein FAM71E2 OS=Homo sapiens GN=FAM71E2 PE=5 SV=3	FAM71E2	sp|Q8N5Q1|F71E2_HUMAN	100 kDa	0	2	2	FALSE
1158	Transcription initiation factor TFIID subunit 2 OS=Homo sapiens GN=TAF2 PE=1 SV=3	TAF2	sp|Q6P1X5|TAF2_HUMAN	137 kDa	0	2	2	FALSE
1210	Acyl-CoA dehydrogenase family member 11 OS=Homo sapiens GN=ACAD11 PE=1 SV=2	ACAD11	sp|Q709F0|ACD11_HUMAN	87 kDa	0	2	2	FALSE
1426	(Reversed) Transitional endoplasmic reticulum ATPase OS=Homo sapiens GN=VCP PE=1 SV=4	VCP	Reversed_sp|P55072|TERA_HUMAN	89 kDa	0	2	2	FALSE
1862	Cytoskeleton-associated protein 2 OS=Homo sapiens GN=CKAP2 PE=1 SV=1	CKAP2	sp|Q8WWK9|CKAP2_HUMAN	77 kDa	0	2	2	FALSE
1947	Pleckstrin homology domain-containing family A member 5 OS=Homo sapiens GN=PLEKHA5 PE=1 SV=1	PLEKHA5	sp|Q9HAU0|PKHA5_HUMAN	127 kDa	0	2	2	FALSE
1949	(Reversed) Protein-methionine sulfoxide oxidase MICAL1 OS=Homo sapiens GN=MICAL1 PE=1 SV=2	MICAL1	Reversed_sp|Q8TDZ2|MICA1_HUMAN	118 kDa	0	2	2	FALSE
2189	(Reversed) Small G protein signaling modulator 1 OS=Homo sapiens GN=SGSM1 PE=1 SV=2	SGSM1	Reversed_sp|Q2NKQ1|SGSM1_HUMAN	130 kDa	0	2	2	FALSE
2329	28S ribosomal protein S18b, mitochondrial OS=Homo sapiens GN=MRPS18B PE=1 SV=1	MRPS18B	sp|Q9Y676|RT18B_HUMAN	29 kDa	0	2	2	FALSE
2422	Coiled-coil domain-containing protein 86 OS=Homo sapiens GN=CCDC86 PE=1 SV=1	CCDC86	sp|Q9H6F5|CCD86_HUMAN	40 kDa	0	2	2	FALSE
2424	Interferon regulatory factor 2-binding protein 2 OS=Homo sapiens GN=IRF2BP2 PE=1 SV=2	IRF2BP2	sp|Q7Z5L9|I2BP2_HUMAN	61 kDa	0	2	2	FALSE
2483	Origin recognition complex subunit 3 OS=Homo sapiens GN=ORC3 PE=1 SV=1	ORC3	sp|Q9UBD5|ORC3_HUMAN	82 kDa	0	2	2	FALSE
2646	Uncharacterized protein KIAA1586 OS=Homo sapiens GN=KIAA1586 PE=2 SV=2	KIAA1586	sp|Q9HCI6|K1586_HUMAN	90 kDa	0	2	2	FALSE
2653	(Reversed) Lon protease homolog 2, peroxisomal OS=Homo sapiens GN=LONP2 PE=1 SV=1	LONP2	Reversed_sp|Q86WA8|LONP2_HUMAN	95 kDa	0	2	2	FALSE
2761	Double-stranded RNA-binding protein Staufen homolog 2 OS=Homo sapiens GN=STAU2 PE=1 SV=1	STAU2	sp|Q9NUL3|STAU2_HUMAN	63 kDa	0	2	2	FALSE
2898	Ribosome biogenesis protein WDR12 OS=Homo sapiens GN=WDR12 PE=1 SV=2	WDR12	sp|Q9GZL7|WDR12_HUMAN	48 kDa	0	2	2	FALSE
2908.1	DnaJ homolog subfamily B member 6 OS=Homo sapiens GN=DNAJB6 PE=1 SV=2	DNAJB6	sp|O75190|DNJB6_HUMAN	36 kDa	0	2	2	FALSE
3014	CD59 glycoprotein OS=Homo sapiens GN=CD59 PE=1 SV=1	CD59	sp|P13987|CD59_HUMAN	14 kDa	0	2	2	FALSE
3087	Protein Wnt-5a OS=Homo sapiens GN=WNT5A PE=1 SV=2	WNT5A	sp|P41221|WNT5A_HUMAN	42 kDa	0	2	2	FALSE
3116	COMM domain-containing protein 7 OS=Homo sapiens GN=COMMD7 PE=1 SV=2	COMMD7	sp|Q86VX2|COMD7_HUMAN	23 kDa	0	2	2	FALSE
3118	Transmembrane protein 160 OS=Homo sapiens GN=TMEM160 PE=1 SV=1	TMEM160	sp|Q9NX00|TM160_HUMAN	20 kDa	0	2	2	FALSE
214	(Reversed) Nesprin-1 OS=Homo sapiens GN=SYNE1 PE=1 SV=4	SYNE1	Reversed_sp|Q8NF91|SYNE1_HUMAN	1011 kDa	0	2	2	FALSE
1899	(Reversed) Exocyst complex component 8 OS=Homo sapiens GN=EXOC8 PE=1 SV=2	EXOC8	Reversed_sp|Q8IYI6|EXOC8_HUMAN	82 kDa	0	2	2	FALSE
2001	60S ribosomal protein L37 OS=Homo sapiens GN=RPL37 PE=1 SV=2	RPL37	sp|P61927|RL37_HUMAN	11 kDa	0	2	2	FALSE
2082	Interferon-inducible double-stranded RNA-dependent protein kinase activator A OS=Homo sapiens GN=PRKRA PE=1 SV=1	PRKRA	sp|O75569|PRKRA_HUMAN	34 kDa	0	2	2	FALSE
2328	Anaphase-promoting complex subunit 7 OS=Homo sapiens GN=ANAPC7 PE=1 SV=4	ANAPC7	sp|Q9UJX3|APC7_HUMAN	67 kDa	0	2	2	FALSE
2594	General transcription factor IIE subunit 1 OS=Homo sapiens GN=GTF2E1 PE=1 SV=2	GTF2E1	sp|P29083|T2EA_HUMAN	49 kDa	0	2	2	FALSE
2798	CDGSH iron-sulfur domain-containing protein 2 OS=Homo sapiens GN=CISD2 PE=1 SV=1	CISD2	sp|Q8N5K1|CISD2_HUMAN	15 kDa	0	2	2	FALSE
2937	Protein dpy-30 homolog OS=Homo sapiens GN=DPY30 PE=1 SV=1	DPY30	sp|Q9C005|DPY30_HUMAN	11 kDa	0	2	2	FALSE
2975	Adenylate kinase isoenzyme 6 OS=Homo sapiens GN=AK6 PE=1 SV=1	AK6	sp|Q9Y3D8|KAD6_HUMAN	20 kDa	0	2	2	FALSE
2983	7,8-dihydro-8-oxoguanine triphosphatase OS=Homo sapiens GN=NUDT1 PE=1 SV=3	NUDT1	sp|P36639|8ODP_HUMAN	23 kDa	0	2	2	FALSE
3039	Thy-1 membrane glycoprotein OS=Homo sapiens GN=THY1 PE=1 SV=2	THY1	sp|P04216|THY1_HUMAN	18 kDa	0	2	2	FALSE
3051	DNA polymerase epsilon subunit 3 OS=Homo sapiens GN=POLE3 PE=1 SV=1	POLE3	sp|Q9NRF9|DPOE3_HUMAN	17 kDa	0	2	2	FALSE
2125.2	Protein mago nashi homolog OS=Homo sapiens GN=MAGOH PE=1 SV=1	MAGOH	sp|P61326|MGN_HUMAN	17 kDa	0	2	2	FALSE
2472	Ras-related protein Rab-34, isoform NARR OS=Homo sapiens GN=RAB34 PE=1 SV=1	RAB34	sp|P0DI83|NARR_HUMAN	21 kDa	0	2	2	FALSE
1564	Target of EGR1 protein 1 OS=Homo sapiens GN=TOE1 PE=1 SV=1	TOE1	sp|Q96GM8|TOE1_HUMAN	57 kDa	0	2	2	FALSE
2265	Non-structural maintenance of chromosomes element 1 homolog OS=Homo sapiens GN=NSMCE1 PE=1 SV=5	NSMCE1	sp|Q8WV22|NSE1_HUMAN	31 kDa	0	2	2	FALSE
2439	Non-syndromic hearing impairment protein 5 OS=Homo sapiens GN=DFNA5 PE=1 SV=2	DFNA5	sp|O60443|DFNA5_HUMAN	55 kDa	0	2	2	FALSE
898	Probable Xaa-Pro aminopeptidase 3 OS=Homo sapiens GN=XPNPEP3 PE=1 SV=1	XPNPEP3	sp|Q9NQH7|XPP3_HUMAN	57 kDa	1	2	2	FALSE
1720	Complement C4-A OS=Homo sapiens GN=C4A PE=1 SV=2	C4A	sp|P0C0L4|CO4A_HUMAN	193 kDa	1	2	2	FALSE
2897	Mitochondrial import receptor subunit TOM20 homolog OS=Homo sapiens GN=TOMM20 PE=1 SV=1	TOMM20	sp|Q15388|TOM20_HUMAN	16 kDa	1	2	2	FALSE
759	(Reversed) Cadherin EGF LAG seven-pass G-type receptor 2 OS=Homo sapiens GN=CELSR2 PE=1 SV=1	CELSR2	Reversed_sp|Q9HCU4|CELR2_HUMAN	317 kDa	1	2	2	FALSE
2135	Microtubule-associated serine/threonine-protein kinase 1 OS=Homo sapiens GN=MAST1 PE=1 SV=2	MAST1	sp|Q9Y2H9|MAST1_HUMAN	171 kDa	1	2	2	FALSE
2580	39S ribosomal protein L21, mitochondrial OS=Homo sapiens GN=MRPL21 PE=1 SV=2	MRPL21	sp|Q7Z2W9|RM21_HUMAN	23 kDa	1	2	2	FALSE
2644	Low molecular weight phosphotyrosine protein phosphatase OS=Homo sapiens GN=ACP1 PE=1 SV=3	ACP1	sp|P24666|PPAC_HUMAN	18 kDa	1	2	2	FALSE
2718	Ig kappa chain V-II region Cum OS=Homo sapiens PE=1 SV=1		sp|P01614|KV201_HUMAN	13 kDa	1	2	2	FALSE
1483	39S ribosomal protein L2, mitochondrial OS=Homo sapiens GN=MRPL2 PE=1 SV=2	MRPL2	sp|Q5T653|RM02_HUMAN	33 kDa	1	2	2	FALSE
1898	Mitochondrial import receptor subunit TOM22 homolog OS=Homo sapiens GN=TOMM22 PE=1 SV=3	TOMM22	sp|Q9NS69|TOM22_HUMAN	16 kDa	1	2	2	FALSE
2749	Exosome complex component RRP43 OS=Homo sapiens GN=EXOSC8 PE=1 SV=1	EXOSC8	sp|Q96B26|EXOS8_HUMAN	30 kDa	1	2	2	FALSE
2786	Peptidyl-tRNA hydrolase 2, mitochondrial OS=Homo sapiens GN=PTRH2 PE=1 SV=1	PTRH2	sp|Q9Y3E5|PTH2_HUMAN	19 kDa	1	2	2	FALSE
831.2	Calcium/calmodulin-dependent protein kinase type II subunit gamma OS=Homo sapiens GN=CAMK2G PE=1 SV=3	CAMK2G	sp|Q13555|KCC2G_HUMAN	63 kDa	1	2	2	FALSE
831.3	Calcium/calmodulin-dependent protein kinase type II subunit beta OS=Homo sapiens GN=CAMK2B PE=1 SV=3	CAMK2B	sp|Q13554|KCC2B_HUMAN	73 kDa	1	2	2	FALSE
1530	Golgin subfamily A member 4 OS=Homo sapiens GN=GOLGA4 PE=1 SV=1	GOLGA4	sp|Q13439|GOGA4_HUMAN	261 kDa	1	2	2	FALSE
442	Dynein heavy chain 17, axonemal OS=Homo sapiens GN=DNAH17 PE=1 SV=2	DNAH17	sp|Q9UFH2|DYH17_HUMAN	512 kDa	1	2	2	FALSE
1157	Collagen alpha-1(III) chain OS=Homo sapiens GN=COL3A1 PE=1 SV=4	COL3A1	sp|P02461|CO3A1_HUMAN	139 kDa	1	2	2	FALSE
2758	Ig kappa chain V-I region HK102 (Fragment) OS=Homo sapiens GN=IGKV1-5 PE=4 SV=1	IGKV1-5	sp|P01602|KV110_HUMAN	13 kDa	1	2	2	FALSE
2808	(Reversed) Guanylate cyclase soluble subunit beta-1 OS=Homo sapiens GN=GUCY1B3 PE=1 SV=1	GUCY1B3	Reversed_sp|Q02153|GCYB1_HUMAN	71 kDa	1	2	2	FALSE
2885	High mobility group protein HMG-I/HMG-Y OS=Homo sapiens GN=HMGA1 PE=1 SV=3	HMGA1	sp|P17096|HMGA1_HUMAN	12 kDa	1	2	2	FALSE
328	Neurogenic locus notch homolog protein 3 OS=Homo sapiens GN=NOTCH3 PE=1 SV=2	NOTCH3	sp|Q9UM47|NOTC3_HUMAN	244 kDa	1	2	2	FALSE
375	(Reversed) Histone-lysine N-methyltransferase 2D OS=Homo sapiens GN=KMT2D PE=1 SV=2	KMT2D	Reversed_sp|O14686|KMT2D_HUMAN	593 kDa	1	2	2	FALSE
647	Dynein heavy chain 9, axonemal OS=Homo sapiens GN=DNAH9 PE=1 SV=3	DNAH9	sp|Q9NYC9|DYH9_HUMAN	512 kDa	1	2	2	FALSE
1014	Exocyst complex component 4 OS=Homo sapiens GN=EXOC4 PE=1 SV=1	EXOC4	sp|Q96A65|EXOC4_HUMAN	111 kDa	1	2	2	FALSE
1182	Inactive phospholipase C-like protein 1 OS=Homo sapiens GN=PLCL1 PE=1 SV=3	PLCL1	sp|Q15111|PLCL1_HUMAN	123 kDa	1	2	2	FALSE
1542	AP-3 complex subunit beta-1 OS=Homo sapiens GN=AP3B1 PE=1 SV=3	AP3B1	sp|O00203|AP3B1_HUMAN	121 kDa	1	2	2	FALSE
1671	Myopalladin OS=Homo sapiens GN=MYPN PE=1 SV=2	MYPN	sp|Q86TC9|MYPN_HUMAN	145 kDa	1	2	2	FALSE
1782	Inner nuclear membrane protein Man1 OS=Homo sapiens GN=LEMD3 PE=1 SV=2	LEMD3	sp|Q9Y2U8|MAN1_HUMAN	100 kDa	1	2	2	FALSE
1945	La-related protein 7 OS=Homo sapiens GN=LARP7 PE=1 SV=1	LARP7	sp|Q4G0J3|LARP7_HUMAN	67 kDa	1	2	2	FALSE
1955	(Reversed) Ran-binding protein 6 OS=Homo sapiens GN=RANBP6 PE=1 SV=2	RANBP6	Reversed_sp|O60518|RNBP6_HUMAN	125 kDa	1	2	2	FALSE
2078	39S ribosomal protein L10, mitochondrial OS=Homo sapiens GN=MRPL10 PE=1 SV=3	MRPL10	sp|Q7Z7H8|RM10_HUMAN	29 kDa	1	2	2	FALSE
2081	Lon protease homolog 2, peroxisomal OS=Homo sapiens GN=LONP2 PE=1 SV=1	LONP2	sp|Q86WA8|LONP2_HUMAN	95 kDa	1	2	2	FALSE
2122	Pentatricopeptide repeat domain-containing protein 3, mitochondrial OS=Homo sapiens GN=PTCD3 PE=1 SV=3	PTCD3	sp|Q96EY7|PTCD3_HUMAN	79 kDa	1	2	2	FALSE
2134.1	Ubiquitin-conjugating enzyme E2 D2 OS=Homo sapiens GN=UBE2D2 PE=1 SV=1	UBE2D2	sp|P62837|UB2D2_HUMAN	17 kDa	1	2	2	FALSE
2186	Insulin-like growth factor-binding protein 7 OS=Homo sapiens GN=IGFBP7 PE=1 SV=1	IGFBP7	sp|Q16270|IBP7_HUMAN	29 kDa	1	2	2	FALSE
2287	Liprin-alpha-1 OS=Homo sapiens GN=PPFIA1 PE=1 SV=1	PPFIA1	sp|Q13136|LIPA1_HUMAN	136 kDa	1	2	2	FALSE
2383	Growth factor receptor-bound protein 2 OS=Homo sapiens GN=GRB2 PE=1 SV=1	GRB2	sp|P62993|GRB2_HUMAN	25 kDa	1	2	2	FALSE
2391	FLYWCH-type zinc finger-containing protein 1 OS=Homo sapiens GN=FLYWCH1 PE=1 SV=2	FLYWCH1	sp|Q4VC44|FWCH1_HUMAN	80 kDa	1	2	2	FALSE
2481	Uncharacterized protein KIAA1522 OS=Homo sapiens GN=KIAA1522 PE=1 SV=2	KIAA1522	sp|Q9P206|K1522_HUMAN	107 kDa	1	2	2	FALSE
2690	COMM domain-containing protein 3 OS=Homo sapiens GN=COMMD3 PE=1 SV=1	COMMD3	sp|Q9UBI1|COMD3_HUMAN	22 kDa	1	2	2	FALSE
2750	Prefoldin subunit 5 OS=Homo sapiens GN=PFDN5 PE=1 SV=2	PFDN5	sp|Q99471|PFD5_HUMAN	17 kDa	1	2	2	FALSE
2751	Protoporphyrinogen oxidase OS=Homo sapiens GN=PPOX PE=1 SV=1	PPOX	sp|P50336|PPOX_HUMAN	51 kDa	1	2	2	FALSE
2782	Thymidine phosphorylase OS=Homo sapiens GN=TYMP PE=1 SV=2	TYMP	sp|P19971|TYPH_HUMAN	50 kDa	1	2	2	FALSE
2787	Pre-mRNA-splicing factor SPF27 OS=Homo sapiens GN=BCAS2 PE=1 SV=1	BCAS2	sp|O75934|SPF27_HUMAN	26 kDa	1	2	2	FALSE
2799	Fatty acyl-CoA reductase 1 OS=Homo sapiens GN=FAR1 PE=1 SV=1	FAR1	sp|Q8WVX9|FACR1_HUMAN	59 kDa	1	2	2	FALSE
2850	Sorting nexin-12 OS=Homo sapiens GN=SNX12 PE=1 SV=3	SNX12	sp|Q9UMY4|SNX12_HUMAN	20 kDa	1	2	2	FALSE
2894	Ribonuclease P protein subunit p20 OS=Homo sapiens GN=POP7 PE=1 SV=2	POP7	sp|O75817|POP7_HUMAN	16 kDa	1	2	2	FALSE
2896	RNA 3'-terminal phosphate cyclase OS=Homo sapiens GN=RTCA PE=1 SV=1	RTCA	sp|O00442|RTCA_HUMAN	39 kDa	1	2	2	FALSE
2899	Vacuolar protein sorting-associated protein 28 homolog OS=Homo sapiens GN=VPS28 PE=1 SV=1	VPS28	sp|Q9UK41|VPS28_HUMAN	25 kDa	1	2	2	FALSE
2901	Cysteine and glycine-rich protein 2 OS=Homo sapiens GN=CSRP2 PE=1 SV=3	CSRP2	sp|Q16527|CSRP2_HUMAN	21 kDa	1	2	2	FALSE
2903	Probable peptidyl-tRNA hydrolase OS=Homo sapiens GN=PTRH1 PE=1 SV=1	PTRH1	sp|Q86Y79|PTH_HUMAN	23 kDa	1	2	2	FALSE
2931	Metaxin-3 OS=Homo sapiens GN=MTX3 PE=1 SV=2	MTX3	sp|Q5HYI7|MTX3_HUMAN	35 kDa	1	2	2	FALSE
2934	DNA repair protein XRCC4 OS=Homo sapiens GN=XRCC4 PE=1 SV=2	XRCC4	sp|Q13426|XRCC4_HUMAN	38 kDa	1	2	2	FALSE
3002	28S ribosomal protein S10, mitochondrial OS=Homo sapiens GN=MRPS10 PE=1 SV=2	MRPS10	sp|P82664|RT10_HUMAN	23 kDa	1	2	2	FALSE
3003	Dynactin subunit 3 OS=Homo sapiens GN=DCTN3 PE=1 SV=1	DCTN3	sp|O75935|DCTN3_HUMAN	21 kDa	1	2	2	FALSE
3007	Protein Dr1 OS=Homo sapiens GN=DR1 PE=1 SV=1	DR1	sp|Q01658|NC2B_HUMAN	19 kDa	1	2	2	FALSE
3040	Inosine triphosphate pyrophosphatase OS=Homo sapiens GN=ITPA PE=1 SV=2	ITPA	sp|Q9BY32|ITPA_HUMAN	21 kDa	1	2	2	FALSE
3048	U6 snRNA-associated Sm-like protein LSm3 OS=Homo sapiens GN=LSM3 PE=1 SV=2	LSM3	sp|P62310|LSM3_HUMAN	12 kDa	1	2	2	FALSE
3101	Trafficking protein particle complex subunit 4 OS=Homo sapiens GN=TRAPPC4 PE=1 SV=1	TRAPPC4	sp|Q9Y296|TPPC4_HUMAN	24 kDa	1	2	2	FALSE
3119	Optic atrophy 3 protein OS=Homo sapiens GN=OPA3 PE=1 SV=1	OPA3	sp|Q9H6K4|OPA3_HUMAN	20 kDa	1	2	2	FALSE
925	Microtubule-associated protein 1S OS=Homo sapiens GN=MAP1S PE=1 SV=2	MAP1S	sp|Q66K74|MAP1S_HUMAN	112 kDa	1	2	2	FALSE
1695.1	Tyrosine-protein kinase Fyn OS=Homo sapiens GN=FYN PE=1 SV=3	FYN	sp|P06241|FYN_HUMAN	61 kDa	1	2	2	FALSE
1760	Liprin-beta-1 OS=Homo sapiens GN=PPFIBP1 PE=1 SV=2	PPFIBP1	sp|Q86W92|LIPB1_HUMAN	114 kDa	1	2	2	FALSE
2146	Protein S100-A7 OS=Homo sapiens GN=S100A7 PE=1 SV=4	S100A7	sp|P31151|S10A7_HUMAN	11 kDa	1	2	2	FALSE
2484	CD276 antigen OS=Homo sapiens GN=CD276 PE=1 SV=1	CD276	sp|Q5ZPR3|CD276_HUMAN	57 kDa	1	2	2	FALSE
2583	39S ribosomal protein L48, mitochondrial OS=Homo sapiens GN=MRPL48 PE=1 SV=2	MRPL48	sp|Q96GC5|RM48_HUMAN	24 kDa	1	2	2	FALSE
2645	Transmembrane protein 11, mitochondrial OS=Homo sapiens GN=TMEM11 PE=1 SV=1	TMEM11	sp|P17152|TMM11_HUMAN	22 kDa	1	2	2	FALSE
2647	Mitochondrial carnitine/acylcarnitine carrier protein OS=Homo sapiens GN=SLC25A20 PE=1 SV=1	SLC25A20	sp|O43772|MCAT_HUMAN	33 kDa	1	2	2	FALSE
2682	Prefoldin subunit 2 OS=Homo sapiens GN=PFDN2 PE=1 SV=1	PFDN2	sp|Q9UHV9|PFD2_HUMAN	17 kDa	1	2	2	FALSE
2736	Nicotinamide mononucleotide adenylyltransferase 1 OS=Homo sapiens GN=NMNAT1 PE=1 SV=1	NMNAT1	sp|Q9HAN9|NMNA1_HUMAN	32 kDa	1	2	2	FALSE
2738	Mitochondrial fission 1 protein OS=Homo sapiens GN=FIS1 PE=1 SV=2	FIS1	sp|Q9Y3D6|FIS1_HUMAN	17 kDa	1	2	2	FALSE
2743	39S ribosomal protein L17, mitochondrial OS=Homo sapiens GN=MRPL17 PE=1 SV=1	MRPL17	sp|Q9NRX2|RM17_HUMAN	20 kDa	1	2	2	FALSE
2765	Vacuolar protein sorting-associated protein 4A OS=Homo sapiens GN=VPS4A PE=1 SV=1	VPS4A	sp|Q9UN37|VPS4A_HUMAN	49 kDa	1	2	2	FALSE
2796	Protein quaking OS=Homo sapiens GN=QKI PE=1 SV=1	QKI	sp|Q96PU8|QKI_HUMAN	38 kDa	1	2	2	FALSE
2804	Thioredoxin domain-containing protein 12 OS=Homo sapiens GN=TXNDC12 PE=1 SV=1	TXNDC12	sp|O95881|TXD12_HUMAN	19 kDa	1	2	2	FALSE
2845	NADH dehydrogenase [ubiquinone] 1 alpha subcomplex assembly factor 4 OS=Homo sapiens GN=NDUFAF4 PE=1 SV=1	NDUFAF4	sp|Q9P032|NDUF4_HUMAN	20 kDa	1	2	2	FALSE
2876	Growth arrest and DNA damage-inducible proteins-interacting protein 1 OS=Homo sapiens GN=GADD45GIP1 PE=1 SV=1	GADD45GIP1	sp|Q8TAE8|G45IP_HUMAN	25 kDa	1	2	2	FALSE
2877	G-protein coupled receptor 56 OS=Homo sapiens GN=GPR56 PE=1 SV=2	GPR56	sp|Q9Y653|GPR56_HUMAN	78 kDa	1	2	2	FALSE
2880	Drebrin-like protein OS=Homo sapiens GN=DBNL PE=1 SV=1	DBNL	sp|Q9UJU6|DBNL_HUMAN	48 kDa	1	2	2	FALSE
2895	Golgi SNAP receptor complex member 1 OS=Homo sapiens GN=GOSR1 PE=1 SV=1	GOSR1	sp|O95249|GOSR1_HUMAN	29 kDa	1	2	2	FALSE
2905	ADP-ribosylation factor GTPase-activating protein 3 OS=Homo sapiens GN=ARFGAP3 PE=1 SV=1	ARFGAP3	sp|Q9NP61|ARFG3_HUMAN	57 kDa	1	2	2	FALSE
2948	Adenylyl cyclase-associated protein 2 OS=Homo sapiens GN=CAP2 PE=1 SV=1	CAP2	sp|P40123|CAP2_HUMAN	53 kDa	1	2	2	FALSE
3080	ATP synthase mitochondrial F1 complex assembly factor 2 OS=Homo sapiens GN=ATPAF2 PE=1 SV=1	ATPAF2	sp|Q8N5M1|ATPF2_HUMAN	33 kDa	1	2	2	FALSE
1897.2	Ras-related protein Ral-B OS=Homo sapiens GN=RALB PE=1 SV=1	RALB	sp|P11234|RALB_HUMAN	23 kDa	1	2	2	FALSE
1942	Probable ATP-dependent RNA helicase DDX20 OS=Homo sapiens GN=DDX20 PE=1 SV=2	DDX20	sp|Q9UHI6|DDX20_HUMAN	92 kDa	1	2	2	FALSE
2326	ATP synthase subunit delta, mitochondrial OS=Homo sapiens GN=ATP5D PE=1 SV=2	ATP5D	sp|P30049|ATPD_HUMAN	17 kDa	1	2	2	FALSE
2362	39S ribosomal protein L13, mitochondrial OS=Homo sapiens GN=MRPL13 PE=1 SV=1	MRPL13	sp|Q9BYD1|RM13_HUMAN	21 kDa	1	2	2	FALSE
2537	Acyl-protein thioesterase 1 OS=Homo sapiens GN=LYPLA1 PE=1 SV=1	LYPLA1	sp|O75608|LYPA1_HUMAN	25 kDa	1	2	2	FALSE
2575	Phosphatidylglycerophosphatase and protein-tyrosine phosphatase 1 OS=Homo sapiens GN=PTPMT1 PE=1 SV=1	PTPMT1	sp|Q8WUK0|PTPM1_HUMAN	23 kDa	1	2	2	FALSE
2654.1	NADH dehydrogenase [ubiquinone] 1 subunit C2 OS=Homo sapiens GN=NDUFC2 PE=1 SV=1	NDUFC2	sp|O95298|NDUC2_HUMAN	14 kDa	1	2	2	FALSE
2669	Dehydrogenase/reductase SDR family member 7B OS=Homo sapiens GN=DHRS7B PE=1 SV=2	DHRS7B	sp|Q6IAN0|DRS7B_HUMAN	35 kDa	1	2	2	FALSE
2686	Transmembrane emp24 domain-containing protein 5 OS=Homo sapiens GN=TMED5 PE=1 SV=1	TMED5	sp|Q9Y3A6|TMED5_HUMAN	26 kDa	1	2	2	FALSE
2728	Transcriptional activator protein Pur-beta OS=Homo sapiens GN=PURB PE=1 SV=3	PURB	sp|Q96QR8|PURB_HUMAN	33 kDa	1	2	2	FALSE
2866	Cyclin-dependent kinase 7 OS=Homo sapiens GN=CDK7 PE=1 SV=1	CDK7	sp|P50613|CDK7_HUMAN	39 kDa	1	2	2	FALSE
3000	COMM domain-containing protein 2 OS=Homo sapiens GN=COMMD2 PE=1 SV=2	COMMD2	sp|Q86X83|COMD2_HUMAN	23 kDa	1	2	2	FALSE
3001	NADH dehydrogenase [ubiquinone] 1 beta subcomplex subunit 5, mitochondrial OS=Homo sapiens GN=NDUFB5 PE=1 SV=1	NDUFB5	sp|O43674|NDUB5_HUMAN	22 kDa	1	2	2	FALSE
1364	Protein 4.1 OS=Homo sapiens GN=EPB41 PE=1 SV=4	EPB41	sp|P11171|41_HUMAN	97 kDa	1	2	2	FALSE
1973	Coiled-coil domain-containing protein 127 OS=Homo sapiens GN=CCDC127 PE=1 SV=1	CCDC127	sp|Q96BQ5|CC127_HUMAN	31 kDa	1	2	2	FALSE
2100	Apolipoprotein O-like OS=Homo sapiens GN=APOOL PE=1 SV=1	APOOL	sp|Q6UXV4|APOOL_HUMAN	29 kDa	1	2	2	FALSE
2458	Aprataxin OS=Homo sapiens GN=APTX PE=1 SV=2	APTX	sp|Q7Z2E3|APTX_HUMAN	41 kDa	1	2	2	FALSE
2559	Lipase maturation factor 2 OS=Homo sapiens GN=LMF2 PE=1 SV=2	LMF2	sp|Q9BU23|LMF2_HUMAN	80 kDa	1	2	2	FALSE
2269	N-terminal Xaa-Pro-Lys N-methyltransferase 1 OS=Homo sapiens GN=NTMT1 PE=1 SV=3	NTMT1	sp|Q9BV86|NTM1A_HUMAN	25 kDa	1	2	2	FALSE
619.1	Cytoplasmic FMR1-interacting protein 2 OS=Homo sapiens GN=CYFIP2 PE=1 SV=2	CYFIP2	sp|Q96F07|CYFP2_HUMAN	148 kDa	1	2	2	FALSE
1673.1	Transcriptional repressor protein YY1 OS=Homo sapiens GN=YY1 PE=1 SV=2	YY1	sp|P25490|TYY1_HUMAN	45 kDa	1	2	2	FALSE
7.1	POTE ankyrin domain family member I OS=Homo sapiens GN=POTEI PE=3 SV=1	POTEI	sp|P0CG38|POTEI_HUMAN	121 kDa	21	41	1.95238	FALSE
154	Tight junction protein ZO-1 OS=Homo sapiens GN=TJP1 PE=1 SV=3	TJP1	sp|Q07157|ZO1_HUMAN	195 kDa	18	35	1.94444	FALSE
7.6	POTE ankyrin domain family member J OS=Homo sapiens GN=POTEJ PE=3 SV=1	POTEJ	sp|P0CG39|POTEJ_HUMAN	117 kDa	17	33	1.94118	FALSE
5.6	Keratin, type II cytoskeletal 2 oral OS=Homo sapiens GN=KRT76 PE=1 SV=2	KRT76	sp|Q01546|K22O_HUMAN	66 kDa	11	21	1.90909	FALSE
1519	Ig gamma-2 chain C region OS=Homo sapiens GN=IGHG2 PE=1 SV=2	IGHG2	sp|P01859|IGHG2_HUMAN	36 kDa	8	15	1.875	FALSE
148.1	Eukaryotic translation initiation factor 5B OS=Homo sapiens GN=EIF5B PE=1 SV=4	EIF5B	sp|O60841|IF2P_HUMAN	139 kDa	14	26	1.85714	FALSE
312.2	Histone H2B type 1-M OS=Homo sapiens GN=HIST1H2BM PE=1 SV=3	HIST1H2BM	sp|Q99879|H2B1M_HUMAN	14 kDa	7	13	1.85714	FALSE
312.3	Histone H2B type 1-K OS=Homo sapiens GN=HIST1H2BK PE=1 SV=3	HIST1H2BK	sp|O60814|H2B1K_HUMAN (+1)	14 kDa	7	13	1.85714	FALSE
1256	Adenylate kinase isoenzyme 1 OS=Homo sapiens GN=AK1 PE=1 SV=3	AK1	sp|P00568|KAD1_HUMAN	22 kDa	6	11	1.83333	FALSE
1331	Coiled-coil domain-containing protein 124 OS=Homo sapiens GN=CCDC124 PE=1 SV=1	CCDC124	sp|Q96CT7|CC124_HUMAN	26 kDa	6	11	1.83333	FALSE
686	Intron-binding protein aquarius OS=Homo sapiens GN=AQR PE=1 SV=4	AQR	sp|O60306|AQR_HUMAN	171 kDa	6	11	1.83333	FALSE
358.1	Ig gamma-1 chain C region OS=Homo sapiens GN=IGHG1 PE=1 SV=1	IGHG1	sp|P01857|IGHG1_HUMAN	36 kDa	11	20	1.81818	FALSE
329.1	Phosphoglycerate mutase 1 OS=Homo sapiens GN=PGAM1 PE=1 SV=2	PGAM1	sp|P18669|PGAM1_HUMAN	29 kDa	11	20	1.81818	FALSE
391	Probable ATP-dependent RNA helicase DDX6 OS=Homo sapiens GN=DDX6 PE=1 SV=2	DDX6	sp|P26196|DDX6_HUMAN	54 kDa	11	20	1.81818	FALSE
968	Alpha-actinin-3 OS=Homo sapiens GN=ACTN3 PE=1 SV=2	ACTN3	sp|Q08043|ACTN3_HUMAN	103 kDa	10	18	1.8	FALSE
766	Heterogeneous nuclear ribonucleoprotein A3 OS=Homo sapiens GN=HNRNPA3 PE=1 SV=2	HNRNPA3	sp|P51991|ROA3_HUMAN	40 kDa	10	18	1.8	FALSE
44.3	Glial fibrillary acidic protein OS=Homo sapiens GN=GFAP PE=1 SV=1	GFAP	sp|P14136|GFAP_HUMAN	50 kDa	5	9	1.8	FALSE
462.1	Nascent polypeptide-associated complex subunit alpha, muscle-specific form OS=Homo sapiens GN=NACA PE=1 SV=1	NACA	sp|E9PAV3|NACAM_HUMAN	205 kDa	5	9	1.8	FALSE
791	THO complex subunit 4 OS=Homo sapiens GN=ALYREF PE=1 SV=3	ALYREF	sp|Q86V81|THOC4_HUMAN	27 kDa	5	9	1.8	FALSE
1102	Transcription factor A, mitochondrial OS=Homo sapiens GN=TFAM PE=1 SV=1	TFAM	sp|Q00059|TFAM_HUMAN	29 kDa	5	9	1.8	FALSE
1251	Poly(A) RNA polymerase, mitochondrial OS=Homo sapiens GN=MTPAP PE=1 SV=1	MTPAP	sp|Q9NVV4|PAPD1_HUMAN	66 kDa	5	9	1.8	FALSE
1574.1	V-type proton ATPase subunit C 1 OS=Homo sapiens GN=ATP6V1C1 PE=1 SV=4	ATP6V1C1	sp|P21283|VATC1_HUMAN	44 kDa	5	9	1.8	FALSE
738	1-phosphatidylinositol 4,5-bisphosphate phosphodiesterase beta-3 OS=Homo sapiens GN=PLCB3 PE=1 SV=2	PLCB3	sp|Q01970|PLCB3_HUMAN	139 kDa	5	9	1.8	FALSE
93.1	2-oxoglutarate dehydrogenase, mitochondrial OS=Homo sapiens GN=OGDH PE=1 SV=3	OGDH	sp|Q02218|ODO1_HUMAN	116 kDa	33	59	1.78788	FALSE
1217	AP-2 complex subunit alpha-2 OS=Homo sapiens GN=AP2A2 PE=1 SV=2	AP2A2	sp|O94973|AP2A2_HUMAN	104 kDa	14	25	1.78571	FALSE
77.2	Fructose-bisphosphate aldolase C OS=Homo sapiens GN=ALDOC PE=1 SV=2	ALDOC	sp|P09972|ALDOC_HUMAN	39 kDa	9	16	1.77778	FALSE
551	Actin-binding LIM protein 1 OS=Homo sapiens GN=ABLIM1 PE=1 SV=3	ABLIM1	sp|O14639|ABLM1_HUMAN	88 kDa	9	16	1.77778	FALSE
28.1	Elongation factor 1-alpha 2 OS=Homo sapiens GN=EEF1A2 PE=1 SV=1	EEF1A2	sp|Q05639|EF1A2_HUMAN	50 kDa	13	23	1.76923	FALSE
541	Activated RNA polymerase II transcriptional coactivator p15 OS=Homo sapiens GN=SUB1 PE=1 SV=3	SUB1	sp|P53999|TCP4_HUMAN	14 kDa	8	14	1.75	FALSE
992	Fragile X mental retardation protein 1 OS=Homo sapiens GN=FMR1 PE=1 SV=1	FMR1	sp|Q06787|FMR1_HUMAN	71 kDa	8	14	1.75	FALSE
606.1	Transforming protein RhoA OS=Homo sapiens GN=RHOA PE=1 SV=1	RHOA	sp|P61586|RHOA_HUMAN	22 kDa	4	7	1.75	FALSE
854	Protein DEK OS=Homo sapiens GN=DEK PE=1 SV=1	DEK	sp|P35659|DEK_HUMAN	43 kDa	4	7	1.75	FALSE
200.2	Plastin-2 OS=Homo sapiens GN=LCP1 PE=1 SV=6	LCP1	sp|P13796|PLSL_HUMAN	70 kDa	4	7	1.75	FALSE
1198	Helicase-like transcription factor OS=Homo sapiens GN=HLTF PE=1 SV=2	HLTF	sp|Q14527|HLTF_HUMAN	114 kDa	4	7	1.75	FALSE
1098	Transcription factor BTF3 OS=Homo sapiens GN=BTF3 PE=1 SV=1	BTF3	sp|P20290|BTF3_HUMAN	22 kDa	4	7	1.75	FALSE
1167	Eukaryotic translation initiation factor 5 OS=Homo sapiens GN=EIF5 PE=1 SV=2	EIF5	sp|P55010|IF5_HUMAN	49 kDa	4	7	1.75	FALSE
838	Cytosol aminopeptidase OS=Homo sapiens GN=LAP3 PE=1 SV=3	LAP3	sp|P28838|AMPL_HUMAN	56 kDa	4	7	1.75	FALSE
1474	Serine--tRNA ligase, mitochondrial OS=Homo sapiens GN=SARS2 PE=1 SV=1	SARS2	sp|Q9NP81|SYSM_HUMAN	58 kDa	4	7	1.75	FALSE
1629	Endoglin OS=Homo sapiens GN=ENG PE=1 SV=2	ENG	sp|P17813|EGLN_HUMAN	71 kDa	4	7	1.75	FALSE
1648.2	YTH domain-containing family protein 1 OS=Homo sapiens GN=YTHDF1 PE=1 SV=1	YTHDF1	sp|Q9BYJ9|YTHD1_HUMAN	61 kDa	4	7	1.75	FALSE
1312.1	Cyclin-dependent kinase 11B OS=Homo sapiens GN=CDK11B PE=1 SV=3	CDK11B	sp|P21127|CD11B_HUMAN	93 kDa	4	7	1.75	FALSE
1808	Rho GTPase-activating protein 1 OS=Homo sapiens GN=ARHGAP1 PE=1 SV=1	ARHGAP1	sp|Q07960|RHG01_HUMAN	50 kDa	4	7	1.75	FALSE
1150	Negative elongation factor B OS=Homo sapiens GN=NELFB PE=1 SV=1	NELFB	sp|Q8WX92|NELFB_HUMAN	66 kDa	4	7	1.75	FALSE
1215	UDP-N-acetylglucosamine--peptide N-acetylglucosaminyltransferase 110 kDa subunit OS=Homo sapiens GN=OGT PE=1 SV=3	OGT	sp|O15294|OGT1_HUMAN	117 kDa	4	7	1.75	FALSE
160.1	La-related protein 1 OS=Homo sapiens GN=LARP1 PE=1 SV=2	LARP1	sp|Q6PKG0|LARP1_HUMAN	124 kDa	19	33	1.73684	FALSE
50	Nucleophosmin OS=Homo sapiens GN=NPM1 PE=1 SV=2	NPM1	sp|P06748|NPM_HUMAN	33 kDa	11	19	1.72727	FALSE
1131	Coronin-1C OS=Homo sapiens GN=CORO1C PE=1 SV=1	CORO1C	sp|Q9ULV4|COR1C_HUMAN	53 kDa	7	12	1.71429	FALSE
1108	La-related protein 4B OS=Homo sapiens GN=LARP4B PE=1 SV=3	LARP4B	sp|Q92615|LAR4B_HUMAN	81 kDa	7	12	1.71429	FALSE
423	Zinc finger CCCH-type antiviral protein 1 OS=Homo sapiens GN=ZC3HAV1 PE=1 SV=3	ZC3HAV1	sp|Q7Z2W4|ZCCHV_HUMAN	101 kDa	10	17	1.7	FALSE
361	Dihydrolipoyllysine-residue succinyltransferase component of 2-oxoglutarate dehydrogenase complex, mitochondrial OS=Homo sapiens GN=DLST PE=1 SV=4	DLST	sp|P36957|ODO2_HUMAN	49 kDa	13	22	1.69231	FALSE
296	LIM domain only protein 7 OS=Homo sapiens GN=LMO7 PE=1 SV=3	LMO7	sp|Q8WWI1|LMO7_HUMAN	193 kDa	13	22	1.69231	FALSE
431	AP-2 complex subunit alpha-1 OS=Homo sapiens GN=AP2A1 PE=1 SV=3	AP2A1	sp|O95782|AP2A1_HUMAN	108 kDa	24	40	1.66667	FALSE
488	RNA-binding protein 14 OS=Homo sapiens GN=RBM14 PE=1 SV=2	RBM14	sp|Q96PK6|RBM14_HUMAN	69 kDa	12	20	1.66667	FALSE
567	Brain-specific angiogenesis inhibitor 1-associated protein 2 OS=Homo sapiens GN=BAIAP2 PE=1 SV=1	BAIAP2	sp|Q9UQB8|BAIP2_HUMAN	61 kDa	12	20	1.66667	FALSE
432	DNA mismatch repair protein Msh2 OS=Homo sapiens GN=MSH2 PE=1 SV=1	MSH2	sp|P43246|MSH2_HUMAN	105 kDa	12	20	1.66667	FALSE
741.1	Histone H2A type 2-C OS=Homo sapiens GN=HIST2H2AC PE=1 SV=4	HIST2H2AC	sp|Q16777|H2A2C_HUMAN (+1)	14 kDa	6	10	1.66667	FALSE
1390	Ribosomal RNA small subunit methyltransferase NEP1 OS=Homo sapiens GN=EMG1 PE=1 SV=4	EMG1	sp|Q92979|NEP1_HUMAN	27 kDa	6	10	1.66667	FALSE
598.1	DNA topoisomerase 1 OS=Homo sapiens GN=TOP1 PE=1 SV=2	TOP1	sp|P11387|TOP1_HUMAN	91 kDa	6	10	1.66667	FALSE
1088	Bystin OS=Homo sapiens GN=BYSL PE=1 SV=3	BYSL	sp|Q13895|BYST_HUMAN	50 kDa	6	10	1.66667	FALSE
1415	RNA polymerase II-associated factor 1 homolog OS=Homo sapiens GN=PAF1 PE=1 SV=2	PAF1	sp|Q8N7H5|PAF1_HUMAN	60 kDa	6	10	1.66667	FALSE
1648.1	YTH domain-containing family protein 3 OS=Homo sapiens GN=YTHDF3 PE=1 SV=1	YTHDF3	sp|Q7Z739|YTHD3_HUMAN	64 kDa	6	10	1.66667	FALSE
1413	Parafibromin OS=Homo sapiens GN=CDC73 PE=1 SV=1	CDC73	sp|Q6P1J9|CDC73_HUMAN	61 kDa	6	10	1.66667	FALSE
951.3	Histone H3.1 OS=Homo sapiens GN=HIST1H3A PE=1 SV=2	HIST1H3A	sp|P68431|H31_HUMAN	15 kDa	3	5	1.66667	FALSE
2489	Insulin-like growth factor 2 mRNA-binding protein 2 OS=Homo sapiens GN=IGF2BP2 PE=1 SV=2	IGF2BP2	sp|Q9Y6M1|IF2B2_HUMAN	66 kDa	3	5	1.66667	FALSE
1838	60S ribosomal protein L34 OS=Homo sapiens GN=RPL34 PE=1 SV=3	RPL34	sp|P49207|RL34_HUMAN	13 kDa	3	5	1.66667	FALSE
2492	Sorting nexin-3 OS=Homo sapiens GN=SNX3 PE=1 SV=3	SNX3	sp|O60493|SNX3_HUMAN	19 kDa	3	5	1.66667	FALSE
1135.1	Calpain small subunit 1 OS=Homo sapiens GN=CAPNS1 PE=1 SV=1	CAPNS1	sp|P04632|CPNS1_HUMAN	28 kDa	3	5	1.66667	FALSE
1875	U4/U6.U5 tri-snRNP-associated protein 2 OS=Homo sapiens GN=USP39 PE=1 SV=2	USP39	sp|Q53GS9|SNUT2_HUMAN	65 kDa	3	5	1.66667	FALSE
1738	Eukaryotic translation initiation factor 6 OS=Homo sapiens GN=EIF6 PE=1 SV=1	EIF6	sp|P56537|IF6_HUMAN	27 kDa	3	5	1.66667	FALSE
1887	UPF0488 protein C8orf33 OS=Homo sapiens GN=C8orf33 PE=1 SV=1	C8orf33	sp|Q9H7E9|CH033_HUMAN	25 kDa	3	5	1.66667	FALSE
1969	Transforming growth factor-beta-induced protein ig-h3 OS=Homo sapiens GN=TGFBI PE=1 SV=1	TGFBI	sp|Q15582|BGH3_HUMAN	75 kDa	3	5	1.66667	FALSE
785.2	Guanine nucleotide-binding protein G(k) subunit alpha OS=Homo sapiens GN=GNAI3 PE=1 SV=3	GNAI3	sp|P08754|GNAI3_HUMAN	41 kDa	3	5	1.66667	FALSE
1072.1	GTP-binding protein SAR1a OS=Homo sapiens GN=SAR1A PE=1 SV=1	SAR1A	sp|Q9NR31|SAR1A_HUMAN	22 kDa	3	5	1.66667	FALSE
1122	Nuclear pore complex protein Nup98-Nup96 OS=Homo sapiens GN=NUP98 PE=1 SV=4	NUP98	sp|P52948|NUP98_HUMAN	198 kDa	3	5	1.66667	FALSE
1430	Succinate dehydrogenase [ubiquinone] iron-sulfur subunit, mitochondrial OS=Homo sapiens GN=SDHB PE=1 SV=3	SDHB	sp|P21912|SDHB_HUMAN	32 kDa	3	5	1.66667	FALSE
1978	Elongator complex protein 3 OS=Homo sapiens GN=ELP3 PE=1 SV=2	ELP3	sp|Q9H9T3|ELP3_HUMAN	62 kDa	3	5	1.66667	FALSE
1111	UDP-glucose:glycoprotein glucosyltransferase 2 OS=Homo sapiens GN=UGGT2 PE=1 SV=4	UGGT2	sp|Q9NYU1|UGGG2_HUMAN	175 kDa	3	5	1.66667	FALSE
1348	Methionine aminopeptidase 2 OS=Homo sapiens GN=METAP2 PE=1 SV=1	METAP2	sp|P50579|MAP2_HUMAN	53 kDa	3	5	1.66667	FALSE
1109	m7GpppX diphosphatase OS=Homo sapiens GN=DCPS PE=1 SV=2	DCPS	sp|Q96C86|DCPS_HUMAN	39 kDa	3	5	1.66667	FALSE
1170	Gamma-interferon-inducible protein 16 OS=Homo sapiens GN=IFI16 PE=1 SV=3	IFI16	sp|Q16666|IF16_HUMAN	88 kDa	3	5	1.66667	FALSE
1599	Nitric oxide-associated protein 1 OS=Homo sapiens GN=NOA1 PE=1 SV=2	NOA1	sp|Q8NC60|NOA1_HUMAN	78 kDa	3	5	1.66667	FALSE
1778	Histone H1x OS=Homo sapiens GN=H1FX PE=1 SV=1	H1FX	sp|Q92522|H1X_HUMAN	22 kDa	3	5	1.66667	FALSE
1423	Leucyl-cystinyl aminopeptidase OS=Homo sapiens GN=LNPEP PE=1 SV=3	LNPEP	sp|Q9UIQ6|LCAP_HUMAN	117 kDa	3	5	1.66667	FALSE
658	Pre-mRNA-processing factor 19 OS=Homo sapiens GN=PRPF19 PE=1 SV=1	PRPF19	sp|Q9UMS4|PRP19_HUMAN	55 kDa	8	13	1.625	FALSE
1023	Fragile X mental retardation syndrome-related protein 2 OS=Homo sapiens GN=FXR2 PE=1 SV=2	FXR2	sp|P51116|FXR2_HUMAN	74 kDa	8	13	1.625	FALSE
542	Brain acid soluble protein 1 OS=Homo sapiens GN=BASP1 PE=1 SV=2	BASP1	sp|P80723|BASP1_HUMAN	23 kDa	8	13	1.625	FALSE
743	Ribonucleoprotein PTB-binding 1 OS=Homo sapiens GN=RAVER1 PE=1 SV=1	RAVER1	sp|Q8IY67|RAVR1_HUMAN	64 kDa	8	13	1.625	FALSE
316	Tripeptidyl-peptidase 2 OS=Homo sapiens GN=TPP2 PE=1 SV=4	TPP2	sp|P29144|TPP2_HUMAN	138 kDa	13	21	1.61538	FALSE
946	Tropomyosin beta chain OS=Homo sapiens GN=TPM2 PE=1 SV=1	TPM2	sp|P07951|TPM2_HUMAN	33 kDa	20	32	1.6	FALSE
5.8	Keratin, type II cytoskeletal 79 OS=Homo sapiens GN=KRT79 PE=1 SV=2	KRT79	sp|Q5XKE5|K2C79_HUMAN	58 kDa	10	16	1.6	FALSE
588	Nuclear fragile X mental retardation-interacting protein 2 OS=Homo sapiens GN=NUFIP2 PE=1 SV=1	NUFIP2	sp|Q7Z417|NUFP2_HUMAN	76 kDa	10	16	1.6	FALSE
1242	Histone H1.5 OS=Homo sapiens GN=HIST1H1B PE=1 SV=3	HIST1H1B	sp|P16401|H15_HUMAN	23 kDa	5	8	1.6	FALSE
1057.1	Transducin-like enhancer protein 3 OS=Homo sapiens GN=TLE3 PE=1 SV=2	TLE3	sp|Q04726|TLE3_HUMAN	83 kDa	5	8	1.6	FALSE
1706	Exosome complex component RRP45 OS=Homo sapiens GN=EXOSC9 PE=1 SV=3	EXOSC9	sp|Q06265|EXOS9_HUMAN	49 kDa	5	8	1.6	FALSE
1222	Signal recognition particle 54 kDa protein OS=Homo sapiens GN=SRP54 PE=1 SV=1	SRP54	sp|P61011|SRP54_HUMAN	56 kDa	5	8	1.6	FALSE
1194	Disabled homolog 2 OS=Homo sapiens GN=DAB2 PE=1 SV=3	DAB2	sp|P98082|DAB2_HUMAN	82 kDa	5	8	1.6	FALSE
1176	SWI/SNF complex subunit SMARCC1 OS=Homo sapiens GN=SMARCC1 PE=1 SV=3	SMARCC1	sp|Q92922|SMRC1_HUMAN	123 kDa	5	8	1.6	FALSE
509	Myosin light chain 6B OS=Homo sapiens GN=MYL6B PE=1 SV=1	MYL6B	sp|P14649|MYL6B_HUMAN	23 kDa	12	19	1.58333	FALSE
427	Nuclear cap-binding protein subunit 1 OS=Homo sapiens GN=NCBP1 PE=1 SV=1	NCBP1	sp|Q09161|NCBP1_HUMAN	92 kDa	12	19	1.58333	FALSE
202	Interleukin enhancer-binding factor 3 OS=Homo sapiens GN=ILF3 PE=1 SV=3	ILF3	sp|Q12906|ILF3_HUMAN	95 kDa	19	30	1.57895	FALSE
769	Polyadenylate-binding protein-interacting protein 1 OS=Homo sapiens GN=PAIP1 PE=1 SV=1	PAIP1	sp|Q9H074|PAIP1_HUMAN	54 kDa	7	11	1.57143	FALSE
1001	U2 small nuclear ribonucleoprotein A' OS=Homo sapiens GN=SNRPA1 PE=1 SV=2	SNRPA1	sp|P09661|RU2A_HUMAN	28 kDa	7	11	1.57143	FALSE
814	ATP-dependent RNA helicase DDX42 OS=Homo sapiens GN=DDX42 PE=1 SV=1	DDX42	sp|Q86XP3|DDX42_HUMAN	103 kDa	7	11	1.57143	FALSE
733	Actin-related protein 2/3 complex subunit 2 OS=Homo sapiens GN=ARPC2 PE=1 SV=1	ARPC2	sp|O15144|ARPC2_HUMAN	34 kDa	7	11	1.57143	FALSE
1351	Protein Red OS=Homo sapiens GN=IK PE=1 SV=3	IK	sp|Q13123|RED_HUMAN	66 kDa	7	11	1.57143	FALSE
1002	Heterogeneous nuclear ribonucleoprotein L OS=Homo sapiens GN=HNRNPL PE=1 SV=2	HNRNPL	sp|P14866|HNRPL_HUMAN	64 kDa	7	11	1.57143	FALSE
1047	Cytoplasmic dynein 1 intermediate chain 2 OS=Homo sapiens GN=DYNC1I2 PE=1 SV=3	DYNC1I2	sp|Q13409|DC1I2_HUMAN	71 kDa	7	11	1.57143	FALSE
1114	BAG family molecular chaperone regulator 2 OS=Homo sapiens GN=BAG2 PE=1 SV=1	BAG2	sp|O95816|BAG2_HUMAN	24 kDa	7	11	1.57143	FALSE
744	Peroxidasin homolog OS=Homo sapiens GN=PXDN PE=1 SV=2	PXDN	sp|Q92626|PXDN_HUMAN	165 kDa	7	11	1.57143	FALSE
756	PDZ and LIM domain protein 7 OS=Homo sapiens GN=PDLIM7 PE=1 SV=1	PDLIM7	sp|Q9NR12|PDLI7_HUMAN	50 kDa	7	11	1.57143	FALSE
829	Kinesin-like protein KIF2C OS=Homo sapiens GN=KIF2C PE=1 SV=2	KIF2C	sp|Q99661|KIF2C_HUMAN	81 kDa	7	11	1.57143	FALSE
508	Eukaryotic translation initiation factor 3 subunit D OS=Homo sapiens GN=EIF3D PE=1 SV=1	EIF3D	sp|O15371|EIF3D_HUMAN	64 kDa	9	14	1.55556	FALSE
561	WW domain-binding protein 11 OS=Homo sapiens GN=WBP11 PE=1 SV=1	WBP11	sp|Q9Y2W2|WBP11_HUMAN	70 kDa	9	14	1.55556	FALSE
739	Squamous cell carcinoma antigen recognized by T-cells 3 OS=Homo sapiens GN=SART3 PE=1 SV=1	SART3	sp|Q15020|SART3_HUMAN	110 kDa	9	14	1.55556	FALSE
539	Creatine kinase B-type OS=Homo sapiens GN=CKB PE=1 SV=1	CKB	sp|P12277|KCRB_HUMAN	43 kDa	13	20	1.53846	FALSE
205	Ataxin-2-like protein OS=Homo sapiens GN=ATXN2L PE=1 SV=2	ATXN2L	sp|Q8WWM7|ATX2L_HUMAN	113 kDa	21	32	1.52381	FALSE
121.1	AP-2 complex subunit beta OS=Homo sapiens GN=AP2B1 PE=1 SV=1	AP2B1	sp|P63010|AP2B1_HUMAN	105 kDa	24	36	1.5	FALSE
168	Regulator of nonsense transcripts 1 OS=Homo sapiens GN=UPF1 PE=1 SV=2	UPF1	sp|Q92900|RENT1_HUMAN	124 kDa	24	36	1.5	FALSE
183	Aspartyl/asparaginyl beta-hydroxylase OS=Homo sapiens GN=ASPH PE=1 SV=3	ASPH	sp|Q12797|ASPH_HUMAN	86 kDa	16	24	1.5	FALSE
163.2	Putative eukaryotic translation initiation factor 2 subunit 3-like protein OS=Homo sapiens GN=EIF2S3L PE=5 SV=2	EIF2S3L	sp|Q2VIR3|IF2GL_HUMAN	51 kDa	16	24	1.5	FALSE
228	Heterogeneous nuclear ribonucleoprotein U-like protein 1 OS=Homo sapiens GN=HNRNPUL1 PE=1 SV=2	HNRNPUL1	sp|Q9BUJ2|HNRL1_HUMAN	96 kDa	16	24	1.5	FALSE
248	Cytoskeleton-associated protein 4 OS=Homo sapiens GN=CKAP4 PE=1 SV=2	CKAP4	sp|Q07065|CKAP4_HUMAN	66 kDa	16	24	1.5	FALSE
645	Ubiquitin carboxyl-terminal hydrolase 10 OS=Homo sapiens GN=USP10 PE=1 SV=2	USP10	sp|Q14694|UBP10_HUMAN	87 kDa	12	18	1.5	FALSE
563	Catenin delta-1 OS=Homo sapiens GN=CTNND1 PE=1 SV=1	CTNND1	sp|O60716|CTND1_HUMAN	108 kDa	12	18	1.5	FALSE
626	Ubiquitin-associated protein 2-like OS=Homo sapiens GN=UBAP2L PE=1 SV=2	UBAP2L	sp|Q14157|UBP2L_HUMAN	115 kDa	10	15	1.5	FALSE
640	Serrate RNA effector molecule homolog OS=Homo sapiens GN=SRRT PE=1 SV=1	SRRT	sp|Q9BXP5|SRRT_HUMAN	101 kDa	10	15	1.5	FALSE
512	60S ribosomal protein L13a OS=Homo sapiens GN=RPL13A PE=1 SV=2	RPL13A	sp|P40429|RL13A_HUMAN	24 kDa	8	12	1.5	FALSE
852	Carbonyl reductase [NADPH] 1 OS=Homo sapiens GN=CBR1 PE=1 SV=3	CBR1	sp|P16152|CBR1_HUMAN	30 kDa	8	12	1.5	FALSE
767	Contactin-associated protein 1 OS=Homo sapiens GN=CNTNAP1 PE=1 SV=1	CNTNAP1	sp|P78357|CNTP1_HUMAN	156 kDa	8	12	1.5	FALSE
2615	Lamin-B2 OS=Homo sapiens GN=LMNB2 PE=1 SV=3	LMNB2	sp|Q03252|LMNB2_HUMAN	68 kDa	6	9	1.5	FALSE
420.2	Heterogeneous nuclear ribonucleoprotein H2 OS=Homo sapiens GN=HNRNPH2 PE=1 SV=1	HNRNPH2	sp|P55795|HNRH2_HUMAN	49 kDa	6	9	1.5	FALSE
1136	60S acidic ribosomal protein P2 OS=Homo sapiens GN=RPLP2 PE=1 SV=1	RPLP2	sp|P05387|RLA2_HUMAN	12 kDa	6	9	1.5	FALSE
1424	28S ribosomal protein S2, mitochondrial OS=Homo sapiens GN=MRPS2 PE=1 SV=1	MRPS2	sp|Q9Y399|RT02_HUMAN	33 kDa	6	9	1.5	FALSE
974	28S ribosomal protein S7, mitochondrial OS=Homo sapiens GN=MRPS7 PE=1 SV=2	MRPS7	sp|Q9Y2R9|RT07_HUMAN	28 kDa	6	9	1.5	FALSE
715	Enhancer of mRNA-decapping protein 4 OS=Homo sapiens GN=EDC4 PE=1 SV=1	EDC4	sp|Q6P2E9|EDC4_HUMAN	152 kDa	6	9	1.5	FALSE
792	General transcription factor 3C polypeptide 4 OS=Homo sapiens GN=GTF3C4 PE=1 SV=2	GTF3C4	sp|Q9UKN8|TF3C4_HUMAN	92 kDa	6	9	1.5	FALSE
17.3	Tubulin alpha chain-like 3 OS=Homo sapiens GN=TUBAL3 PE=1 SV=2	TUBAL3	sp|A6NHL2|TBAL3_HUMAN	50 kDa	4	6	1.5	FALSE
761.1	Small nuclear ribonucleoprotein-associated proteins B and B' OS=Homo sapiens GN=SNRPB PE=1 SV=2	SNRPB	sp|P14678|RSMB_HUMAN	25 kDa	4	6	1.5	FALSE
761.2	Small nuclear ribonucleoprotein-associated protein N OS=Homo sapiens GN=SNRPN PE=1 SV=1	SNRPN	sp|P63162|RSMN_HUMAN	25 kDa	4	6	1.5	FALSE
606.2	Rho-related GTP-binding protein RhoC OS=Homo sapiens GN=RHOC PE=1 SV=1	RHOC	sp|P08134|RHOC_HUMAN	22 kDa	4	6	1.5	FALSE
1498	Protein LSM12 homolog OS=Homo sapiens GN=LSM12 PE=1 SV=2	LSM12	sp|Q3MHD2|LSM12_HUMAN	22 kDa	4	6	1.5	FALSE
1709.1	Polyadenylate-binding protein 2 OS=Homo sapiens GN=PABPN1 PE=1 SV=3	PABPN1	sp|Q86U42|PABP2_HUMAN	33 kDa	4	6	1.5	FALSE
2098	Exosome complex component MTR3 OS=Homo sapiens GN=EXOSC6 PE=1 SV=1	EXOSC6	sp|Q5RKV6|EXOS6_HUMAN	28 kDa	4	6	1.5	FALSE
798	Thrombospondin-1 OS=Homo sapiens GN=THBS1 PE=1 SV=2	THBS1	sp|P07996|TSP1_HUMAN	129 kDa	4	6	1.5	FALSE
872	Nuclear pore complex protein Nup160 OS=Homo sapiens GN=NUP160 PE=1 SV=3	NUP160	sp|Q12769|NU160_HUMAN	162 kDa	4	6	1.5	FALSE
1212	Golgi integral membrane protein 4 OS=Homo sapiens GN=GOLIM4 PE=1 SV=1	GOLIM4	sp|O00461|GOLI4_HUMAN	82 kDa	4	6	1.5	FALSE
1462	S-methyl-5'-thioadenosine phosphorylase OS=Homo sapiens GN=MTAP PE=1 SV=2	MTAP	sp|Q13126|MTAP_HUMAN	31 kDa	4	6	1.5	FALSE
1710	Mitochondrial Rho GTPase 2 OS=Homo sapiens GN=RHOT2 PE=1 SV=2	RHOT2	sp|Q8IXI1|MIRO2_HUMAN	68 kDa	4	6	1.5	FALSE
1740.1	Serine/threonine-protein phosphatase 2A 55 kDa regulatory subunit B alpha isoform OS=Homo sapiens GN=PPP2R2A PE=1 SV=1	PPP2R2A	sp|P63151|2ABA_HUMAN	52 kDa	4	6	1.5	FALSE
1121.1	Casein kinase I isoform alpha OS=Homo sapiens GN=CSNK1A1 PE=1 SV=2	CSNK1A1	sp|P48729|KC1A_HUMAN	39 kDa	4	6	1.5	FALSE
2105	Septin-8 OS=Homo sapiens GN=SEPT8 PE=1 SV=4	SEPT8	sp|Q92599|SEPT8_HUMAN	56 kDa	2	3	1.5	FALSE
2038	Cytochrome b5 type B OS=Homo sapiens GN=CYB5B PE=1 SV=2	CYB5B	sp|O43169|CYB5B_HUMAN	16 kDa	2	3	1.5	FALSE
2232.1	Ubiquitin-conjugating enzyme E2 N OS=Homo sapiens GN=UBE2N PE=1 SV=1	UBE2N	sp|P61088|UBE2N_HUMAN	17 kDa	2	3	1.5	FALSE
1976	Uncharacterized protein C19orf43 OS=Homo sapiens GN=C19orf43 PE=1 SV=1	C19orf43	sp|Q9BQ61|CS043_HUMAN	18 kDa	2	3	1.5	FALSE
2501	Cellular nucleic acid-binding protein OS=Homo sapiens GN=CNBP PE=1 SV=1	CNBP	sp|P62633|CNBP_HUMAN	19 kDa	2	3	1.5	FALSE
2520	Transcription elongation factor B polypeptide 1 OS=Homo sapiens GN=TCEB1 PE=1 SV=1	TCEB1	sp|Q15369|ELOC_HUMAN	12 kDa	2	3	1.5	FALSE
1759.1	Mothers against decapentaplegic homolog 2 OS=Homo sapiens GN=SMAD2 PE=1 SV=1	SMAD2	sp|Q15796|SMAD2_HUMAN	52 kDa	2	3	1.5	FALSE
2403	Peptidyl-prolyl cis-trans isomerase C OS=Homo sapiens GN=PPIC PE=1 SV=1	PPIC	sp|P45877|PPIC_HUMAN	23 kDa	2	3	1.5	FALSE
2445	CD44 antigen OS=Homo sapiens GN=CD44 PE=1 SV=3	CD44	sp|P16070|CD44_HUMAN	82 kDa	2	3	1.5	FALSE
2555	Alpha/beta hydrolase domain-containing protein 14B OS=Homo sapiens GN=ABHD14B PE=1 SV=1	ABHD14B	sp|Q96IU4|ABHEB_HUMAN	22 kDa	2	3	1.5	FALSE
632.2	Probable global transcription activator SNF2L1 OS=Homo sapiens GN=SMARCA1 PE=1 SV=2	SMARCA1	sp|P28370|SMCA1_HUMAN	123 kDa	2	3	1.5	FALSE
2071	tRNA methyltransferase 112 homolog OS=Homo sapiens GN=TRMT112 PE=1 SV=1	TRMT112	sp|Q9UI30|TR112_HUMAN	14 kDa	2	3	1.5	FALSE
2149	NADH dehydrogenase [ubiquinone] 1 alpha subcomplex subunit 6 OS=Homo sapiens GN=NDUFA6 PE=1 SV=3	NDUFA6	sp|P56556|NDUA6_HUMAN	18 kDa	2	3	1.5	FALSE
2512	dCTP pyrophosphatase 1 OS=Homo sapiens GN=DCTPP1 PE=1 SV=1	DCTPP1	sp|Q9H773|DCTP1_HUMAN	19 kDa	2	3	1.5	FALSE
1957.1	SLIT-ROBO Rho GTPase-activating protein 2 OS=Homo sapiens GN=SRGAP2 PE=1 SV=2	SRGAP2	sp|O75044|SRGP2_HUMAN	121 kDa	2	3	1.5	FALSE
975	Lipoma-preferred partner OS=Homo sapiens GN=LPP PE=1 SV=1	LPP	sp|Q93052|LPP_HUMAN	66 kDa	2	3	1.5	FALSE
1161	Spectrin beta chain, erythrocytic OS=Homo sapiens GN=SPTB PE=1 SV=5	SPTB	sp|P11277|SPTB1_HUMAN	246 kDa	2	3	1.5	FALSE
1388	Methyltransferase-like protein 16 OS=Homo sapiens GN=METTL16 PE=1 SV=2	METTL16	sp|Q86W50|MET16_HUMAN	64 kDa	2	3	1.5	FALSE
1954.1	Protein lin-7 homolog C OS=Homo sapiens GN=LIN7C PE=1 SV=1	LIN7C	sp|Q9NUP9|LIN7C_HUMAN	22 kDa	2	3	1.5	FALSE
1975	Methylcrotonoyl-CoA carboxylase subunit alpha, mitochondrial OS=Homo sapiens GN=MCCC1 PE=1 SV=3	MCCC1	sp|Q96RQ3|MCCA_HUMAN	80 kDa	2	3	1.5	FALSE
2416	SUMO-conjugating enzyme UBC9 OS=Homo sapiens GN=UBE2I PE=1 SV=1	UBE2I	sp|P63279|UBC9_HUMAN	18 kDa	2	3	1.5	FALSE
2521	Scavenger receptor class A member 3 OS=Homo sapiens GN=SCARA3 PE=2 SV=1	SCARA3	sp|Q6AZY7|SCAR3_HUMAN	65 kDa	2	3	1.5	FALSE
2573	Beta-2-syntrophin OS=Homo sapiens GN=SNTB2 PE=1 SV=1	SNTB2	sp|Q13425|SNTB2_HUMAN	58 kDa	2	3	1.5	FALSE
2958	39S ribosomal protein L23, mitochondrial OS=Homo sapiens GN=MRPL23 PE=1 SV=1	MRPL23	sp|Q16540|RM23_HUMAN	18 kDa	2	3	1.5	FALSE
2041	Catechol O-methyltransferase OS=Homo sapiens GN=COMT PE=1 SV=2	COMT	sp|P21964|COMT_HUMAN	30 kDa	2	3	1.5	FALSE
2323	Selenocysteine-specific elongation factor OS=Homo sapiens GN=EEFSEC PE=1 SV=4	EEFSEC	sp|P57772|SELB_HUMAN	65 kDa	2	3	1.5	FALSE
2449	Vesicle-associated membrane protein 7 OS=Homo sapiens GN=VAMP7 PE=1 SV=3	VAMP7	sp|P51809|VAMP7_HUMAN	25 kDa	2	3	1.5	FALSE
2632	Peroxisomal membrane protein PEX14 OS=Homo sapiens GN=PEX14 PE=1 SV=1	PEX14	sp|O75381|PEX14_HUMAN	41 kDa	2	3	1.5	FALSE
2688	Calcium uniporter protein, mitochondrial OS=Homo sapiens GN=MCU PE=1 SV=1	MCU	sp|Q8NE86|MCU_HUMAN	40 kDa	2	3	1.5	FALSE
2733	Translocon-associated protein subunit gamma OS=Homo sapiens GN=SSR3 PE=1 SV=1	SSR3	sp|Q9UNL2|SSRG_HUMAN	21 kDa	2	3	1.5	FALSE
3027	H/ACA ribonucleoprotein complex subunit 1 OS=Homo sapiens GN=GAR1 PE=1 SV=1	GAR1	sp|Q9NY12|GAR1_HUMAN	22 kDa	2	3	1.5	FALSE
1226	Condensin-2 complex subunit G2 OS=Homo sapiens GN=NCAPG2 PE=1 SV=1	NCAPG2	sp|Q86XI2|CNDG2_HUMAN	131 kDa	2	3	1.5	FALSE
1655.1	N-alpha-acetyltransferase 10 OS=Homo sapiens GN=NAA10 PE=1 SV=1	NAA10	sp|P41227|NAA10_HUMAN	26 kDa	2	3	1.5	FALSE
1845	Drebrin OS=Homo sapiens GN=DBN1 PE=1 SV=4	DBN1	sp|Q16643|DREB_HUMAN	71 kDa	2	3	1.5	FALSE
2014	Exportin-6 OS=Homo sapiens GN=XPO6 PE=1 SV=1	XPO6	sp|Q96QU8|XPO6_HUMAN	129 kDa	2	3	1.5	FALSE
2023	Persulfide dioxygenase ETHE1, mitochondrial OS=Homo sapiens GN=ETHE1 PE=1 SV=2	ETHE1	sp|O95571|ETHE1_HUMAN	28 kDa	2	3	1.5	FALSE
2334	RNA-binding protein 27 OS=Homo sapiens GN=RBM27 PE=1 SV=2	RBM27	sp|Q9P2N5|RBM27_HUMAN	119 kDa	2	3	1.5	FALSE
2338.1	Dihydrofolate reductase OS=Homo sapiens GN=DHFR PE=1 SV=2	DHFR	sp|P00374|DYR_HUMAN	21 kDa	2	3	1.5	FALSE
2355	Pyrroline-5-carboxylate reductase 3 OS=Homo sapiens GN=PYCRL PE=1 SV=2	PYCRL	sp|Q53H96|P5CR3_HUMAN	29 kDa	2	3	1.5	FALSE
2522	Podocalyxin OS=Homo sapiens GN=PODXL PE=1 SV=2	PODXL	sp|O00592|PODXL_HUMAN	59 kDa	2	3	1.5	FALSE
2561	Probable ATP-dependent RNA helicase DDX47 OS=Homo sapiens GN=DDX47 PE=1 SV=1	DDX47	sp|Q9H0S4|DDX47_HUMAN	51 kDa	2	3	1.5	FALSE
2791	Vacuolar protein sorting-associated protein 4B OS=Homo sapiens GN=VPS4B PE=1 SV=2	VPS4B	sp|O75351|VPS4B_HUMAN	49 kDa	2	3	1.5	FALSE
1559	MAP7 domain-containing protein 1 OS=Homo sapiens GN=MAP7D1 PE=1 SV=1	MAP7D1	sp|Q3KQU3|MA7D1_HUMAN	93 kDa	2	3	1.5	FALSE
1596	RNA-binding protein 26 OS=Homo sapiens GN=RBM26 PE=1 SV=3	RBM26	sp|Q5T8P6|RBM26_HUMAN	114 kDa	2	3	1.5	FALSE
2012	Protein disulfide-isomerase TMX3 OS=Homo sapiens GN=TMX3 PE=1 SV=2	TMX3	sp|Q96JJ7|TMX3_HUMAN	52 kDa	2	3	1.5	FALSE
2093	Platelet-activating factor acetylhydrolase IB subunit beta OS=Homo sapiens GN=PAFAH1B2 PE=1 SV=1	PAFAH1B2	sp|P68402|PA1B2_HUMAN	26 kDa	2	3	1.5	FALSE
2257	rRNA 2'-O-methyltransferase fibrillarin OS=Homo sapiens GN=FBL PE=1 SV=2	FBL	sp|P22087|FBRL_HUMAN	34 kDa	2	3	1.5	FALSE
1748	ADP-ribosylation factor GTPase-activating protein 2 OS=Homo sapiens GN=ARFGAP2 PE=1 SV=1	ARFGAP2	sp|Q8N6H7|ARFG2_HUMAN	57 kDa	2	3	1.5	FALSE
2019	Peptidyl-prolyl cis-trans isomerase FKBP11 OS=Homo sapiens GN=FKBP11 PE=1 SV=1	FKBP11	sp|Q9NYL4|FKB11_HUMAN	22 kDa	2	3	1.5	FALSE
2270	Translation initiation factor eIF-2B subunit gamma OS=Homo sapiens GN=EIF2B3 PE=1 SV=1	EIF2B3	sp|Q9NR50|EI2BG_HUMAN	50 kDa	2	3	1.5	FALSE
2299	UV excision repair protein RAD23 homolog A OS=Homo sapiens GN=RAD23A PE=1 SV=1	RAD23A	sp|P54725|RD23A_HUMAN	40 kDa	2	3	1.5	FALSE
2453	28S ribosomal protein S35, mitochondrial OS=Homo sapiens GN=MRPS35 PE=1 SV=1	MRPS35	sp|P82673|RT35_HUMAN	37 kDa	2	3	1.5	FALSE
732.1	Serine/threonine-protein kinase MST4 OS=Homo sapiens GN=MST4 PE=1 SV=2	MST4	sp|Q9P289|MST4_HUMAN	47 kDa	2	3	1.5	FALSE
1467	Protein LSM14 homolog A OS=Homo sapiens GN=LSM14A PE=1 SV=3	LSM14A	sp|Q8ND56|LS14A_HUMAN	51 kDa	2	3	1.5	FALSE
524	ATP-dependent RNA helicase DHX29 OS=Homo sapiens GN=DHX29 PE=1 SV=2	DHX29	sp|Q7Z478|DHX29_HUMAN	155 kDa	15	22	1.46667	FALSE
592	Catalase OS=Homo sapiens GN=CAT PE=1 SV=3	CAT	sp|P04040|CATA_HUMAN	60 kDa	13	19	1.46154	FALSE
736	Gelsolin OS=Homo sapiens GN=GSN PE=1 SV=1	GSN	sp|P06396|GELS_HUMAN	86 kDa	11	16	1.45455	FALSE
552	Cell cycle and apoptosis regulator protein 2 OS=Homo sapiens GN=CCAR2 PE=1 SV=2	CCAR2	sp|Q8N163|CCAR2_HUMAN	103 kDa	11	16	1.45455	FALSE
135	Eukaryotic translation initiation factor 3 subunit C OS=Homo sapiens GN=EIF3C PE=1 SV=1	EIF3C	sp|Q99613|EIF3C_HUMAN	105 kDa	20	29	1.45	FALSE
17.5	Tubulin alpha-8 chain OS=Homo sapiens GN=TUBA8 PE=1 SV=1	TUBA8	sp|Q9NY65|TBA8_HUMAN	50 kDa	18	26	1.44444	FALSE
673	Nuclear pore complex protein Nup93 OS=Homo sapiens GN=NUP93 PE=1 SV=2	NUP93	sp|Q8N1F7|NUP93_HUMAN	93 kDa	9	13	1.44444	FALSE
460	Pre-rRNA-processing protein TSR1 homolog OS=Homo sapiens GN=TSR1 PE=1 SV=1	TSR1	sp|Q2NL82|TSR1_HUMAN	92 kDa	9	13	1.44444	FALSE
900	DNA-(apurinic or apyrimidinic site) lyase OS=Homo sapiens GN=APEX1 PE=1 SV=2	APEX1	sp|P27695|APEX1_HUMAN	36 kDa	9	13	1.44444	FALSE
496	Gem-associated protein 5 OS=Homo sapiens GN=GEMIN5 PE=1 SV=3	GEMIN5	sp|Q8TEQ6|GEMI5_HUMAN	169 kDa	9	13	1.44444	FALSE
95.1	Tropomyosin alpha-1 chain OS=Homo sapiens GN=TPM1 PE=1 SV=2	TPM1	sp|P09493|TPM1_HUMAN	33 kDa	28	40	1.42857	FALSE
120.1	Glycogen phosphorylase, liver form OS=Homo sapiens GN=PYGL PE=1 SV=4	PYGL	sp|P06737|PYGL_HUMAN	97 kDa	21	30	1.42857	FALSE
353	ATP-binding cassette sub-family F member 1 OS=Homo sapiens GN=ABCF1 PE=1 SV=2	ABCF1	sp|Q8NE71|ABCF1_HUMAN	96 kDa	14	20	1.42857	FALSE
482.1	60S ribosomal protein L10 OS=Homo sapiens GN=RPL10 PE=1 SV=4	RPL10	sp|P27635|RL10_HUMAN	25 kDa	7	10	1.42857	FALSE
720	Mitochondrial carrier homolog 2 OS=Homo sapiens GN=MTCH2 PE=1 SV=1	MTCH2	sp|Q9Y6C9|MTCH2_HUMAN	33 kDa	7	10	1.42857	FALSE
751	Cathepsin D OS=Homo sapiens GN=CTSD PE=1 SV=1	CTSD	sp|P07339|CATD_HUMAN	45 kDa	7	10	1.42857	FALSE
652	Leucine-rich repeat-containing protein 8A OS=Homo sapiens GN=LRRC8A PE=1 SV=1	LRRC8A	sp|Q8IWT6|LRC8A_HUMAN	94 kDa	7	10	1.42857	FALSE
745	ATP-binding cassette sub-family F member 2 OS=Homo sapiens GN=ABCF2 PE=1 SV=2	ABCF2	sp|Q9UG63|ABCF2_HUMAN	71 kDa	7	10	1.42857	FALSE
419	Elongator complex protein 1 OS=Homo sapiens GN=IKBKAP PE=1 SV=3	IKBKAP	sp|O95163|ELP1_HUMAN	150 kDa	12	17	1.41667	FALSE
1048	Cullin-4B OS=Homo sapiens GN=CUL4B PE=1 SV=4	CUL4B	sp|Q13620|CUL4B_HUMAN	104 kDa	12	17	1.41667	FALSE
159.1	60S acidic ribosomal protein P0 OS=Homo sapiens GN=RPLP0 PE=1 SV=1	RPLP0	sp|P05388|RLA0_HUMAN	34 kDa	17	24	1.41176	FALSE
95.2	Tropomyosin alpha-3 chain OS=Homo sapiens GN=TPM3 PE=1 SV=2	TPM3	sp|P06753|TPM3_HUMAN	33 kDa	25	35	1.4	FALSE
206	Integrin beta-1 OS=Homo sapiens GN=ITGB1 PE=1 SV=2	ITGB1	sp|P05556|ITB1_HUMAN	88 kDa	10	14	1.4	FALSE
414	40S ribosomal protein S11 OS=Homo sapiens GN=RPS11 PE=1 SV=3	RPS11	sp|P62280|RS11_HUMAN	18 kDa	10	14	1.4	FALSE
789	ATP-binding cassette sub-family E member 1 OS=Homo sapiens GN=ABCE1 PE=1 SV=1	ABCE1	sp|P61221|ABCE1_HUMAN	67 kDa	10	14	1.4	FALSE
1124	40S ribosomal protein S25 OS=Homo sapiens GN=RPS25 PE=1 SV=1	RPS25	sp|P62851|RS25_HUMAN	14 kDa	5	7	1.4	FALSE
387.1	Cell division control protein 42 homolog OS=Homo sapiens GN=CDC42 PE=1 SV=2	CDC42	sp|P60953|CDC42_HUMAN	21 kDa	5	7	1.4	FALSE
935	60S ribosomal protein L30 OS=Homo sapiens GN=RPL30 PE=1 SV=2	RPL30	sp|P62888|RL30_HUMAN	13 kDa	5	7	1.4	FALSE
1219	Transmembrane emp24 domain-containing protein 10 OS=Homo sapiens GN=TMED10 PE=1 SV=2	TMED10	sp|P49755|TMEDA_HUMAN	25 kDa	5	7	1.4	FALSE
1123	Destrin OS=Homo sapiens GN=DSTN PE=1 SV=3	DSTN	sp|P60981|DEST_HUMAN	19 kDa	5	7	1.4	FALSE
2156	Transcription elongation factor B polypeptide 2 OS=Homo sapiens GN=TCEB2 PE=1 SV=1	TCEB2	sp|Q15370|ELOB_HUMAN	13 kDa	5	7	1.4	FALSE
1071	N-terminal kinase-like protein OS=Homo sapiens GN=SCYL1 PE=1 SV=1	SCYL1	sp|Q96KG9|NTKL_HUMAN	90 kDa	5	7	1.4	FALSE
1632	39S ribosomal protein L19, mitochondrial OS=Homo sapiens GN=MRPL19 PE=1 SV=2	MRPL19	sp|P49406|RM19_HUMAN	34 kDa	5	7	1.4	FALSE
1405	Exocyst complex component 3 OS=Homo sapiens GN=EXOC3 PE=1 SV=2	EXOC3	sp|O60645|EXOC3_HUMAN	87 kDa	5	7	1.4	FALSE
1050	PERQ amino acid-rich with GYF domain-containing protein 2 OS=Homo sapiens GN=GIGYF2 PE=1 SV=1	GIGYF2	sp|Q6Y7W6|PERQ2_HUMAN	150 kDa	5	7	1.4	FALSE
1294	Cleft lip and palate transmembrane protein 1 OS=Homo sapiens GN=CLPTM1 PE=1 SV=1	CLPTM1	sp|O96005|CLPT1_HUMAN	76 kDa	5	7	1.4	FALSE
1045	Replication factor C subunit 3 OS=Homo sapiens GN=RFC3 PE=1 SV=2	RFC3	sp|P40938|RFC3_HUMAN	41 kDa	5	7	1.4	FALSE
354	Vacuolar protein sorting-associated protein 35 OS=Homo sapiens GN=VPS35 PE=1 SV=2	VPS35	sp|Q96QK1|VPS35_HUMAN	92 kDa	18	25	1.38889	FALSE
17.4	Tubulin alpha-3E chain OS=Homo sapiens GN=TUBA3E PE=1 SV=2	TUBA3E	sp|Q6PEY2|TBA3E_HUMAN	50 kDa	21	29	1.38095	FALSE
221	Structural maintenance of chromosomes protein 2 OS=Homo sapiens GN=SMC2 PE=1 SV=2	SMC2	sp|O95347|SMC2_HUMAN	136 kDa	24	33	1.375	FALSE
146	Plasminogen activator inhibitor 1 RNA-binding protein OS=Homo sapiens GN=SERBP1 PE=1 SV=2	SERBP1	sp|Q8NC51|PAIRB_HUMAN	45 kDa	16	22	1.375	FALSE
713	40S ribosomal protein S14 OS=Homo sapiens GN=RPS14 PE=1 SV=3	RPS14	sp|P62263|RS14_HUMAN	16 kDa	8	11	1.375	FALSE
314.1	KH domain-containing, RNA-binding, signal transduction-associated protein 1 OS=Homo sapiens GN=KHDRBS1 PE=1 SV=1	KHDRBS1	sp|Q07666|KHDR1_HUMAN	48 kDa	8	11	1.375	FALSE
437.2	EH domain-containing protein 3 OS=Homo sapiens GN=EHD3 PE=1 SV=2	EHD3	sp|Q9NZN3|EHD3_HUMAN	61 kDa	8	11	1.375	FALSE
24.1	Alpha-enolase OS=Homo sapiens GN=ENO1 PE=1 SV=2	ENO1	sp|P06733|ENOA_HUMAN	47 kDa	27	37	1.37037	FALSE
454	F-actin-capping protein subunit beta OS=Homo sapiens GN=CAPZB PE=1 SV=4	CAPZB	sp|P47756|CAPZB_HUMAN	31 kDa	11	15	1.36364	FALSE
820	Heterogeneous nuclear ribonucleoprotein A/B OS=Homo sapiens GN=HNRNPAB PE=1 SV=2	HNRNPAB	sp|Q99729|ROAA_HUMAN	36 kDa	11	15	1.36364	FALSE
369	Importin-4 OS=Homo sapiens GN=IPO4 PE=1 SV=2	IPO4	sp|Q8TEX9|IPO4_HUMAN	119 kDa	11	15	1.36364	FALSE
251	Eukaryotic translation initiation factor 2 subunit 2 OS=Homo sapiens GN=EIF2S2 PE=1 SV=2	EIF2S2	sp|P20042|IF2B_HUMAN	38 kDa	14	19	1.35714	FALSE
505	RuvB-like 1 OS=Homo sapiens GN=RUVBL1 PE=1 SV=1	RUVBL1	sp|Q9Y265|RUVB1_HUMAN	50 kDa	14	19	1.35714	FALSE
695	EH domain-containing protein 2 OS=Homo sapiens GN=EHD2 PE=1 SV=2	EHD2	sp|Q9NZN4|EHD2_HUMAN	61 kDa	14	19	1.35714	FALSE
27.2	Heat shock-related 70 kDa protein 2 OS=Homo sapiens GN=HSPA2 PE=1 SV=1	HSPA2	sp|P54652|HSP72_HUMAN	70 kDa	17	23	1.35294	FALSE
285	Protein arginine N-methyltransferase 5 OS=Homo sapiens GN=PRMT5 PE=1 SV=4	PRMT5	sp|O14744|ANM5_HUMAN	73 kDa	17	23	1.35294	FALSE
520	Eukaryotic translation initiation factor 2A OS=Homo sapiens GN=EIF2A PE=1 SV=3	EIF2A	sp|Q9BY44|EIF2A_HUMAN	65 kDa	17	23	1.35294	FALSE
195	Triosephosphate isomerase OS=Homo sapiens GN=TPI1 PE=1 SV=3	TPI1	sp|P60174|TPIS_HUMAN	31 kDa	20	27	1.35	FALSE
170	Importin-7 OS=Homo sapiens GN=IPO7 PE=1 SV=1	IPO7	sp|O95373|IPO7_HUMAN	120 kDa	18	24	1.33333	FALSE
349	WD40 repeat-containing protein SMU1 OS=Homo sapiens GN=SMU1 PE=1 SV=2	SMU1	sp|Q2TAY7|SMU1_HUMAN	58 kDa	15	20	1.33333	FALSE
425	Signal recognition particle subunit SRP72 OS=Homo sapiens GN=SRP72 PE=1 SV=3	SRP72	sp|O76094|SRP72_HUMAN	75 kDa	15	20	1.33333	FALSE
448	Protein RCC2 OS=Homo sapiens GN=RCC2 PE=1 SV=2	RCC2	sp|Q9P258|RCC2_HUMAN	56 kDa	15	20	1.33333	FALSE
152	Myosin light polypeptide 6 OS=Homo sapiens GN=MYL6 PE=1 SV=2	MYL6	sp|P60660|MYL6_HUMAN	17 kDa	12	16	1.33333	FALSE
656	Leucine-rich repeat-containing protein 47 OS=Homo sapiens GN=LRRC47 PE=1 SV=1	LRRC47	sp|Q8N1G4|LRC47_HUMAN	63 kDa	12	16	1.33333	FALSE
478.1	Metastasis-associated protein MTA2 OS=Homo sapiens GN=MTA2 PE=1 SV=1	MTA2	sp|O94776|MTA2_HUMAN	75 kDa	12	16	1.33333	FALSE
638	Mannosyl-oligosaccharide glucosidase OS=Homo sapiens GN=MOGS PE=1 SV=5	MOGS	sp|Q13724|MOGS_HUMAN	92 kDa	12	16	1.33333	FALSE
1461	14-3-3 protein eta OS=Homo sapiens GN=YWHAH PE=1 SV=4	YWHAH	sp|Q04917|1433F_HUMAN	28 kDa	9	12	1.33333	FALSE
413.2	60S ribosomal protein L26-like 1 OS=Homo sapiens GN=RPL26L1 PE=1 SV=1	RPL26L1	sp|Q9UNX3|RL26L_HUMAN	17 kDa	9	12	1.33333	FALSE
694	Coiled-coil-helix-coiled-coil-helix domain-containing protein 3, mitochondrial OS=Homo sapiens GN=CHCHD3 PE=1 SV=1	CHCHD3	sp|Q9NX63|CHCH3_HUMAN	26 kDa	9	12	1.33333	FALSE
416	Splicing factor 1 OS=Homo sapiens GN=SF1 PE=1 SV=4	SF1	sp|Q15637|SF01_HUMAN	68 kDa	6	8	1.33333	FALSE
1166	Annexin A11 OS=Homo sapiens GN=ANXA11 PE=1 SV=1	ANXA11	sp|P50995|ANX11_HUMAN	54 kDa	6	8	1.33333	FALSE
194.2	Catenin alpha-2 OS=Homo sapiens GN=CTNNA2 PE=1 SV=5	CTNNA2	sp|P26232|CTNA2_HUMAN	105 kDa	6	8	1.33333	FALSE
1181.1	C-terminal-binding protein 2 OS=Homo sapiens GN=CTBP2 PE=1 SV=1	CTBP2	sp|P56545|CTBP2_HUMAN	49 kDa	6	8	1.33333	FALSE
1360	CDKN2A-interacting protein OS=Homo sapiens GN=CDKN2AIP PE=1 SV=3	CDKN2AIP	sp|Q9NXV6|CARF_HUMAN	61 kDa	6	8	1.33333	FALSE
1274	U4/U6 small nuclear ribonucleoprotein Prp4 OS=Homo sapiens GN=PRPF4 PE=1 SV=2	PRPF4	sp|O43172|PRP4_HUMAN	58 kDa	6	8	1.33333	FALSE
1288	Gamma-adducin OS=Homo sapiens GN=ADD3 PE=1 SV=1	ADD3	sp|Q9UEY8|ADDG_HUMAN	79 kDa	6	8	1.33333	FALSE
582	Collagen alpha-1(V) chain OS=Homo sapiens GN=COL5A1 PE=1 SV=3	COL5A1	sp|P20908|CO5A1_HUMAN	184 kDa	6	8	1.33333	FALSE
1127	Ribonucleases P/MRP protein subunit POP1 OS=Homo sapiens GN=POP1 PE=1 SV=2	POP1	sp|Q99575|POP1_HUMAN	115 kDa	6	8	1.33333	FALSE
1342	Transcription elongation factor SPT5 OS=Homo sapiens GN=SUPT5H PE=1 SV=1	SUPT5H	sp|O00267|SPT5H_HUMAN	121 kDa	6	8	1.33333	FALSE
172.1	Plasma membrane calcium-transporting ATPase 4 OS=Homo sapiens GN=ATP2B4 PE=1 SV=2	ATP2B4	sp|P23634|AT2B4_HUMAN	138 kDa	6	8	1.33333	FALSE
390.3	Histone H1.1 OS=Homo sapiens GN=HIST1H1A PE=1 SV=3	HIST1H1A	sp|Q02539|H11_HUMAN	22 kDa	3	4	1.33333	FALSE
951.1	Histone H3.3 OS=Homo sapiens GN=H3F3A PE=1 SV=2	H3F3A	sp|P84243|H33_HUMAN	15 kDa	3	4	1.33333	FALSE
1996	Aldehyde dehydrogenase, dimeric NADP-preferring OS=Homo sapiens GN=ALDH3A1 PE=1 SV=3	ALDH3A1	sp|P30838|AL3A1_HUMAN	50 kDa	3	4	1.33333	FALSE
1859.1	RNA-binding motif, single-stranded-interacting protein 1 OS=Homo sapiens GN=RBMS1 PE=1 SV=3	RBMS1	sp|P29558|RBMS1_HUMAN	45 kDa	3	4	1.33333	FALSE
1919	Translocon-associated protein subunit delta OS=Homo sapiens GN=SSR4 PE=1 SV=1	SSR4	sp|P51571|SSRD_HUMAN	19 kDa	3	4	1.33333	FALSE
1768	Translocon-associated protein subunit alpha OS=Homo sapiens GN=SSR1 PE=1 SV=3	SSR1	sp|P43307|SSRA_HUMAN	32 kDa	3	4	1.33333	FALSE
2136	RNA-binding motif protein, X-linked-like-2 OS=Homo sapiens GN=RBMXL2 PE=1 SV=3	RBMXL2	sp|O75526|RMXL2_HUMAN	43 kDa	3	4	1.33333	FALSE
2401	Lysosome-associated membrane glycoprotein 2 OS=Homo sapiens GN=LAMP2 PE=1 SV=2	LAMP2	sp|P13473|LAMP2_HUMAN	45 kDa	3	4	1.33333	FALSE
1807	S-phase kinase-associated protein 1 OS=Homo sapiens GN=SKP1 PE=1 SV=2	SKP1	sp|P63208|SKP1_HUMAN	19 kDa	3	4	1.33333	FALSE
2218	SAP30-binding protein OS=Homo sapiens GN=SAP30BP PE=1 SV=1	SAP30BP	sp|Q9UHR5|S30BP_HUMAN	34 kDa	3	4	1.33333	FALSE
897	Spectrin beta chain, non-erythrocytic 2 OS=Homo sapiens GN=SPTBN2 PE=1 SV=3	SPTBN2	sp|O15020|SPTN2_HUMAN	271 kDa	3	4	1.33333	FALSE
1300	Palmitoyl-protein thioesterase 1 OS=Homo sapiens GN=PPT1 PE=1 SV=1	PPT1	sp|P50897|PPT1_HUMAN	34 kDa	3	4	1.33333	FALSE
2137	Microsomal glutathione S-transferase 3 OS=Homo sapiens GN=MGST3 PE=1 SV=1	MGST3	sp|O14880|MGST3_HUMAN	17 kDa	3	4	1.33333	FALSE
785.4	Guanine nucleotide-binding protein G(i) subunit alpha-1 OS=Homo sapiens GN=GNAI1 PE=1 SV=2	GNAI1	sp|P63096|GNAI1_HUMAN	40 kDa	3	4	1.33333	FALSE
962	Connective tissue growth factor OS=Homo sapiens GN=CTGF PE=1 SV=2	CTGF	sp|P29279|CTGF_HUMAN	38 kDa	3	4	1.33333	FALSE
2042	Tyrosine-protein kinase receptor UFO OS=Homo sapiens GN=AXL PE=1 SV=3	AXL	sp|P30530|UFO_HUMAN	98 kDa	3	4	1.33333	FALSE
2267	CUGBP Elav-like family member 1 OS=Homo sapiens GN=CELF1 PE=1 SV=2	CELF1	sp|Q92879|CELF1_HUMAN	52 kDa	3	4	1.33333	FALSE
2456	Cdc42-interacting protein 4 OS=Homo sapiens GN=TRIP10 PE=1 SV=3	TRIP10	sp|Q15642|CIP4_HUMAN	68 kDa	3	4	1.33333	FALSE
1146	Focadhesin OS=Homo sapiens GN=FOCAD PE=1 SV=1	FOCAD	sp|Q5VW36|FOCAD_HUMAN	200 kDa	3	4	1.33333	FALSE
1674.1	Serine/threonine-protein kinase TAO1 OS=Homo sapiens GN=TAOK1 PE=1 SV=1	TAOK1	sp|Q7L7X3|TAOK1_HUMAN	116 kDa	3	4	1.33333	FALSE
1812	LDLR chaperone MESD OS=Homo sapiens GN=MESDC2 PE=1 SV=2	MESDC2	sp|Q14696|MESD_HUMAN	26 kDa	3	4	1.33333	FALSE
2062	PITH domain-containing protein 1 OS=Homo sapiens GN=PITHD1 PE=1 SV=1	PITHD1	sp|Q9GZP4|PITH1_HUMAN	24 kDa	3	4	1.33333	FALSE
2168	Serine/threonine-protein kinase VRK1 OS=Homo sapiens GN=VRK1 PE=1 SV=1	VRK1	sp|Q99986|VRK1_HUMAN	45 kDa	3	4	1.33333	FALSE
2198	DNA-directed RNA polymerases I, II, and III subunit RPABC1 OS=Homo sapiens GN=POLR2E PE=1 SV=4	POLR2E	sp|P19388|RPAB1_HUMAN	25 kDa	3	4	1.33333	FALSE
2687	Abl interactor 1 OS=Homo sapiens GN=ABI1 PE=1 SV=4	ABI1	sp|Q8IZP0|ABI1_HUMAN	55 kDa	3	4	1.33333	FALSE
1815	Plexin domain-containing protein 2 OS=Homo sapiens GN=PLXDC2 PE=1 SV=1	PLXDC2	sp|Q6UX71|PXDC2_HUMAN	60 kDa	3	4	1.33333	FALSE
1921	High mobility group nucleosome-binding domain-containing protein 5 OS=Homo sapiens GN=HMGN5 PE=1 SV=1	HMGN5	sp|P82970|HMGN5_HUMAN	32 kDa	3	4	1.33333	FALSE
2067	RNA-binding protein PNO1 OS=Homo sapiens GN=PNO1 PE=1 SV=1	PNO1	sp|Q9NRX1|PNO1_HUMAN	28 kDa	3	4	1.33333	FALSE
2164	UPF0556 protein C19orf10 OS=Homo sapiens GN=C19orf10 PE=1 SV=1	C19orf10	sp|Q969H8|CS010_HUMAN	19 kDa	3	4	1.33333	FALSE
2320	Cytosolic Fe-S cluster assembly factor NUBP2 OS=Homo sapiens GN=NUBP2 PE=1 SV=1	NUBP2	sp|Q9Y5Y2|NUBP2_HUMAN	29 kDa	3	4	1.33333	FALSE
2493	PRA1 family protein 3 OS=Homo sapiens GN=ARL6IP5 PE=1 SV=1	ARL6IP5	sp|O75915|PRAF3_HUMAN	22 kDa	3	4	1.33333	FALSE
960	DNA-directed RNA polymerase, mitochondrial OS=Homo sapiens GN=POLRMT PE=1 SV=2	POLRMT	sp|O00411|RPOM_HUMAN	139 kDa	3	4	1.33333	FALSE
1180	Exportin-7 OS=Homo sapiens GN=XPO7 PE=1 SV=3	XPO7	sp|Q9UIA9|XPO7_HUMAN	124 kDa	3	4	1.33333	FALSE
1499	Elongator complex protein 2 OS=Homo sapiens GN=ELP2 PE=1 SV=2	ELP2	sp|Q6IA86|ELP2_HUMAN	92 kDa	3	4	1.33333	FALSE
1701	ATP-binding cassette sub-family D member 3 OS=Homo sapiens GN=ABCD3 PE=1 SV=1	ABCD3	sp|P28288|ABCD3_HUMAN	75 kDa	3	4	1.33333	FALSE
1743	Phosphoenolpyruvate carboxykinase [GTP], mitochondrial OS=Homo sapiens GN=PCK2 PE=1 SV=3	PCK2	sp|Q16822|PCKGM_HUMAN	71 kDa	3	4	1.33333	FALSE
2206	Platelet-activating factor acetylhydrolase IB subunit gamma OS=Homo sapiens GN=PAFAH1B3 PE=1 SV=1	PAFAH1B3	sp|Q15102|PA1B3_HUMAN	26 kDa	3	4	1.33333	FALSE
1638	Estradiol 17-beta-dehydrogenase 12 OS=Homo sapiens GN=HSD17B12 PE=1 SV=2	HSD17B12	sp|Q53GQ0|DHB12_HUMAN	34 kDa	3	4	1.33333	FALSE
1561	Nicotinate phosphoribosyltransferase OS=Homo sapiens GN=NAPRT1 PE=1 SV=2	NAPRT1	sp|Q6XQN6|PNCB_HUMAN	58 kDa	3	4	1.33333	FALSE
1343	Lysine-specific histone demethylase 1A OS=Homo sapiens GN=KDM1A PE=1 SV=2	KDM1A	sp|O60341|KDM1A_HUMAN	93 kDa	3	4	1.33333	FALSE
15.6	Tubulin beta-2A chain OS=Homo sapiens GN=TUBB2A PE=1 SV=1	TUBB2A	sp|Q13885|TBB2A_HUMAN	50 kDa	28	37	1.32143	FALSE
60.1	Sarcoplasmic/endoplasmic reticulum calcium ATPase 2 OS=Homo sapiens GN=ATP2A2 PE=1 SV=1	ATP2A2	sp|P16615|AT2A2_HUMAN	115 kDa	22	29	1.31818	FALSE
304	Tropomodulin-3 OS=Homo sapiens GN=TMOD3 PE=1 SV=1	TMOD3	sp|Q9NYL9|TMOD3_HUMAN	40 kDa	19	25	1.31579	FALSE
318	Eukaryotic translation initiation factor 3 subunit L OS=Homo sapiens GN=EIF3L PE=1 SV=1	EIF3L	sp|Q9Y262|EIF3L_HUMAN	67 kDa	19	25	1.31579	FALSE
994	Far upstream element-binding protein 3 OS=Homo sapiens GN=FUBP3 PE=1 SV=2	FUBP3	sp|Q96I24|FUBP3_HUMAN	62 kDa	13	17	1.30769	FALSE
358.2	Ig gamma-3 chain C region OS=Homo sapiens GN=IGHG3 PE=1 SV=2	IGHG3	sp|P01860|IGHG3_HUMAN	41 kDa	10	13	1.3	FALSE
283	RNA-binding protein FUS OS=Homo sapiens GN=FUS PE=1 SV=1	FUS	sp|P35637|FUS_HUMAN	53 kDa	10	13	1.3	FALSE
413.1	60S ribosomal protein L26 OS=Homo sapiens GN=RPL26 PE=1 SV=1	RPL26	sp|P61254|RL26_HUMAN	17 kDa	10	13	1.3	FALSE
1069	Paraspeckle component 1 OS=Homo sapiens GN=PSPC1 PE=1 SV=1	PSPC1	sp|Q8WXF1|PSPC1_HUMAN	59 kDa	10	13	1.3	FALSE
747	U4/U6 small nuclear ribonucleoprotein Prp3 OS=Homo sapiens GN=PRPF3 PE=1 SV=2	PRPF3	sp|O43395|PRPF3_HUMAN	78 kDa	10	13	1.3	FALSE
642	Integrin alpha-V OS=Homo sapiens GN=ITGAV PE=1 SV=2	ITGAV	sp|P06756|ITAV_HUMAN	116 kDa	10	13	1.3	FALSE
1065	Cullin-4A OS=Homo sapiens GN=CUL4A PE=1 SV=3	CUL4A	sp|Q13619|CUL4A_HUMAN	88 kDa	10	13	1.3	FALSE
289.2	Nodal modulator 2 OS=Homo sapiens GN=NOMO2 PE=1 SV=1	NOMO2	sp|Q5JPE7|NOMO2_HUMAN	139 kDa	17	22	1.29412	FALSE
209	Protein flightless-1 homolog OS=Homo sapiens GN=FLII PE=1 SV=2	FLII	sp|Q13045|FLII_HUMAN	145 kDa	24	31	1.29167	FALSE
15.4	Tubulin beta-8 chain OS=Homo sapiens GN=TUBB8 PE=1 SV=2	TUBB8	sp|Q3ZCM7|TBB8_HUMAN	50 kDa	14	18	1.28571	FALSE
47.1	Nuclease-sensitive element-binding protein 1 OS=Homo sapiens GN=YBX1 PE=1 SV=3	YBX1	sp|P67809|YBOX1_HUMAN	36 kDa	14	18	1.28571	FALSE
315	PC4 and SFRS1-interacting protein OS=Homo sapiens GN=PSIP1 PE=1 SV=1	PSIP1	sp|O75475|PSIP1_HUMAN	60 kDa	14	18	1.28571	FALSE
665	60S ribosomal protein L18a OS=Homo sapiens GN=RPL18A PE=1 SV=2	RPL18A	sp|Q02543|RL18A_HUMAN	21 kDa	7	9	1.28571	FALSE
906	60S ribosomal protein L27 OS=Homo sapiens GN=RPL27 PE=1 SV=2	RPL27	sp|P61353|RL27_HUMAN	16 kDa	7	9	1.28571	FALSE
934	60S ribosomal protein L23 OS=Homo sapiens GN=RPL23 PE=1 SV=1	RPL23	sp|P62829|RL23_HUMAN	15 kDa	7	9	1.28571	FALSE
902	Signal recognition particle 14 kDa protein OS=Homo sapiens GN=SRP14 PE=1 SV=2	SRP14	sp|P37108|SRP14_HUMAN	15 kDa	7	9	1.28571	FALSE
495.2	ATP-dependent RNA helicase DDX39A OS=Homo sapiens GN=DDX39A PE=1 SV=2	DDX39A	sp|O00148|DX39A_HUMAN	49 kDa	7	9	1.28571	FALSE
905	Heterogeneous nuclear ribonucleoprotein F OS=Homo sapiens GN=HNRNPF PE=1 SV=3	HNRNPF	sp|P52597|HNRPF_HUMAN	46 kDa	7	9	1.28571	FALSE
763	Cysteine and glycine-rich protein 1 OS=Homo sapiens GN=CSRP1 PE=1 SV=3	CSRP1	sp|P21291|CSRP1_HUMAN	21 kDa	7	9	1.28571	FALSE
937	Splicing factor 3B subunit 4 OS=Homo sapiens GN=SF3B4 PE=1 SV=1	SF3B4	sp|Q15427|SF3B4_HUMAN	44 kDa	7	9	1.28571	FALSE
1096	Ribosome maturation protein SBDS OS=Homo sapiens GN=SBDS PE=1 SV=4	SBDS	sp|Q9Y3A5|SBDS_HUMAN	29 kDa	7	9	1.28571	FALSE
982	Pre-mRNA-processing factor 6 OS=Homo sapiens GN=PRPF6 PE=1 SV=1	PRPF6	sp|O94906|PRP6_HUMAN	107 kDa	7	9	1.28571	FALSE
301.1	Glutamate dehydrogenase 1, mitochondrial OS=Homo sapiens GN=GLUD1 PE=1 SV=2	GLUD1	sp|P00367|DHE3_HUMAN	61 kDa	18	23	1.27778	FALSE
429	RuvB-like 2 OS=Homo sapiens GN=RUVBL2 PE=1 SV=3	RUVBL2	sp|Q9Y230|RUVB2_HUMAN	51 kDa	18	23	1.27778	FALSE
755	Cleavage and polyadenylation specificity factor subunit 7 OS=Homo sapiens GN=CPSF7 PE=1 SV=1	CPSF7	sp|Q8N684|CPSF7_HUMAN	52 kDa	11	14	1.27273	FALSE
343	Lupus La protein OS=Homo sapiens GN=SSB PE=1 SV=2	SSB	sp|P05455|LA_HUMAN	47 kDa	15	19	1.26667	FALSE
535	Leucine-rich repeat flightless-interacting protein 2 OS=Homo sapiens GN=LRRFIP2 PE=1 SV=1	LRRFIP2	sp|Q9Y608|LRRF2_HUMAN	82 kDa	15	19	1.26667	FALSE
514	Probable ATP-dependent RNA helicase DDX17 OS=Homo sapiens GN=DDX17 PE=1 SV=2	DDX17	sp|Q92841|DDX17_HUMAN	80 kDa	19	24	1.26316	FALSE
440	6-phosphofructokinase, muscle type OS=Homo sapiens GN=PFKM PE=1 SV=2	PFKM	sp|P08237|K6PF_HUMAN	85 kDa	19	24	1.26316	FALSE
121.2	AP-1 complex subunit beta-1 OS=Homo sapiens GN=AP1B1 PE=1 SV=2	AP1B1	sp|Q10567|AP1B1_HUMAN	105 kDa	19	24	1.26316	FALSE
15.1	Tubulin beta-6 chain OS=Homo sapiens GN=TUBB6 PE=1 SV=1	TUBB6	sp|Q9BUF5|TBB6_HUMAN	50 kDa	27	34	1.25926	FALSE
142.1	Phosphoglycerate kinase 1 OS=Homo sapiens GN=PGK1 PE=1 SV=3	PGK1	sp|P00558|PGK1_HUMAN	45 kDa	27	34	1.25926	FALSE
177	Cullin-associated NEDD8-dissociated protein 1 OS=Homo sapiens GN=CAND1 PE=1 SV=2	CAND1	sp|Q86VP6|CAND1_HUMAN	136 kDa	28	35	1.25	FALSE
457	Lamin-B1 OS=Homo sapiens GN=LMNB1 PE=1 SV=2	LMNB1	sp|P20700|LMNB1_HUMAN	66 kDa	24	30	1.25	FALSE
163.1	Eukaryotic translation initiation factor 2 subunit 3 OS=Homo sapiens GN=EIF2S3 PE=1 SV=3	EIF2S3	sp|P41091|IF2G_HUMAN	51 kDa	20	25	1.25	FALSE
527	Phosphoglucomutase-1 OS=Homo sapiens GN=PGM1 PE=1 SV=3	PGM1	sp|P36871|PGM1_HUMAN	61 kDa	16	20	1.25	FALSE
600	Asparagine--tRNA ligase, cytoplasmic OS=Homo sapiens GN=NARS PE=1 SV=1	NARS	sp|O43776|SYNC_HUMAN	63 kDa	16	20	1.25	FALSE
689	14-3-3 protein sigma OS=Homo sapiens GN=SFN PE=1 SV=1	SFN	sp|P31947|1433S_HUMAN	28 kDa	12	15	1.25	FALSE
144	Granulins OS=Homo sapiens GN=GRN PE=1 SV=2	GRN	sp|P28799|GRN_HUMAN	64 kDa	12	15	1.25	FALSE
321	Isoleucine--tRNA ligase, mitochondrial OS=Homo sapiens GN=IARS2 PE=1 SV=2	IARS2	sp|Q9NSE4|SYIM_HUMAN	114 kDa	12	15	1.25	FALSE
611	Leucine-rich repeat-containing protein 59 OS=Homo sapiens GN=LRRC59 PE=1 SV=1	LRRC59	sp|Q96AG4|LRC59_HUMAN	35 kDa	8	10	1.25	FALSE
679	60S ribosomal protein L15 OS=Homo sapiens GN=RPL15 PE=1 SV=2	RPL15	sp|P61313|RL15_HUMAN	24 kDa	8	10	1.25	FALSE
890	Microtubule-associated protein RP/EB family member 1 OS=Homo sapiens GN=MAPRE1 PE=1 SV=3	MAPRE1	sp|Q15691|MARE1_HUMAN	30 kDa	8	10	1.25	FALSE
1521	U2 small nuclear ribonucleoprotein B'' OS=Homo sapiens GN=SNRPB2 PE=1 SV=1	SNRPB2	sp|P08579|RU2B_HUMAN	25 kDa	8	10	1.25	FALSE
510	Voltage-dependent anion-selective channel protein 2 OS=Homo sapiens GN=VDAC2 PE=1 SV=2	VDAC2	sp|P45880|VDAC2_HUMAN	32 kDa	8	10	1.25	FALSE
795.2	Importin subunit alpha-3 OS=Homo sapiens GN=KPNA4 PE=1 SV=1	KPNA4	sp|O00629|IMA3_HUMAN	58 kDa	8	10	1.25	FALSE
873	ATP-dependent zinc metalloprotease YME1L1 OS=Homo sapiens GN=YME1L1 PE=1 SV=2	YME1L1	sp|Q96TA2|YMEL1_HUMAN	86 kDa	8	10	1.25	FALSE
879	Nardilysin OS=Homo sapiens GN=NRD1 PE=1 SV=2	NRD1	sp|O43847|NRDC_HUMAN	132 kDa	8	10	1.25	FALSE
1061	60S ribosomal protein L22 OS=Homo sapiens GN=RPL22 PE=1 SV=2	RPL22	sp|P35268|RL22_HUMAN	15 kDa	4	5	1.25	FALSE
1806	Small nuclear ribonucleoprotein Sm D2 OS=Homo sapiens GN=SNRPD2 PE=1 SV=1	SNRPD2	sp|P62316|SMD2_HUMAN	14 kDa	4	5	1.25	FALSE
2203	Putative RNA-binding protein 3 OS=Homo sapiens GN=RBM3 PE=1 SV=1	RBM3	sp|P98179|RBM3_HUMAN	17 kDa	4	5	1.25	FALSE
1997	Heterogeneous nuclear ribonucleoprotein H3 OS=Homo sapiens GN=HNRNPH3 PE=1 SV=2	HNRNPH3	sp|P31942|HNRH3_HUMAN	37 kDa	4	5	1.25	FALSE
1775	Nucleolar and coiled-body phosphoprotein 1 OS=Homo sapiens GN=NOLC1 PE=1 SV=2	NOLC1	sp|Q14978|NOLC1_HUMAN	74 kDa	4	5	1.25	FALSE
577.2	Putative protein FAM10A4 OS=Homo sapiens GN=ST13P4 PE=5 SV=1	ST13P4	sp|Q8IZP2|ST134_HUMAN	27 kDa	4	5	1.25	FALSE
2053	Coactosin-like protein OS=Homo sapiens GN=COTL1 PE=1 SV=3	COTL1	sp|Q14019|COTL1_HUMAN	16 kDa	4	5	1.25	FALSE
1386	E3 ubiquitin-protein ligase BRE1A OS=Homo sapiens GN=RNF20 PE=1 SV=2	RNF20	sp|Q5VTR2|BRE1A_HUMAN	114 kDa	4	5	1.25	FALSE
449	Laminin subunit gamma-1 OS=Homo sapiens GN=LAMC1 PE=1 SV=3	LAMC1	sp|P11047|LAMC1_HUMAN	178 kDa	4	5	1.25	FALSE
1562	RNA polymerase-associated protein LEO1 OS=Homo sapiens GN=LEO1 PE=1 SV=1	LEO1	sp|Q8WVC0|LEO1_HUMAN	75 kDa	4	5	1.25	FALSE
1885	28S ribosomal protein S26, mitochondrial OS=Homo sapiens GN=MRPS26 PE=1 SV=1	MRPS26	sp|Q9BYN8|RT26_HUMAN	24 kDa	4	5	1.25	FALSE
1940	Mortality factor 4-like protein 1 OS=Homo sapiens GN=MORF4L1 PE=1 SV=2	MORF4L1	sp|Q9UBU8|MO4L1_HUMAN	41 kDa	4	5	1.25	FALSE
915.1	Guanine nucleotide-binding protein G(I)/G(S)/G(T) subunit beta-1 OS=Homo sapiens GN=GNB1 PE=1 SV=3	GNB1	sp|P62873|GBB1_HUMAN	37 kDa	4	5	1.25	FALSE
1062	Prolyl endopeptidase OS=Homo sapiens GN=PREP PE=1 SV=2	PREP	sp|P48147|PPCE_HUMAN	81 kDa	4	5	1.25	FALSE
1896	Unconventional myosin-Ia OS=Homo sapiens GN=MYO1A PE=1 SV=1	MYO1A	sp|Q9UBC5|MYO1A_HUMAN	118 kDa	4	5	1.25	FALSE
1993	Cytochrome c oxidase subunit 5B, mitochondrial OS=Homo sapiens GN=COX5B PE=1 SV=2	COX5B	sp|P10606|COX5B_HUMAN	14 kDa	4	5	1.25	FALSE
1308	FERM, RhoGEF and pleckstrin domain-containing protein 1 OS=Homo sapiens GN=FARP1 PE=1 SV=1	FARP1	sp|Q9Y4F1|FARP1_HUMAN	119 kDa	4	5	1.25	FALSE
1658	Ribonuclease P protein subunit p30 OS=Homo sapiens GN=RPP30 PE=1 SV=1	RPP30	sp|P78346|RPP30_HUMAN	29 kDa	4	5	1.25	FALSE
1513	Ubiquilin-1 OS=Homo sapiens GN=UBQLN1 PE=1 SV=2	UBQLN1	sp|Q9UMX0|UBQL1_HUMAN	63 kDa	4	5	1.25	FALSE
1744	Lanosterol 14-alpha demethylase OS=Homo sapiens GN=CYP51A1 PE=1 SV=3	CYP51A1	sp|Q16850|CP51A_HUMAN	57 kDa	4	5	1.25	FALSE
1445	Prenylcysteine oxidase 1 OS=Homo sapiens GN=PCYOX1 PE=1 SV=3	PCYOX1	sp|Q9UHG3|PCYOX_HUMAN	57 kDa	4	5	1.25	FALSE
1941	COP9 signalosome complex subunit 7a OS=Homo sapiens GN=COPS7A PE=1 SV=1	COPS7A	sp|Q9UBW8|CSN7A_HUMAN	30 kDa	4	5	1.25	FALSE
17.2	Tubulin alpha-1C chain OS=Homo sapiens GN=TUBA1C PE=1 SV=1	TUBA1C	sp|Q9BQE3|TBA1C_HUMAN	50 kDa	33	41	1.24242	FALSE
28.2	Elongation factor 1-alpha 1 OS=Homo sapiens GN=EEF1A1 PE=1 SV=1	EEF1A1	sp|P68104|EF1A1_HUMAN	50 kDa	25	31	1.24	FALSE
151.1	ATP-dependent RNA helicase DDX3X OS=Homo sapiens GN=DDX3X PE=1 SV=3	DDX3X	sp|O00571|DDX3X_HUMAN	73 kDa	25	31	1.24	FALSE
725	Tropomyosin alpha-4 chain OS=Homo sapiens GN=TPM4 PE=1 SV=3	TPM4	sp|P67936|TPM4_HUMAN	29 kDa	21	26	1.2381	FALSE
[truncated: 135 more rows]

## Sheet: G1S CBX3 - Raw
Unique Peptide Counts_G1/S HeLa Lysate_CBX3
#	Identified Proteins		Accession Number (UniProtKB)	MW	IgG	CBX3	ratio	Hit
[truncated: 3,295 more rows]

## Sheet: G1S CBX5- Raw
Unique Peptide Counts_G1/S HeLa Lysate_CBX5
[truncated: 4,875 more rows]

[truncated: 4 more sheets: G2M Mass spec All- Raw, Specificity, >2 Filtered complete, >2 Filtered Nuclear]
