# Supplementary material for: Writers and readers of H3K9me2 form distinct protein networks during the cell cycle that include candidates for H3K9 mimicry
Source: Biosci Rep. 2023 Oct 27;43(10):BSR20231093. doi: 10.1042/BSR20231093 (PMC10611923; doi:10.1042/BSR20231093)
Supplement: Supplementary Tables S1-S4 and Supplementary Data S1 [file BSR-2023-1093_supp1.zip › BSR-2023-1093_supps2.xlsx]

## Sheet: Table S1
Table S1. Transcriptional expression of proteins found in our interactomes. Negative fold change represents G1/S preferential expression and positive represents G2/M
logFC	logP	Gene.symbol	G1/S Protome	G2/M Proteome
-0.138124	0.849745	ISG15	g1s	no
0.22149	1.06692	SSU72	g1s	no
0.0778372	0.438751	RPL11	g1s	no
-0.0653405	0.444512	CLIC4	g1s	no
-0.0365985	0.240506	ZNF593	g1s	no
0.0394277	0.240073	PPP1R8	g1s	no
-0.296062	2.29987	AGO1	g1s	no
-0.149532	1.59195	AGO3	g1s	no
-0.00410601	0.0274001	THRAP3	g1s	no
-0.0131353	0.0844925	IPO13	g1s	no
-0.875666	5.69825	KIF2C	g1s	no
0.1635	1.24921	TOE1	g1s	no
-0.641577	4.63448	NFIA	g1s	no
-0.125361	1.29083	PKN2	g1s	no
-0.249376	2.47299	PTBP2	g1s	no
-0.103733	0.777102	MOV10	g1s	no
0.19173	1.71932	S100A9	g1s	no
-0.103396	0.690931	IFI16	g1s	no
0.702085	4.85256	DTL	g1s	no
0.014932	0.0943114	EXOSC10	g1s	no
-0.130482	1.14388	HP1BP3	g1s	no
0.127499	1.43555	HNRNPR	g1s	no
-0.0852632	0.794086	SRSF4	g1s	no
-0.23121	2.32669	PUM1	g1s	no
0.143575	1.12353	MEAF6	g1s	no
0.00542585	0.0307269	PPT1	g1s	no
-0.174852	1.57827	USP24	g1s	no
0.0327583	0.213211	TACSTD2	g1s	no
0.176621	1.00889	GBP2	g1s	no
0.335945	3.25464	CLCC1	g1s	no
0.183019	2.05281	POLR3C	g1s	no
-0.223917	1.65866	SF3B4	g1s	no
0.0106513	0.0723907	SELENBP1	g1s	no
0.168454	0.599835	S100A8	g1s	no
-0.24158	2.1179	ADAR	g1s	no
-0.231513	2.50649	UBQLN4	g1s	no
-0.300745	1.85722	MEF2D	g1s	no
0.0157712	0.0975697	PEX19	g1s	no
-1.08545	6.4794	KIF14	g1s	no
-0.0843643	0.770581	RBBP5	g1s	no
0.290157	2.84378	INTS7	g1s	no
-0.372416	3.66771	LBR	g1s	no
-0.152784	1.14681	GTPBP4	g1s	no
0.122928	1.27965	HSPA14	g1s	no
-0.157309	1.74481	RPP38	g1s	no
0.158237	1.50954	TFAM	g1s	no
-0.0996791	1.00281	DDX21	g1s	no
0.0409253	0.286079	RPS24	g1s	no
-0.0548613	0.441142	ADD3	g1s	no
-0.782114	4.65647	BAG3	g1s	no
-0.0695201	0.39078	WDR11	g1s	no
0.362552	1.63836	MGMT	g1s	no
-0.129699	0.875255	UPF2	g1s	no
-0.774372	5.56548	SVIL	g1s	no
0.110981	0.922781	ASCC1	g1s	no
-0.0123296	0.081133	ECD	g1s	no
-0.0290335	0.212588	ANXA7	g1s	no
-0.343935	2.68175	RRP12	g1s	no
0.0633628	0.410698	COX15	g1s	no
0.103329	0.901404	NPM3	g1s	no
0.120589	0.965047	OAT	g1s	no
0.217213	1.44741	TNNI2	g1s	no
0.0280944	0.129837	NUCB2	g1s	no
-0.341695	3.15157	NAT10	g1s	no
0.117982	1.05467	DDB2	g1s	no
-0.391367	2.57574	MARK2	g1s	no
-0.0178441	0.103219	RPS6KB2	g1s	no
-0.166659	1.16159	INPPL1	g1s	no
0.0453257	0.299641	ATM	g1s	no
-0.0430036	0.309608	PAFAH1B2	g1s	no
0.178288	1.20678	SAAL1	g1s	no
-0.039755	0.272899	PATL1	g1s	no
-0.0445832	0.380244	FTH1	g1s	no
0.370571	3.33074	MACROD1	g1s	no
0.045256	0.385711	TRMT112	g1s	no
-0.012966	0.0331007	CRYAB	g1s	no
0.0329861	0.253448	GAPDH	g1s	no
-0.0686498	0.506115	COPS7A	g1s	no
0.291188	2.6147	DERA	g1s	no
-0.2239	1.90531	RBMS2	g1s	no
-0.69035	4.96132	LRP1	g1s	no
-0.333652	2.3954	UTP20	g1s	no
0.00690617	0.0415727	PEBP1	g1s	no
-0.065635	0.394462	DDX55	g1s	no
0.0571756	0.0806313	PRB2	g1s	no
-0.206708	1.9502	TFCP2	g1s	no
-0.0467599	0.337513	SMARCC2	g1s	no
-0.197778	1.8414	STAT2	g1s	no
0.0172917	0.108001	TIMELESS	g1s	no
-0.0468002	0.342568	PAWR	g1s	no
0.118331	1.14704	ANAPC7	g1s	no
-0.287157	2.51352	ZCCHC8	g1s	no
-0.473202	3.03006	DHX37	g1s	no
-0.212511	1.67698	POLE	g1s	no
-0.0199345	0.145489	UBE2L3	g1s	no
-0.446651	3.46648	PDS5B	g1s	no
0.236677	2.58006	RFC3	g1s	no
0.173479	1.37689	RNASEH2B	g1s	no
-0.0290165	0.183472	TDRD3	g1s	no
0.0370213	0.293235	CDC16	g1s	no
0.0253154	0.132635	SACS	g1s	no
-0.230274	2.17484	RBM26	g1s	no
0.0916727	0.748157	PCID2	g1s	no
0.241973	2.46869	PARP2	g1s	no
-0.106734	0.582563	PSEN1	g1s	no
0.0482996	0.261088	VRK1	g1s	no
-0.545485	4.36383	CHD8	g1s	no
0.055945	0.391922	RPL36AL	g1s	no
0.139939	0.997959	TRMT5	g1s	no
-0.0242677	0.110923	SNW1	g1s	no
-0.0752514	0.529034	SETD3	g1s	no
-0.309127	2.50964	WARS	g1s	no
0.0248477	0.133917	AKT1	g1s	no
-0.407534	3.24166	NUSAP1	g1s	no
0.0775423	0.520739	TRIP4	g1s	no
-0.347928	3.1778	KIF23	g1s	no
-0.350676	3.49392	ARIH1	g1s	no
0.183604	2.03351	MORF4L1	g1s	no
-0.205363	1.89132	UBE3A	g1s	no
-0.139962	1.07087	ADAM10	g1s	no
0.0500279	0.356303	ANP32A	g1s	no
-0.384626	2.94615	SIN3A	g1s	no
-0.774893	4.82313	CSPG4	g1s	no
-0.290512	2.14952	POLG	g1s	no
-0.313455	2.74927	PRC1	g1s	no
-0.196716	1.96175	HN1L	g1s	no
-0.0773746	0.698567	NUBP1	g1s	no
-0.115381	0.847698	POLR3E	g1s	no
0.261876	1.18808	KIF22	g1s	no
0.136988	0.795759	GINS3	g1s	no
-0.0346695	0.271743	CBFB	g1s	no
-0.047469	0.367771	DUS2	g1s	no
-0.263313	2.25611	SNTB2	g1s	no
0.0175462	0.111162	IST1	g1s	no
0.212215	1.9042	DHODH	g1s	no
0.105485	0.745886	TERF2IP	g1s	no
0.0354469	0.154728	FOXC2	g1s	no
-0.310686	2.18943	USP7	g1s	no
0.0672513	0.487833	PARN	g1s	no
-0.445024	2.96888	SMG1	g1s	no
0.0383699	0.324513	DCTPP1	g1s	no
-0.114854	1.09597	AMFR	g1s	no
-0.137289	1.11317	FHOD1	g1s	no
-0.17073	1.46426	RANBP10	g1s	no
-0.0894569	0.478252	DDX28	g1s	no
0.0313275	0.160703	NOB1	g1s	no
-0.0158284	0.056383	MAP2K3	g1s	no
-0.205841	2.00944	ZNF207	g1s	no
-0.176394	1.33276	LIG3	g1s	no
0.0551374	0.499079	TAF15	g1s	no
-0.158938	1.48715	CASC3	g1s	no
0.0171246	0.0717093	CDK5RAP3	g1s	no
0.0928529	0.515808	CALCOCO2	g1s	no
-0.0473767	0.378156	KAT7	g1s	no
-0.285072	2.71483	PITPNA	g1s	no
-0.35563	3.15503	METTL16	g1s	no
-0.587794	4.13431	MYBBP1A	g1s	no
0.0265358	0.190786	PFN1	g1s	no
-0.233503	2.1935	AURKB	g1s	no
0.116273	1.04105	CENPV	g1s	no
-0.331936	2.55492	JUP	g1s	no
-0.0504298	0.294718	MRPS23	g1s	no
0.00304691	0.0180594	SRSF1	g1s	no
0.0213736	0.120977	ALYREF	g1s	no
0.20581	2.30061	TYMS	g1s	no
-0.20601	1.61617	RALBP1	g1s	no
0.121373	0.874995	MALT1	g1s	no
0.0929849	0.620056	SERPINB13	g1s	no
-0.0397804	0.177625	SPIRE1	g1s	no
0.00171916	0.00919738	GPX4	g1s	no
-0.154503	1.70538	DAZAP1	g1s	no
-0.625532	3.52325	NFIC	g1s	no
-0.421729	2.78439	UHRF1	g1s	no
0.195986	1.12541	RAD23A	g1s	no
-0.185318	1.60087	PKN1	g1s	no
-0.0736257	0.207715	ZNF492	g1s	no
0.207288	1.21519	POP4	g1s	no
0.230679	2.42712	GAPDHS	g1s	no
-0.193802	1.87861	RBM42	g1s	no
0.110891	0.952376	EIF3K	g1s	no
-0.343658	2.70908	SAMD4B	g1s	no
-0.20022	2.17271	GRWD1	g1s	no
0.80944	4.84321	ZNF331	g1s	no
0.0670519	0.591254	PRPF31	g1s	no
-0.214869	1.42004	EPN1	g1s	no
-0.325768	3.24817	LMNB2	g1s	no
-0.370892	2.73754	SGTA	g1s	no
-0.396564	3.12167	DAPK3	g1s	no
0.154242	1.25842	MAP2K2	g1s	no
-0.104907	1.069	GTF2F1	g1s	no
-0.0298355	0.18982	DNMT1	g1s	no
0.0304502	0.192603	ECSIT	g1s	no
-0.129823	1.22979	EPS15L1	g1s	no
-0.0325796	0.254268	FBL	g1s	no
-0.115847	0.833156	AKT2	g1s	no
0.110912	0.684839	EXOSC5	g1s	no
0.139653	1.24544	XRCC1	g1s	no
0.0733598	0.565676	IRF2BP1	g1s	no
0.0625633	0.55949	LIG1	g1s	no
0.141375	1.09936	PNKP	g1s	no
0.226377	1.69924	UBE2M	g1s	no
-0.0604149	0.254094	RHOB	g1s	no
0.0738035	0.503882	SPAST	g1s	no
-0.48772	3.46687	BIRC6	g1s	no
-0.0296426	0.147088	GEMIN6	g1s	no
-0.121784	1.21618	MTA3	g1s	no
0.171582	1.65029	MSH2	g1s	no
0.0516166	0.365019	COMMD1	g1s	no
0.202751	1.85228	CTNNA2	g1s	no
-0.172848	1.84585	NCAPH	g1s	no
0.0543477	0.245592	PDCL3	g1s	no
0.0450712	0.306964	DDX18	g1s	no
-0.0775501	0.705089	MTX2	g1s	no
-0.0466573	0.386717	SPATS2L	g1s	no
-0.070212	0.663799	NOP58	g1s	no
0.0475367	0.260208	ABI2	g1s	no
-0.31333	2.37302	DGKD	g1s	no
0.164805	1.75075	PPP1R7	g1s	no
0.0316703	0.14458	RNASEH1	g1s	no
0.0740896	0.463837	ROCK2	g1s	no
-0.0145151	0.0677533	MEMO1	g1s	no
0.0946261	0.802057	HNRNPLL	g1s	no
-0.375247	3.20653	USP34	g1s	no
0.169769	0.885687	NFU1	g1s	no
-0.257775	1.94135	TXNDC9	g1s	no
0.0742886	0.636431	ERCC3	g1s	no
-0.577887	4.18328	AMMECR1L	g1s	no
0.109849	0.639316	NMI	g1s	no
0.118535	0.82664	RBMS1	g1s	no
0.147492	1.70072	TTN	g1s	no
0.215337	1.75832	GTF3C3	g1s	no
0.0845477	0.553201	RNF25	g1s	no
-0.0559896	0.37835	DNPEP	g1s	no
0.0235454	0.17484	POLR3F	g1s	no
0.0851778	0.871253	DTD1	g1s	no
-0.102315	0.656575	CTNNBL1	g1s	no
-0.125819	0.764628	PLCG1	g1s	no
0.00623345	0.0437105	SRSF6	g1s	no
0.100798	0.897564	PCIF1	g1s	no
-0.17003	1.47152	DDX27	g1s	no
-0.0147763	0.0934795	DDRGK1	g1s	no
-0.252045	2.31595	TOMM34	g1s	no
-0.138425	0.821055	TP53RK	g1s	no
-1.15668	5.82962	AURKA	g1s	no
-0.544047	3.65966	LAMA5	g1s	no
-0.152091	1.68053	UCKL1	g1s	no
-0.0301506	0.225319	CXADR	g1s	no
-0.167131	1.58442	ITSN1	g1s	no
-0.181478	1.62124	PWP2	g1s	no
-0.422729	3.8335	ADARB1	g1s	no
0.0342906	0.284049	CSTB	g1s	no
-0.144218	1.5416	ASCC2	g1s	no
-0.337424	2.80586	EIF4ENIF1	g1s	no
-0.192993	1.73516	POLDIP3	g1s	no
0.0678367	0.618946	LSM3	g1s	no
-0.159636	1.4948	UBE2E1	g1s	no
0.37979	2.84706	RBMS3	g1s	no
0.0347796	0.0968178	ZNF620	g1s	no
-0.0445325	0.375316	CTNNB1	g1s	no
-0.319049	2.69529	RNF123	g1s	no
-0.30427	2.51088	PPP4R2	g1s	no
0.248398	1.44633	NUDT16	g1s	no
0.0168232	0.129123	UBA5	g1s	no
-0.294892	3.06519	ECT2	g1s	no
-0.394322	3.39899	USP13	g1s	no
-0.377855	3.37003	FXR1	g1s	no
0.218727	2.39888	POLR2H	g1s	no
0.204654	1.10389	CAMK1	g1s	no
-0.284453	2.8611	SMARCC1	g1s	no
-0.384564	3.24672	DCP1A	g1s	no
0.106354	0.844262	TMF1	g1s	no
0.223876	2.25542	UBA3	g1s	no
-0.0387039	0.227127	CGGBP1	g1s	no
-0.302169	2.68547	GSK3B	g1s	no
-0.0115844	0.0494999	PARP9	g1s	no
0.268063	2.09105	DBR1	g1s	no
-0.185039	2.00308	DHX36	g1s	no
-0.416352	2.93304	IGF2BP2	g1s	no
-0.113087	1.144	LSG1	g1s	no
-0.00414105	0.0246006	NCBP2	g1s	no
-0.220202	2.12354	DLG1	g1s	no
-0.517823	3.09661	ADD1	g1s	no
-0.463948	3.19479	HTT	g1s	no
0.0422756	0.30809	LAP3	g1s	no
0.0668773	0.573517	ANAPC4	g1s	no
0.0258537	0.173331	DCK	g1s	no
-0.495485	1.67259	SDAD1	g1s	no
0.111326	1.05178	ENOPH1	g1s	no
-0.0952861	0.72872	GAR1	g1s	no
-0.208831	2.14585	SMARCA5	g1s	no
-0.289891	2.78389	TMA16	g1s	no
-0.625141	2.68926	EIF4E	g1s	no
0.187214	1.01182	CAMK2D	g1s	no
-0.255822	2.2041	MAD2L1	g1s	no
0.147229	1.0169	PLRG1	g1s	no
0.0837606	0.761111	SKP2	g1s	no
-0.190462	1.36627	WDR70	g1s	no
-0.0302293	0.178784	CWC27	g1s	no
0.214811	2.22757	YTHDC2	g1s	no
-0.223626	1.83499	SRFBP1	g1s	no
0.102324	1.06845	PHAX	g1s	no
-0.606564	4.53059	LMNB1	g1s	no
-0.298571	2.82254	FBXO38	g1s	no
0.362612	2.79399	CYFIP2	g1s	no
0.111764	0.980348	UBLCP1	g1s	no
-0.170113	1.21012	MAT2B	g1s	no
0.00701179	0.0350402	CPEB4	g1s	no
-0.121658	0.658042	ZNF622	g1s	no
-0.196637	1.9235	DROSHA	g1s	no
-0.0236488	0.161203	DIMT1	g1s	no
-0.13946	1.21334	CSNK1A1	g1s	no
1.80434	6.46507	HIST1H4A	g1s	no
-0.587088	3.92705	ANKS1A	g1s	no
-0.0189257	0.138042	SRSF3	g1s	no
0.0353358	0.272867	CDC5L	g1s	no
0.172317	1.76825	ORC3	g1s	no
-0.0251607	0.085203	GJA1	g1s	no
0.560345	4.12296	NCOA7	g1s	no
-0.213099	1.48029	EYA4	g1s	no
0.00697283	0.0389663	LTV1	g1s	no
0.191201	1.76024	RPP40	g1s	no
0.118921	0.960881	DEK	g1s	no
-0.0913737	0.282841	RXRB	g1s	no
-0.0946428	0.829025	LEMD2	g1s	no
0.13426	0.986134	FKBP5	g1s	no
-0.151072	1.73241	SRPK1	g1s	no
0.0657377	0.565696	PPIL1	g1s	no
0.0444135	0.305716	MRPL2	g1s	no
0.0965124	0.996684	DNPH1	g1s	no
-0.236205	2.51516	XPO5	g1s	no
0.15739	0.702909	PGK2	g1s	no
-0.109745	0.659529	IBTK	g1s	no
0.0912394	0.761019	ASCC3	g1s	no
-0.324182	2.89254	PREP	g1s	no
0.362867	3.42884	BCLAF1	g1s	no
0.279943	2.76814	SYNE1	g1s	no
0.201988	1.98573	PSMB1	g1s	no
0.0017211	0.00992249	GET4	g1s	no
-0.0619072	0.408368	AP5Z1	g1s	no
0.0373463	0.288911	LANCL2	g1s	no
0.393553	3.89892	CAV2	g1s	no
0.0952761	0.727969	PIP	g1s	no
-0.287806	2.66376	DAGLB	g1s	no
-0.538144	4.72017	OSBPL3	g1s	no
0.145481	0.845953	DPY19L1	g1s	no
0.188542	1.28187	PGAM2	g1s	no
0.42444	2.12132	CAMK2B	g1s	no
-0.174762	1.54412	NSUN5	g1s	no
-0.103108	0.659846	LRCH4	g1s	no
-0.101207	0.854237	SRPK2	g1s	no
-0.275863	2.71811	TNPO3	g1s	no
-0.413062	3.50135	PODXL	g1s	no
-0.335251	2.65851	PARP12	g1s	no
0.135009	1.22038	ERI1	g1s	no
0.249389	2.23497	POLB	g1s	no
0.0263419	0.141595	DECR1	g1s	no
0.168359	1.83849	CHRAC1	g1s	no
0.225414	0.839919	PNMA2	g1s	no
0.00189589	0.00994234	STAU2	g1s	no
-0.0509528	0.236529	FABP4	g1s	no
0.274507	2.67351	RBM12B	g1s	no
-0.154531	1.47168	NUDCD1	g1s	no
-0.114647	1.26804	RAD21	g1s	no
-0.453761	2.85514	AGO2	g1s	no
-0.238134	1.9725	SCRIB	g1s	no
-0.0753794	0.598127	BOP1	g1s	no
0.359096	3.09014	NFX1	g1s	no
-0.303434	2.85398	TJP2	g1s	no
-0.339722	2.33641	TLE4	g1s	no
-0.282397	2.67313	SPIN1	g1s	no
-0.308123	2.51956	FAM120A	g1s	no
0.0245751	0.176459	ANP32B	g1s	no
0.315698	2.27112	NIPSNAP3A	g1s	no
-0.118367	0.746185	STXBP1	g1s	no
-0.030277	0.200489	NTMT1	g1s	no
-0.228623	1.9313	TOR1B	g1s	no
0.133574	1.3654	SURF2	g1s	no
-0.17511	0.942105	WDR5	g1s	no
-0.212292	1.76074	RXRA	g1s	no
0.244762	2.70962	RABL6	g1s	no
-0.107139	0.698936	NELFB	g1s	no
-0.311075	2.92757	NFIB	g1s	no
0.195492	1.44829	APTX	g1s	no
-0.0345875	0.172965	BAG1	g1s	no
-0.0407646	0.289802	PTBP3	g1s	no
-0.0952068	0.856787	STRBP	g1s	no
-0.0611205	0.475151	CIZ1	g1s	no
0.0285905	0.219755	SH3GLB2	g1s	no
-0.315276	2.57431	TSC1	g1s	no
-0.144491	1.10033	BRD3	g1s	no
-0.105683	0.797086	ANAPC2	g1s	no
-0.128772	1.15783	RBM10	g1s	no
-0.213946	2.33336	HDAC6	g1s	no
-0.106418	0.677663	GNL3L	g1s	no
-0.0563795	0.322033	DKC1	g1s	no
0.195643	0.969551	HMGN5	g1s	no
-0.115558	1.18628	MORF4L2	g1s	no
0.0763992	0.70752	UPF3B	g1s	no
-0.00894101	0.0549559	IDH3G	g1s	no
-0.0213179	0.141591	GTF2H4	g1s	no
-0.0491934	0.423391	EPPK1	g1s	no
-0.509198	3.00885	SPEN	no	g2m
-0.0227807	0.155586	PITHD1	no	g2m
0.101787	0.638975	HMGN2	no	g2m
-0.34125	2.84381	WDTC1	no	g2m
-0.0834155	0.574253	RCC1	no	g2m
0.0967691	0.970748	RBBP4	no	g2m
0.0192733	0.136717	ZNF362	no	g2m
-0.300605	2.18661	RLF	no	g2m
0.0647951	0.315957	PPIH	no	g2m
0.175474	1.85753	CMPK1	no	g2m
0.057415	0.427385	RAVER2	no	g2m
-0.173461	1.43137	LMO4	no	g2m
0.0306756	0.16943	ZNF326	no	g2m
0.0488857	0.343475	RTCA	no	g2m
-0.0606766	0.521922	PRPF38B	no	g2m
0.175058	1.2006	SARS	no	g2m
0.764749	4.74562	PEX11B	no	g2m
-0.801413	4.55808	BCL9	no	g2m
0.0672723	0.56784	PSMB4	no	g2m
0.163701	0.712515	LOR	no	g2m
0.211795	2.023	DUSP12	no	g2m
-0.352346	3.3918	CEP350	no	g2m
-0.0399198	0.258792	RNF2	no	g2m
-0.125058	1.25803	CDC73	no	g2m
-0.0185171	0.121088	LHX9	no	g2m
-0.100041	0.573356	PFKFB2	no	g2m
-0.500846	3.39999	CENPF	no	g2m
0.558211	4.72446	EXO1	no	g2m
-0.308766	1.07691	CDK11A	no	g2m
-0.317458	2.99932	DNAJC11	no	g2m
-0.314434	3.08779	MTOR	no	g2m
-0.127911	0.994001	MAD2L2	no	g2m
-0.332998	2.76451	UBR4	no	g2m
0.00154361	0.0103721	USP48	no	g2m
0.00179036	0.00836931	SYF2	no	g2m
-0.000865939	0.00476251	SNRNP40	no	g2m
0.0593191	0.523605	SNIP1	no	g2m
-0.279689	2.83583	FHL3	no	g2m
-0.401505	3.2091	SLC2A1	no	g2m
-0.00240752	0.0140537	EBNA1BP2	no	g2m
0.0860307	0.44761	MED8	no	g2m
-0.0861606	0.81007	GPBP1L1	no	g2m
-0.56057	4.03085	SSBP3	no	g2m
0.223499	2.36172	ZZZ3	no	g2m
-0.00925942	0.0538956	ZNHIT6	no	g2m
-0.956391	5.26603	PSRC1	no	g2m
-0.0333016	0.129994	MUC1	no	g2m
0.0204078	0.0800412	CLK2	no	g2m
0.0674342	0.50531	TPR	no	g2m
-0.0196932	0.137289	UCHL5	no	g2m
-0.841918	5.97927	ASPM	no	g2m
0.196686	1.34011	EIF2D	no	g2m
-0.212702	2.24979	TP53BP2	no	g2m
-0.300129	2.77663	WDR26	no	g2m
0.26729	1.79151	RBM34	no	g2m
0.2249	2.14845	FH	no	g2m
-0.376251	3.62977	PFKFB3	no	g2m
0.300763	2.82878	MASTL	no	g2m
-0.264114	1.50697	BMS1	no	g2m
-0.0329123	0.250888	RHEB	no	g2m
-0.170298	1.64884	NCOA4	no	g2m
-0.546664	3.76318	SCD	no	g2m
0.0241558	0.150649	TAF5	no	g2m
0.160313	1.43903	SMC3	no	g2m
0.321551	2.51689	PDCD4	no	g2m
-0.238179	1.34619	PIP4K2A	no	g2m
-0.133107	1.42015	PARG	no	g2m
0.0567462	0.410472	AIFM2	no	g2m
0.215965	2.37781	IDE	no	g2m
-0.101591	0.983368	MMS19	no	g2m
0.241368	2.44135	CHUK	no	g2m
-0.0490516	0.373495	LDB1	no	g2m
0.19614	1.86699	PCGF6	no	g2m
0.0145424	0.085564	RAB11FIP2	no	g2m
0.355243	3.36311	NSMCE4A	no	g2m
-0.143537	0.845481	CTBP2	no	g2m
-1.08147	5.97505	MKI67	no	g2m
-0.242568	2.67414	TUBGCP2	no	g2m
-0.015313	0.108373	ILK	no	g2m
0.0231	0.158121	IPO7	no	g2m
-0.003627	0.0214254	USP47	no	g2m
-0.0772504	0.631262	PARVA	no	g2m
-0.313866	3.0061	TEAD1	no	g2m
0.07538	0.72934	GTF2H1	no	g2m
-0.240794	2.32357	NAV2	no	g2m
0.167486	1.50497	HTATIP2	no	g2m
-0.024061	0.171665	ARL14EP	no	g2m
0.010319	0.0670646	API5	no	g2m
0.233665	2.37102	PTPMT1	no	g2m
-0.345265	3.15586	CCDC86	no	g2m
-0.938387	5.59247	INCENP	no	g2m
-0.0882239	0.787635	PLCB3	no	g2m
-0.231655	2.04102	RPS6KA4	no	g2m
0.0693964	0.484165	ZFPL1	no	g2m
-0.0362519	0.206292	VPS51	no	g2m
-0.0960022	0.742351	SCYL1	no	g2m
-0.20921	1.10068	MUS81	no	g2m
0.086243	0.452286	KLC2	no	g2m
-0.546091	3.39183	KDM2A	no	g2m
0.653877	5.05319	POLD3	no	g2m
-0.17018	1.73498	RNF169	no	g2m
-0.2588	2.06669	PCF11	no	g2m
-0.311358	2.9105	YAP1	no	g2m
-0.266962	2.22154	RBM7	no	g2m
0.243318	1.31981	SORL1	no	g2m
-0.0858452	0.54463	RNH1	no	g2m
-0.535156	4.66424	NUP98	no	g2m
0.274404	2.12617	LMO1	no	g2m
-0.518476	4.4272	PLEKHA7	no	g2m
-0.145195	0.818724	SPTY2D1	no	g2m
-0.898699	4.96932	KIF18A	no	g2m
-0.560728	4.25643	CKAP5	no	g2m
0.316614	2.56024	PSMC3	no	g2m
0.101112	0.766305	NUP160	no	g2m
-0.145132	1.40754	TNKS1BP1	no	g2m
0.112902	1.11263	SSRP1	no	g2m
-0.0370056	0.194827	MED19	no	g2m
-0.0638321	0.342656	EML3	no	g2m
-0.4609	3.87556	NXF1	no	g2m
0.116406	0.915897	FIBP	no	g2m
-0.223523	1.6964	PC	no	g2m
-0.510442	4.22156	NUMA1	no	g2m
-0.211973	1.9714	ARAP1	no	g2m
-0.0272801	0.191835	CLNS1A	no	g2m
-0.333759	3.42677	RSF1	no	g2m
0.0880942	0.678729	MRE11A	no	g2m
0.0251526	0.168061	FAM76B	no	g2m
0.0797809	0.816388	MTMR2	no	g2m
-1.28739	6.7763	ATF7IP	no	g2m
-0.132596	0.935579	MED21	no	g2m
-0.246175	2.61469	PPHLN1	no	g2m
-0.120865	1.22462	TARBP2	no	g2m
0.826961	4.54392	NAB2	no	g2m
-0.0421235	0.311126	PIP4K2C	no	g2m
-0.113686	0.833756	USP15	no	g2m
-0.282741	2.38889	LEMD3	no	g2m
0.171751	0.96383	ELAC2	no	g2m
0.0918357	0.835966	NUP107	no	g2m
-0.198462	2.12445	CNOT2	no	g2m
0.264189	2.0589	NAV3	no	g2m
0.0191663	0.116771	NEDD1	no	g2m
0.473558	3.00038	HSPB8	no	g2m
-0.0797613	0.635351	PSMD9	no	g2m
0.0190304	0.128915	RAN	no	g2m
-0.477637	2.59765	ZNF268	no	g2m
-0.19247	1.97532	MLF2	no	g2m
-0.246944	2.49604	WBP11	no	g2m
-0.215489	1.38667	YAF2	no	g2m
-0.311992	2.86416	SCAF11	no	g2m
0.0566214	0.468731	DDX23	no	g2m
0.10418	0.96952	PRKAG1	no	g2m
-0.266738	0.951643	LLPH	no	g2m
0.0193742	0.0956321	KRR1	no	g2m
-0.0108255	0.0480797	CDK17	no	g2m
-0.192735	1.61336	DDX54	no	g2m
-1.3928	7.24572	CIT	no	g2m
-0.0105033	0.0757751	ANAPC5	no	g2m
-0.676504	4.03404	NCOR2	no	g2m
-0.0653991	0.506166	MPHOSPH8	no	g2m
0.00836179	0.0346773	CDADC1	no	g2m
0.520811	3.64356	KLF5	no	g2m
-0.200097	1.9937	TFDP1	no	g2m
0.16158	1.53722	MRPS31	no	g2m
0.0377269	0.148714	MED4	no	g2m
-0.241088	2.38647	KPNA3	no	g2m
-0.341224	2.83932	INTS6	no	g2m
-0.0931022	0.929326	DIS3	no	g2m
0.0322184	0.11263	NGDN	no	g2m
-0.0978867	0.64742	NOP9	no	g2m
-0.185423	1.14408	MIPOL1	no	g2m
0.364705	3.20473	PNN	no	g2m
-0.107047	0.720263	SYNE2	no	g2m
0.0516826	0.409036	ZC3H14	no	g2m
0.110612	1.07553	CPSF2	no	g2m
0.20027	1.58202	METTL3	no	g2m
-0.1936	1.82943	ACIN1	no	g2m
-0.255227	2.30169	IPO4	no	g2m
-0.445648	0.471141	RALGAPA1	no	g2m
-0.381782	2.76602	MIS18BP1	no	g2m
0.52381	3.92552	WDHD1	no	g2m
-0.525765	4.26109	PPP2R5E	no	g2m
-0.0892168	0.684607	MED6	no	g2m
0.0667668	0.484525	NEK9	no	g2m
-0.0387106	0.188042	NRDE2	no	g2m
0.116525	1.12221	CINP	no	g2m
0.070813	0.561521	BAG5	no	g2m
0.0544567	0.291531	XRCC3	no	g2m
0.130914	0.778259	AHNAK2	no	g2m
-0.0543901	0.394057	CHP1	no	g2m
-0.200067	1.59989	MAPKBP1	no	g2m
0.0212095	0.12729	SNAP23	no	g2m
-0.503659	3.80235	TCF12	no	g2m
-0.288167	1.49598	SMAD3	no	g2m
0.254502	2.48963	COMMD4	no	g2m
0.0507355	0.424344	FBXO22	no	g2m
0.245764	1.65128	ISL2	no	g2m
-0.00980708	0.0447646	HMG20A	no	g2m
0.354686	3.42399	FANCI	no	g2m
-0.227744	1.16631	CRTC3	no	g2m
0.481463	4.44907	BLM	no	g2m
0.352365	2.34788	SYNM	no	g2m
0.0226948	0.139061	MEF2A	no	g2m
-0.139597	1.36919	EHD4	no	g2m
-0.0984819	0.732678	TP53BP1	no	g2m
0.0321673	0.161775	RSL24D1	no	g2m
-0.272841	2.37721	CNOT6L	no	g2m
0.0978216	0.873112	CLPX	no	g2m
-0.850513	4.40774	TLE3	no	g2m
0.0299243	0.173591	STUB1	no	g2m
-0.231949	1.78592	CHTF18	no	g2m
0.0924845	0.790819	UBE2I	no	g2m
0.128911	0.930805	TELO2	no	g2m
0.0587262	0.549762	MLST8	no	g2m
-0.368089	2.45008	PDPK1	no	g2m
-0.326986	1.9677	SRRM2	no	g2m
0.266286	2.65276	THOC6	no	g2m
0.425847	2.53501	RMI2	no	g2m
0.00930224	0.0606169	UQCRC2	no	g2m
0.0733449	0.399375	MAZ	no	g2m
-0.0877002	0.646477	PPP4C	no	g2m
0.0378473	0.289348	KAT8	no	g2m
-0.072727	0.623426	LONP2	no	g2m
-0.166921	1.58924	NUP93	no	g2m
-0.0316741	0.234822	VPS4A	no	g2m
0.101315	0.993504	NIP7	no	g2m
-0.164061	1.27435	DDX19B	no	g2m
-0.15922	1.54429	ZC3H18	no	g2m
0.0781907	0.693076	ROGDI	no	g2m
-0.207803	2.12227	FOPNL	no	g2m
-0.0478535	0.340228	CD2BP2	no	g2m
0.240539	1.72649	ZNF688	no	g2m
0.356848	2.5926	BCL7C	no	g2m
0.11123	0.743567	FAM192A	no	g2m
-0.309744	2.70213	CSNK2A2	no	g2m
0.325845	2.84152	FAM96B	no	g2m
0.308092	1.8423	TRADD	no	g2m
-0.245051	2.33198	CHTF8	no	g2m
-0.502411	3.89466	CDYL2	no	g2m
-0.10887	0.653181	CHMP1A	no	g2m
-0.158526	1.57847	PAFAH1B1	no	g2m
-0.273231	2.4843	RAP1GAP2	no	g2m
-0.687568	3.63915	POLR2A	no	g2m
0.274039	2.12229	MED9	no	g2m
-0.53038	2.82125	RAI1	no	g2m
-0.187794	1.79231	ALKBH5	no	g2m
-0.0302513	0.18471	TRAF4	no	g2m
0.197953	1.79989	SLFN5	no	g2m
-0.233301	1.87899	GGNBP2	no	g2m
-0.0371078	0.278941	PSMD3	no	g2m
-0.42815	3.34804	MSL1	no	g2m
-0.0160483	0.108631	TUBG1	no	g2m
-0.1499	1.42639	PSME3	no	g2m
-0.170397	1.72857	DHX8	no	g2m
-0.0717962	0.506481	HEXIM2	no	g2m
-0.224117	2.20579	KPNB1	no	g2m
0.11606	1.11475	LUC7L3	no	g2m
-0.225754	2.00971	DDX42	no	g2m
0.123089	1.05918	PSMC5	no	g2m
-0.0206871	0.135825	NOL11	no	g2m
-0.468557	3.84431	BPTF	no	g2m
0.804947	4.64013	MAP2K6	no	g2m
0.141796	1.41822	NUP85	no	g2m
-0.428934	3.3678	RNF213	no	g2m
-0.203746	1.34509	BAIAP2	no	g2m
-0.226509	2.23649	CCDC137	no	g2m
0.14388	1.39971	NARF	no	g2m
-0.245937	1.45589	PRPF8	no	g2m
-0.471583	2.62705	CLUH	no	g2m
0.032234	0.248744	NUP88	no	g2m
0.253255	2.27731	MED31	no	g2m
-0.420751	3.89228	NCOR1	no	g2m
-0.0392096	0.323226	POLDIP2	no	g2m
-0.499624	3.35739	SPAG5	no	g2m
-0.23587	2.37559	PIP4K2B	no	g2m
-0.209544	1.39618	MED24	no	g2m
0.134401	1.40578	SMARCE1	no	g2m
-0.184432	1.65356	KAT2A	no	g2m
0.03266	0.112052	MRPL10	no	g2m
-0.227557	2.27244	MED13	no	g2m
0.158481	1.06455	AXIN2	no	g2m
-0.231174	2.3375	HELZ	no	g2m
0.597498	4.40053	SLC25A19	no	g2m
-0.262614	2.45557	GRB2	no	g2m
-0.0246607	0.127808	CBX8	no	g2m
-0.622497	4.51455	NDC80	no	g2m
0.112851	1.19729	SEH1L	no	g2m
-0.203776	2.08529	CABLES1	no	g2m
-0.0411802	0.35216	SMAD4	no	g2m
-0.179484	1.73052	ZNF532	no	g2m
-0.48542	4.43562	ADNP2	no	g2m
0.0650229	0.63912	THOC1	no	g2m
-0.102782	0.884517	ZNF24	no	g2m
0.209541	1.38556	SMAD2	no	g2m
0.152655	1.67538	VPS4B	no	g2m
-0.251613	2.66018	ZNF556	no	g2m
0.12301	1.0066	PIN1	no	g2m
0.129008	1.17627	WDR83	no	g2m
0.222491	1.99474	MRI1	no	g2m
0.108586	0.831343	DDA1	no	g2m
-0.0853129	0.413924	MAP1S	no	g2m
0.153857	1.24453	SSBP4	no	g2m
-0.0722141	0.446078	MAU2	no	g2m
-0.366815	2.92338	WDR62	no	g2m
-0.206397	1.99299	CIC	no	g2m
0.0325592	0.214274	SAE1	no	g2m
-0.322732	1.73614	EHD2	no	g2m
-0.300656	1.63416	PRR12	no	g2m
0.0121555	0.0493199	POLD1	no	g2m
-0.218902	2.28783	PPP2R1A	no	g2m
-0.483585	2.97467	CNOT3	no	g2m
0.129667	0.948456	TSEN34	no	g2m
-0.295531	2.2961	ZNF581	no	g2m
0.249442	1.19825	CCDC106	no	g2m
-0.324783	2.47445	ZNF8	no	g2m
-0.121532	0.685415	MED16	no	g2m
0.0815536	0.786636	MBD3	no	g2m
-0.205677	2.05173	KLF16	no	g2m
0.0260186	0.132242	RAVER1	no	g2m
-0.0375149	0.234955	KEAP1	no	g2m
0.316286	2.32756	GADD45GIP1	no	g2m
0.132259	1.11414	ASF1B	no	g2m
-0.17114	1.95977	SUGP1	no	g2m
-0.221336	2.20525	NOSIP	no	g2m
0.0360427	0.176892	VRK3	no	g2m
-0.414588	3.23037	ISOC2	no	g2m
-0.147313	1.40128	WDR43	no	g2m
0.158931	0.593473	CLIP4	no	g2m
0.0956725	0.701388	MSH6	no	g2m
0.0650633	0.580261	USP39	no	g2m
-0.239919	2.52859	PTCD3	no	g2m
0.114089	1.00003	CNOT11	no	g2m
-0.0200823	0.105047	GCC2	no	g2m
-0.140384	1.17652	POLR1B	no	g2m
0.115401	0.810811	TSN	no	g2m
0.289662	2.42709	MZT2B	no	g2m
-0.1163	1.05493	MARCH7	no	g2m
-0.0218251	0.132861	PPIG	no	g2m
-0.143018	0.731876	NUP35	no	g2m
0.676861	3.09855	NAB1	no	g2m
-0.247633	2.14806	SMARCAL1	no	g2m
0.176909	1.51663	SH3BP4	no	g2m
-0.720514	5.16977	AGAP1	no	g2m
-0.194521	2.02314	LRRFIP1	no	g2m
-0.0147977	0.095626	SEPT2	no	g2m
0.0850749	0.476254	BOK	no	g2m
-0.107342	0.824387	GTF3C2	no	g2m
-0.0591937	0.362255	PPM1G	no	g2m
0.154455	1.37867	DPY30	no	g2m
0.00763936	0.0296491	CEBPZ	no	g2m
-0.330163	3.13368	XPO1	no	g2m
-0.573206	4.24478	POLR1A	no	g2m
-0.558512	4.64683	BUB1	no	g2m
0.10561	0.490995	LIMS2	no	g2m
-0.12684	1.21879	WDR33	no	g2m
-0.076518	0.582064	POLR2D	no	g2m
0.0844652	0.549307	SPC25	no	g2m
-0.386952	3.41721	TLK1	no	g2m
0.0987513	0.985559	SP3	no	g2m
0.208401	1.47535	SUMO1	no	g2m
-0.258092	1.46535	RAPH1	no	g2m
-0.214437	1.60928	NHEJ1	no	g2m
-0.199738	1.35093	ABCB6	no	g2m
-0.208362	1.83057	TRIP12	no	g2m
0.142643	1.31595	MRPS26	no	g2m
-0.148003	1.41242	ITPA	no	g2m
-0.540299	4.31581	ID1	no	g2m
0.148797	1.15254	RPRD1B	no	g2m
-0.585598	4.81142	NCOA3	no	g2m
-0.298371	2.84257	TSHZ2	no	g2m
-0.0114045	0.072704	GID8	no	g2m
-0.169549	1.28438	PRPF6	no	g2m
0.269559	2.84297	TRMT6	no	g2m
0.111978	0.900455	EIF6	no	g2m
0.313881	1.84005	SCAND1	no	g2m
-0.28215	2.24598	TGM2	no	g2m
0.212273	1.39244	JPH2	no	g2m
0.11941	1.03747	ZNF512B	no	g2m
-0.334486	3.14589	SON	no	g2m
0.266588	1.85222	YBEY	no	g2m
0.164903	1.14645	BTG3	no	g2m
-0.00590611	0.0384599	PAXBP1	no	g2m
0.0301198	0.235502	MRPL40	no	g2m
0.611231	4.83717	CDC45	no	g2m
-0.733428	4.73194	EP300	no	g2m
-0.065481	0.512318	L3MBTL2	no	g2m
-1.33793	6.13198	GTSE1	no	g2m
0.353482	3.08123	NCAPH2	no	g2m
0.108944	1.08458	UFD1L	no	g2m
-0.340284	2.72847	TFIP11	no	g2m
0.000869438	0.00398455	THOC5	no	g2m
-0.0621081	0.484619	PISD	no	g2m
-0.0523897	0.371492	RPS19BP1	no	g2m
-0.568857	2.77707	TOB2	no	g2m
0.0262365	0.154469	MKRN2	no	g2m
-0.284753	2.77389	TMEM43	no	g2m
0.212015	1.7527	CNOT10	no	g2m
0.0767581	0.64291	MLH1	no	g2m
0.415449	2.84782	EXOG	no	g2m
-0.0493343	0.320347	WDR48	no	g2m
0.159606	1.53841	SNRK	no	g2m
0.0338033	0.257543	NDUFAF3	no	g2m
0.11164	1.04384	PSMC1	no	g2m
0.641264	4.34937	MITF	no	g2m
-0.110636	0.73422	CHMP2B	no	g2m
0.0730055	0.640787	TIMMDC1	no	g2m
-0.136516	0.958746	KALRN	no	g2m
0.0960688	0.750587	UMPS	no	g2m
0.247856	1.84898	PLS1	no	g2m
0.222277	2.01326	NDUFB5	no	g2m
0.0199126	0.0773311	EIF2B5	no	g2m
0.106979	0.932557	SENP2	no	g2m
-0.0660467	0.314538	FYTTD1	no	g2m
-0.0467475	0.328998	SEC13	no	g2m
-0.355414	2.06347	IQSEC1	no	g2m
0.0657578	0.487529	HACL1	no	g2m
0.0188924	0.125807	TOP2B	no	g2m
0.361635	2.81513	ELP6	no	g2m
-0.0226246	0.119964	RRP9	no	g2m
0.0306915	0.155201	ABHD14B	no	g2m
-0.118835	1.03295	BAP1	no	g2m
0.0105933	0.072544	PBRM1	no	g2m
0.0407986	0.303371	THOC7	no	g2m
-0.621989	3.47506	SENP7	no	g2m
-0.0955805	0.9302	NAA50	no	g2m
0.252304	2.5325	TOPBP1	no	g2m
-0.38526	3.17992	MSL2	no	g2m
-0.0546509	0.392324	XRN1	no	g2m
-0.398371	2.98437	TBL1XR1	no	g2m
-0.150634	0.900861	PARL	no	g2m
0.127916	1.04598	MRFAP1	no	g2m
-0.283166	2.69968	NCAPG	no	g2m
0.0235916	0.139383	RBPJ	no	g2m
-0.0670575	0.641592	FIP1L1	no	g2m
-0.0229683	0.178425	POLR2B	no	g2m
0.31891	1.94803	SYNPO2	no	g2m
-0.00301057	0.0205431	HSPA4L	no	g2m
0.0338115	0.181105	CTBP1	no	g2m
-0.194868	1.78415	NOP14	no	g2m
-0.176839	1.89594	UGDH	no	g2m
-0.165403	1.7793	PDS5A	no	g2m
0.171168	1.31126	NUP54	no	g2m
-1.45386	6.37428	CENPE	no	g2m
-0.200928	1.52099	SH3D19	no	g2m
0.0625423	0.504902	CASP3	no	g2m
-0.473564	3.41072	FAT1	no	g2m
-0.428958	2.6575	PAPD7	no	g2m
0.137523	1.19141	ISL1	no	g2m
0.00696265	0.0411067	UTP15	no	g2m
-0.0280377	0.180248	XRCC4	no	g2m
0.0817707	0.743252	RAD50	no	g2m
-1.23284	6.343	KIF20A	no	g2m
-0.415095	2.96979	TCOF1	no	g2m
0.0476942	0.400358	CNOT8	no	g2m
0.00712235	0.0359953	ZNF346	no	g2m
-0.474678	4.16161	CNOT6	no	g2m
-0.557792	4.38185	BRD9	no	g2m
0.035054	0.267964	DAB2	no	g2m
-0.0580196	0.546766	PRKAA1	no	g2m
0.746877	4.94124	SSBP2	no	g2m
-0.185285	1.85822	CCNH	no	g2m
-0.220078	2.18145	DTWD2	no	g2m
-0.285806	2.90494	LOX	no	g2m
-0.229802	1.82987	P4HA2	no	g2m
0.217026	1.97932	CDC23	no	g2m
0.292338	2.90113	NR3C1	no	g2m
0.0200007	0.135648	RBM22	no	g2m
-0.435484	2.62995	MED7	no	g2m
-0.0504751	0.40087	SLU7	no	g2m
0.231497	2.42743	C5orf45	no	g2m
-0.0512152	0.445858	PRPF4B	no	g2m
-0.0693775	0.63575	NOL7	no	g2m
-0.0092772	0.0589584	KDM1B	no	g2m
-0.118924	0.220932	RING1	no	g2m
0.114057	0.667088	RRP36	no	g2m
0.0936857	0.786151	PTP4A1	no	g2m
0.0209692	0.151609	PHF3	no	g2m
-0.870522	5.15872	TTK	no	g2m
0.279005	2.19234	UFL1	no	g2m
-0.360098	3.17181	SCAF8	no	g2m
-0.126788	1.36525	WTAP	no	g2m
-0.596971	4.23716	IGF2R	no	g2m
-0.107364	0.881453	FGFR1OP	no	g2m
0.018512	0.13384	NUP153	no	g2m
-0.554518	2.06995	DHX16	no	g2m
-0.176801	0.288138	DAXX	no	g2m
-0.235458	2.02018	STK38	no	g2m
0.0547717	0.260542	MED20	no	g2m
0.0716342	0.378697	DST	no	g2m
-0.133176	1.02695	HMGN3	no	g2m
-0.43323	3.90121	RNGTT	no	g2m
-0.215859	2.42577	EPB41L2	no	g2m
0.220373	2.11412	MED23	no	g2m
0.139529	1.46061	NUP43	no	g2m
-0.208319	1.80975	ZBTB2	no	g2m
-0.026097	0.157227	MAFK	no	g2m
-0.172846	1.87958	AIMP2	no	g2m
0.365229	3.46063	MIOS	no	g2m
-0.278105	2.24546	PHF14	no	g2m
0.222932	2.01423	NUPL2	no	g2m
-0.085362	0.366143	SEPT7	no	g2m
-0.425213	3.03126	CDK13	no	g2m
-0.625034	4.14414	TRRAP	no	g2m
0.0851342	0.553185	BUD31	no	g2m
-0.529429	4.13198	ZKSCAN1	no	g2m
-0.0424022	0.301358	TRIP6	no	g2m
0.311892	2.89205	PSMC2	no	g2m
-0.476835	4.16958	CBLL1	no	g2m
0.374389	3.63848	TES	no	g2m
-0.0768334	0.471805	NUP205	no	g2m
-0.28084	2.96525	UBE3C	no	g2m
-0.32655	1.9547	DNAJB6	no	g2m
-0.0156526	0.115668	EEF1A1	no	g2m
-0.301598	2.87159	BAZ1B	no	g2m
0.183096	1.85064	BCL7B	no	g2m
-0.00958381	0.0585594	SRI	no	g2m
-0.123858	1.04271	SORBS3	no	g2m
-0.037709	0.276917	ELP3	no	g2m
-0.545844	4.08289	WRN	no	g2m
-0.179867	1.77588	IKBKB	no	g2m
0.234175	2.4084	MCM4	no	g2m
0.00606117	0.0267621	MRPL15	no	g2m
0.121339	1.22348	CHMP4C	no	g2m
0.185089	1.10645	NDUFAF6	no	g2m
0.052635	0.321116	NSMCE2	no	g2m
-0.0343412	0.266034	CNOT7	no	g2m
0.0419282	0.310703	PBK	no	g2m
-0.0663007	0.362574	GTF2E2	no	g2m
-0.207474	1.86064	PPP2CB	no	g2m
0.13399	1.03598	LSM1	no	g2m
0.111649	1.07507	NBN	no	g2m
-0.119511	0.792696	TRPS1	no	g2m
-0.355987	2.26103	CPSF1	no	g2m
0.148211	1.09822	RECQL4	no	g2m
-0.345145	2.87702	KANK1	no	g2m
-0.0570899	0.48546	UHRF2	no	g2m
-0.488152	3.01786	ZNF462	no	g2m
-0.110351	1.08002	RAD23B	no	g2m
-0.180288	1.81955	LHX2	no	g2m
-0.444524	3.51493	NEK6	no	g2m
0.180389	1.86317	GLE1	no	g2m
-0.592329	4.63828	ABL1	no	g2m
-0.38876	3.66743	GTF3C4	no	g2m
0.345241	2.34878	RANBP6	no	g2m
0.102197	0.511477	NDUFB6	no	g2m
0.269618	1.54349	RPP25L	no	g2m
-0.225893	1.86433	ZBTB5	no	g2m
-0.122229	1.12753	SCAI	no	g2m
0.0793167	0.804498	PPP6C	no	g2m
-0.194877	1.89153	MAPKAP1	no	g2m
-0.0541231	0.364275	PTGES2	no	g2m
0.189346	1.83261	C9orf78	no	g2m
-0.504748	4.4671	MED27	no	g2m
-0.334002	3.15595	DDX31	no	g2m
-0.27136	2.27959	MED22	no	g2m
-0.190797	1.96549	REXO4	no	g2m
-0.262618	2.55507	USP9X	no	g2m
-0.117811	0.895764	SUV39H1	no	g2m
0.0258183	0.109826	TCEAL4	no	g2m
0.0354955	0.263814	NXT2	no	g2m
0.111034	0.883692	PHF6	no	g2m
-0.282152	2.69784	HMGB3	no	g2m
-0.217239	0.958222	IKBKG	no	g2m
-0.476365	3.89953	MID1	no	g2m
0.0915702	0.960127	RBBP7	no	g2m
0.0763172	0.688213	CASK	no	g2m
-0.476456	3.75363	HUWE1	no	g2m
-0.0791104	0.66448	LAS1L	no	g2m
0.132457	0.767445	HDX	no	g2m
-0.286071	2.22715	MORC4	no	g2m
-0.13817	1.46445	PSMD10	no	g2m
-0.206316	2.11117	THOC2	no	g2m
0.0875285	0.656181	ZNF280C	no	g2m
0.0956073	1.02082	CETN2	no	g2m
-0.507829	2.4639	HCFC1	no	g2m
-0.22401	1.48927	IRAK1	no	g2m
-0.290194	2.54871	MECP2	no	g2m
0.187983	2.02441	LAGE3	no	g2m
0.212339	2.12523	TAF9B	no	g2m
-0.117784	0.851975	CDK7	no	g2m
-0.482842	3.08737	MDC1	no	g2m
0.0686787	0.512071	MRPS18B	no	g2m
0.118694	0.698303	NFKBIL1	no	g2m
0.160115	1.56786	TRIM27	no	g2m
-0.150782	1.42267	PSMB8	no	g2m
-1.84056	1.85311	CDK11B	no	g2m
0.0816655	0.790163	KAZN	g1s	g2m
-0.284859	2.9804	KDM1A	g1s	g2m
-0.179268	1.764	SRRM1	g1s	g2m
-0.179812	1.96539	EPB41	g1s	g2m
-0.300189	3.11273	KPNA6	g1s	g2m
0.11529	0.949782	HDAC1	g1s	g2m
0.0691232	0.39826	TCEANC2	g1s	g2m
0.0599147	0.396447	MIER1	g1s	g2m
0.159168	1.61789	DDX20	g1s	g2m
-0.0973926	0.899933	TTF2	g1s	g2m
-0.0917066	0.885223	SETDB1	g1s	g2m
0.4721	2.27887	IVL	g1s	g2m
-0.713647	4.02292	GPATCH4	g1s	g2m
-0.150744	1.43137	POGK	g1s	g2m
0.188607	0.912441	PKP1	g1s	g2m
0.317355	2.98943	CHD5	g1s	g2m
-0.0644998	0.637419	NDC1	g1s	g2m
-0.178362	1.97746	JAK1	g1s	g2m
-0.147979	1.43923	ZNF644	g1s	g2m
-0.873651	3.97603	LRIF1	g1s	g2m
-0.301443	2.70327	WDR77	g1s	g2m
-0.286316	3.06646	TRIM33	g1s	g2m
-0.133466	1.2222	WARS2	g1s	g2m
-0.0323513	0.202368	ARNT	g1s	g2m
-0.00174822	0.0107465	RFX5	g1s	g2m
-0.163377	1.65301	POGZ	g1s	g2m
0.178358	0.718091	HRNR	g1s	g2m
0.264748	1.02669	FLG	g1s	g2m
0.262575	0.908489	FLG2	g1s	g2m
-0.395974	2.74137	CRTC2	g1s	g2m
0.199364	1.32555	ELL2	g1s	g2m
0.234061	2.13742	NSL1	g1s	g2m
0.0605832	0.346144	NUP133	g1s	g2m
-0.0487988	0.423573	WAC	g1s	g2m
-0.560916	4.53982	KIF11	g1s	g2m
-0.186051	2.02949	NOLC1	g1s	g2m
0.4571	3.67584	ZWINT	g1s	g2m
-0.0856241	0.783088	JMJD1C	g1s	g2m
0.133452	1.13203	CAMK2G	g1s	g2m
-0.269198	2.27026	POLR3A	g1s	g2m
0.0474349	0.413481	MCMBP	g1s	g2m
-0.298303	2.26318	ZNF143	g1s	g2m
0.000221247	0.00123403	CTR9	g1s	g2m
-0.0206886	0.102619	FRMD8	g1s	g2m
-0.0621121	0.441096	PPP6R3	g1s	g2m
-0.0878254	0.732262	MED17	g1s	g2m
-0.0301651	0.198617	DCPS	g1s	g2m
-0.37174	3.39437	AHNAK	g1s	g2m
-0.277086	1.69761	ZBTB3	g1s	g2m
-0.0866711	0.871907	NCAPD3	g1s	g2m
0.40337	3.56808	THYN1	g1s	g2m
-0.749178	5.23223	ETV6	g1s	g2m
0.0153882	0.0832571	TSFM	g1s	g2m
0.183448	1.61261	GTF2H3	g1s	g2m
-0.403617	3.87991	CHD4	g1s	g2m
0.179188	1.3888	IPO8	g1s	g2m
-0.169028	1.55652	CCNT1	g1s	g2m
-0.0355913	0.231669	AAAS	g1s	g2m
0.00139783	0.00746528	CBX5	g1s	g2m
-0.0772581	0.555174	ATP2B1	g1s	g2m
-0.232627	1.53109	NUP37	g1s	g2m
-0.160941	1.58793	CKAP4	g1s	g2m
-0.212258	1.67653	GOLGA3	g1s	g2m
-0.236712	1.86732	GTF2F2	g1s	g2m
-0.0450023	0.291414	CHAMP1	g1s	g2m
-0.0612218	0.50784	DIAPH3	g1s	g2m
-0.0338765	0.17906	MYCBP2	g1s	g2m
0.107416	1.11735	GEMIN2	g1s	g2m
-0.283999	2.19311	MNAT1	g1s	g2m
-0.224218	2.45873	RBM25	g1s	g2m
-0.481638	3.31105	YLPM1	g1s	g2m
-0.46958	3.18378	CCNK	g1s	g2m
-0.0686533	0.578964	YY1	g1s	g2m
-0.219102	1.57977	PPP2R5C	g1s	g2m
-0.592623	4.2137	RCOR1	g1s	g2m
-0.0898571	0.791177	TRMT61A	g1s	g2m
-0.295329	2.54386	MTA1	g1s	g2m
-0.131987	1.36234	PRMT5	g1s	g2m
-0.0885221	0.839644	FAM98B	g1s	g2m
-0.544441	4.64579	BUB1B	g1s	g2m
-0.197918	1.79964	RAB8B	g1s	g2m
-0.440483	3.93728	AKAP13	g1s	g2m
0.245036	2.48254	CHD2	g1s	g2m
-0.324063	2.66349	HERC2	g1s	g2m
-0.161487	1.09879	RPAP1	g1s	g2m
-0.0567679	0.382257	LEO1	g1s	g2m
-0.139851	0.682599	ZNF280D	g1s	g2m
-0.0715632	0.558406	TAOK2	g1s	g2m
-0.17079	1.35632	PRR14	g1s	g2m
-0.0619669	0.277354	RNF40	g1s	g2m
0.344382	2.69716	TGFB1I1	g1s	g2m
-0.084654	0.58514	KATNB1	g1s	g2m
0.139144	0.91151	NSMCE1	g1s	g2m
-0.42209	3.55445	GTF3C1	g1s	g2m
-0.187269	2.02928	CNOT1	g1s	g2m
0.0897671	0.600198	MIS12	g1s	g2m
0.0298974	0.218681	ELP5	g1s	g2m
-0.225885	2.40772	CHD3	g1s	g2m
0.0235149	0.174226	NDEL1	g1s	g2m
0.177651	1.40224	DHRS7B	g1s	g2m
0.0129522	0.0962387	NSRP1	g1s	g2m
-0.0679576	0.611785	HEXIM1	g1s	g2m
-0.0990336	1.02593	TLK2	g1s	g2m
-0.0370861	0.279242	SAP30BP	g1s	g2m
-1.0203	5.92629	RPTOR	g1s	g2m
-0.278252	2.11482	FOXK2	g1s	g2m
-0.326415	2.50074	GEMIN4	g1s	g2m
-0.215046	1.87726	SMG6	g1s	g2m
-0.182483	0.635836	FAM83G	g1s	g2m
0.120686	1.24359	BLMH	g1s	g2m
-0.197159	1.65764	MED1	g1s	g2m
-0.0375816	0.24139	UBTF	g1s	g2m
-0.276256	2.75189	CDC27	g1s	g2m
-0.152565	1.47565	CBX1	g1s	g2m
-0.0440529	0.356334	SMCHD1	g1s	g2m
-0.0137147	0.0342936	SERPINB3	g1s	g2m
0.123042	0.70244	CHAF1A	g1s	g2m
-0.0406499	0.352719	HDGFRP2	g1s	g2m
-0.061541	0.498972	MAP2K7	g1s	g2m
-0.312377	2.88959	SMARCA4	g1s	g2m
0.0622112	0.288579	CASP14	g1s	g2m
0.142238	1.39351	RFXANK	g1s	g2m
-0.225666	1.29538	TRIM28	g1s	g2m
-0.487327	3.30967	MIER2	g1s	g2m
-0.233405	1.29698	SAFB2	g1s	g2m
-0.440797	3.26201	MLLT1	g1s	g2m
-0.236075	1.94228	XAB2	g1s	g2m
-0.507219	4.03683	AKAP8L	g1s	g2m
-0.218607	1.14253	WIZ	g1s	g2m
-0.0587367	0.46501	PAF1	g1s	g2m
-0.408169	3.39724	ERCC2	g1s	g2m
-0.0517213	0.456732	C2orf49	g1s	g2m
0.0224421	0.111269	RANBP2	g1s	g2m
-0.310463	2.42491	CCNT2	g1s	g2m
-0.164592	1.35851	OSBPL6	g1s	g2m
0.131919	0.837032	DES	g1s	g2m
0.117148	1.00117	SP100	g1s	g2m
0.10012	0.93687	SMC6	g1s	g2m
0.44174	3.70602	FHL2	g1s	g2m
-0.364965	2.63281	SMPD4	g1s	g2m
-0.16306	1.72069	PRPF40A	g1s	g2m
-0.0967727	0.698031	ORC2	g1s	g2m
-0.243114	2.17604	ITCH	g1s	g2m
-0.0545189	0.332316	STK4	g1s	g2m
-0.00292196	0.0172421	NFS1	g1s	g2m
0.611205	4.54973	DSN1	g1s	g2m
-0.112916	1.164	NCOA5	g1s	g2m
-0.32215	2.88076	ADNP	g1s	g2m
-0.506093	3.22868	DIDO1	g1s	g2m
-0.144322	1.30008	MORC3	g1s	g2m
0.50504	4.14296	CHAF1B	g1s	g2m
0.0368359	0.244023	PPIL2	g1s	g2m
0.0299109	0.223981	LIMK2	g1s	g2m
-0.309381	2.65933	NUP50	g1s	g2m
-0.204883	1.70165	RANGAP1	g1s	g2m
0.281771	2.11412	CENPM	g1s	g2m
-0.193867	1.94222	TCF20	g1s	g2m
0.0491426	0.424943	GOLGA4	g1s	g2m
0.405568	3.92115	MYD88	g1s	g2m
0.176391	1.39901	ATRIP	g1s	g2m
-0.0845126	0.735435	TRMT10C	g1s	g2m
0.249814	2.40863	ATP6V1A	g1s	g2m
-0.5223	4.39706	YEATS2	g1s	g2m
-0.0564403	0.464239	RAF1	g1s	g2m
-0.434038	2.44738	NUP210	g1s	g2m
0.103417	0.298707	LTF	g1s	g2m
0.0498533	0.381006	CCDC12	g1s	g2m
-0.183308	2.08937	KPNA1	g1s	g2m
-0.0671113	0.631522	CNBP	g1s	g2m
0.0380398	0.319927	ATR	g1s	g2m
-0.497043	3.53851	KPNA4	g1s	g2m
0.0265885	0.160944	ALB	g1s	g2m
-0.178601	1.03712	AFF1	g1s	g2m
0.21084	1.36044	SMARCAD1	g1s	g2m
-0.191348	0.890459	LARP7	g1s	g2m
-0.546233	4.77233	CCNA2	g1s	g2m
-0.633808	5.13859	NIPBL	g1s	g2m
0.0560293	0.41483	C5orf51	g1s	g2m
-0.140222	1.17221	GPBP1	g1s	g2m
-0.207408	2.14406	MSH3	g1s	g2m
-0.0555015	0.326955	ZMAT2	g1s	g2m
-0.248819	1.85908	CHD1	g1s	g2m
-0.137947	1.36729	AFF4	g1s	g2m
-0.183415	2.00716	WRNIP1	g1s	g2m
-0.444589	3.87624	CDYL	g1s	g2m
0.0609535	0.484419	RIOK1	g1s	g2m
-0.511557	4.24409	DSP	g1s	g2m
-0.107309	0.809769	CMTR1	g1s	g2m
-0.485997	3.92225	PPP2R5D	g1s	g2m
-0.545194	4.39719	CD2AP	g1s	g2m
0.152467	0.645428	NT5E	g1s	g2m
-0.0344481	0.222641	KPNA5	g1s	g2m
0.0113861	0.0328555	ARG1	g1s	g2m
-0.274673	2.37284	UTRN	g1s	g2m
-0.260501	2.65088	TAB2	g1s	g2m
-0.398411	3.52743	MDN1	g1s	g2m
-0.160018	1.63062	MAP3K7	g1s	g2m
-0.100809	0.858436	CCNC	g1s	g2m
-0.0188601	0.137344	HDAC2	g1s	g2m
0.188157	1.75129	PPIL4	g1s	g2m
0.0733899	0.622969	ZNF316	g1s	g2m
-0.00799577	0.0575397	CBX3	g1s	g2m
-0.463787	3.72258	PTPN12	g1s	g2m
-0.351277	2.69403	RSBN1L	g1s	g2m
-0.227552	1.87512	MEPCE	g1s	g2m
0.103838	0.945463	LRWD1	g1s	g2m
-0.300623	3.04564	TRIM24	g1s	g2m
-0.10246	0.919081	AGAP3	g1s	g2m
0.320805	1.89395	AZGP1	g1s	g2m
-0.244361	2.02184	ORC5	g1s	g2m
0.132112	0.987108	POLR3D	g1s	g2m
-0.164848	1.39797	PRKDC	g1s	g2m
-0.435476	4.00286	STK3	g1s	g2m
-0.618752	4.50324	UBR5	g1s	g2m
-0.0640337	0.528087	SMARCA2	g1s	g2m
-0.0124559	0.0737038	SMC5	g1s	g2m
0.0604645	0.533997	PTPDC1	g1s	g2m
0.343951	2.91368	RNF20	g1s	g2m
-0.284673	2.36017	CDK9	g1s	g2m
0.0773235	0.549699	ENDOG	g1s	g2m
-0.179004	1.25857	NUP188	g1s	g2m
-0.382535	2.93821	NUP214	g1s	g2m
-0.251545	2.45273	GTF3C5	g1s	g2m
-0.742099	5.20379	EHMT1	g1s	g2m
-0.261207	2.37202	MLLT3	g1s	g2m
-0.184435	1.64205	TBC1D2	g1s	g2m
0.0925595	0.543899	TXN	g1s	g2m
-0.0807647	0.472274	SETX	g1s	g2m
0.0575555	0.381556	EDF1	g1s	g2m
-0.582569	4.17401	MED12	g1s	g2m
0.177682	1.53421	OGT	g1s	g2m
-0.108237	0.66731	UPRT	g1s	g2m
-0.0841994	0.714362	DIAPH2	g1s	g2m
0.0515844	0.360702	OCRL	g1s	g2m
-0.174176	1.59763	MED14	g1s	g2m
-0.0490218	0.325324	GPKOW	g1s	g2m
-0.330714	1.75367	ATRX	g1s	g2m
-0.181975	1.40993	AMMECR1	g1s	g2m
-0.461809	2.7189	SMARCA1	g1s	g2m
-0.141143	1.46675	CSNK2B	g1s	g2m
-0.24012	2.4342	EHMT2	g1s	g2m

## Sheet: Table S2
Table S2. Interactors found with the H3k9me2 writer-reader pairs
EHMT1-CBX5	EHMT2-CBX3
AFF4	ASCC2
ANKS1A	ASCC3
ASCC1	BLMH
ATR	CAMK2D
ATRIP	CDC27
BCLAF1	CDC5L
BOP1	DDX21
CCNA2	DNMT1
CCNK	DSP
CENPV	EIF4E
CGGBP1	EXOSC10
DAZAP1	FHL2
DDX55	FLG
DHRS7B	FLG2
DLG1	GAPDHS
ECT2	GTF2F2
FOXC2	GTF3C3
GJA1	HDGFRP2
GPATCH4	HRNR
GPX4	LSG1
GTF2H3	MTX2
HDAC1	MYBBP1A
HERC2	NUCB2
IGF2BP2	NUP188
ITCH	PEBP1
LANCL2	PRPF31
LEO1	RPL36AL
LRCH4	SCRIB
METTL16	SELENBP1
MGMT	SRRM1
MORF4L2	SRSF3
MTA1	STRBP
MYD88	TNPO3
NFS1	UHRF1
NOP58	USP7
NSUN5	YTHDC2
PARP9
PPIL4
RBM42
RBMS3
SAMD4B
SAP30BP
SNTB2
STAU2
STK3
TDRD3
TFCP2
TTF2
UPF3B
WAC

## Sheet: Table S3
Table S3. Writer and Reader Interactors which contain SLiM
Motif Containing EHMT Interactors	Motif Containing CBX Interactors
ACIN1	ABCB6
ADNP	ACAD11
AFF1	ACIN1
AFF4	ADAM10
AGO2	ADARB1
AKAP13	ADNP
ALKBH5	AFF4
API5	AGAP1
ARG1	AGAP3
ASCC2	AKAP13
ASCC3	AKAP8L
ATF7IP	AKT2
ATM	ALKBH5
ATR	AMFR
AURKB	AMMECR1
BAG1	AMMECR1L
BCLAF1	ANAPC2
BLMH	ANAPC4
BRD3	ANXA7
BRD9	AP5Z1
BUD31	ASPM
C2orf49	ATF7IP
C9orf78	ATR
CAMK2D	ATRX
CASP14	BAG5
CBS	BAIAP2
CCDC137	BCL9
CCDC86	BCLAF1
CCNH	BIRC6
CCNT2	BLM
CD2BP2	BLMH
CDC16	BPTF
CDC27	BTG3
CDC5L	BUB1
CDC73	C5orf51
CDK11A	C9orf78
CDK11B	CABLES1
CDK7	CASP14
CDK9	CASP3
CDYL	CBX1
CDYL2	CBX3
CENPF	CBX5
CGGBP1	CCDC137
CHAF1B	CCDC86
CHAMP1	CCNH
CHD1	CDC27
CHD2	CDC73
CHD3	CDK11A
CHD4	CDK11B
CHD5	CDK7
CHMP2B	CDYL
CIC	CENPF
CPEB4	CEP350
CPSF2	CGGBP1
CTR9	CHAF1A
DCPS	CHAF1B
DDX21	CHAMP1
DDX23	CHD3
DDX55	CHD4
DECR1	CHD5
DGKD	CHD8
DHRS4	CHMP4C
DHRS7B	CHTF18
DHX36	CHUK
DHX8	CIT
DIAPH3	CKAP5
DIDO1	CLPX
DKC1	CNOT10
DLG1	CNOT2
DNAJB6	CNOT3
DNMT1	CNOT6
DSP	CPSF2
ECT2	CSPG4
EDF1	CTNNA2
EHMT1	CWC27
EHMT2	DAB2
EIF4ENIF1	DAXX
EIF5A	DDX11
ELL2	DDX12P
EPPK1	DDX18
ERCC2	DDX27
ERCC3	DDX31
EXOSC10	DDX42
FABP4	DDX55
FABP5	DHRS4
FAM120A	DHRS7B
FAM83G	DHX16
FANCI	DHX37
FBXO22	DHX8
FHL2	DIAPH3
FHOD1	DIDO1
FIP1L1	DLG1
FLG	DNAJB6
FLG2	DNAJC11
FXR1	DNPEP
FYTTD1	DPY19L1
GAPDHS	DROSHA
GEMIN2	DSN1
GEMIN4	DTD1
GPATCH4	DTL
GPBP1	DTWD2
GRWD1	DUS2
GTF2F1	ECSIT
GTF2H1	ECT2
GTF3C1	EDF1
GTF3C2	EHD2
GTF3C3	EHD4
HDAC1	EHMT1
HERC2	EHMT2
HEXIM2	ELP3
HMGB3	EML3
HMGN2	ENOPH1
HMGN3	EP300
HNRNPR	EPS15L1
HP1BP3	ERCC2
HUWE1	ERCC5
IBTK	ERCC6
IGF2R	EXO1
JMJD1C	EYA4
JPH2	FANCI
KATNBL1	FBXO38
KAZN	FHL2
KEAP1	FHL3
KIF11	FKBP5
KIF14	FLG
KIF22	FLG2
KPNA3	FYTTD1
KPNA4	GBP2
KRR1	GCC2
LANCL2	GGNBP2
LARP7	GLE1
LEO1	GOLGA4
LIG3	GPATCH4
LIMK2	GPBP1L1
LRCH4	GPKOW
LRP1	GRWD1
LRWD1	GTF2H1
LSG1	GTF2H4
LTF	GTF3C1
LUC7L3	GTF3C4
MAPKAP1	GTF3C5
MARK2	GTSE1
MCM4	HDAC1
MDC1	HDX
MEAF6	HELZ
MECP2	HERC2
MED1	HMG20A
MED12	HMGB3
MED14	HMGN5
MED16	HNRNPUL2
MED17	HP1BP3
MED19	HTT
MED23	HUWE1
MED24	ID1
MED31	IDH3G
MED4	IGF2R
MED6	IKBKB
MED7	IKBKG
MEPCE	INCENP
MLLT1	IPO13
MLLT3	IPO7
MNAT1	IPO8
MORF4L2	IQSEC1
MOV10	IST1
MPHOSPH8	JAK1
MRPL40	JMJD1C
MRPS23	KALRN
MRPS26	KANK1
MRPS31	KAT7
MTX2	KDM2A
MYBBP1A	KIF20A
MYCBP2	KLC2
NAT10	KPNA1
NCOA5	KPNA3
NCOA7	KPNA4
NFIA	KPNB1
NFIB	LAMA5
NFIC	LANCL2
NFS1	LARP7
NHEJ1	LDB1
NIP7	LEO1
NRDE2	LHX2
NT5E	LHX9
NUCB2	LIMS2
NUP107	LLPH
NUP133	LMNB1
NUP188	LMNB2
NUP214	LRCH4
NUP54	LRIF1
NUP85	LRP1
NUP98	LRWD1
NUSAP1	LTV1
ORC2	MALT1
OSBPL3	MAP1S
PAF1	MAPKAP1
PARP9	MASTL
PAXBP1	MAU2
PCF11	MDC1
PDCD4	MDN1
PDS5B	MED14
PHAX	MEF2A
PKP1	MEF2D
PLRG1	METTL3
PNKP	MID1
POLB	MIPOL1
POLDIP3	MIS12
POLR1A	MIS18BP1
POLR2A	MLH1
POLR2B	MMS19
POLR3A	MNAT1
POLR3D	MORF4L2
POP4	MRPL2
PPIG	MRPL40
PPP2R5C	MRPS26
PRC1	MRPS31
PRKDC	MSH6
PRPF38B	MSL1
PRPF40A	MSL2
PRPF4B	MTMR2
PRPF6	MTOR
PSMD9	MYCBP2
PTPDC1	NAV2
PUM1	NBN
RAB34	NCAPD3
RAB8B	NCOA3
RAF1	NCOA4
RALBP1	NCOA7
RANBP2	NCOR1
RBM10	NCOR2
RBM12B	NDC80
RBM25	NDEL1
RBM34	NDUFAF6
RBM42	NEK9
RCOR1	NFIA
RFX5	NFS1
RFXANK	NFX1
RIOK1	NHEJ1
RNF20	NIP7
RNF213	NIPBL
RNF40	NOB1
RPAP1	NOL7
RPL11	NOLC1
RPL36AL	NOP9
RPRD1B	NR3C1
RPS24	NSL1
RRP36	NSMCE2
RRP9	NUBP1
RSBN1L	NUDCD1
RTEL1	NUMA1
SAP30BP	NUP107
SCRIB	NUP133
SERPINB13	NUP188
SERPINB3	NUP210
SIN3A	NUP214
SMARCA5	NUP35
SMARCE1	NUP54
SMC5	NUP85
SMG6	NUP93
SNRNP40	NUP98
SON	ORC2
SPATS2L	PAF1
SRPK1	PARN
SRRM2	PARP9
SRSF4	PARVA
SRSF6	PCID2
STUB1	PDCD4
SVIL	PDCL3
SYF2	PDS5A
TCEANC2	PEX11B
TCF20	PHAX
TCOF1	PHF14
TFCP2	PHF6
TGM2	PISD
THOC1	PKN1
THOC2	PLCB3
THOC5	PLCG1
THRAP3	PLEKHA7
TJP2	PNKP
TLE3	POLB
TLK1	POLD1
TLK2	POLD3
TNNI2	POLE
TNPO3	POLG
TOPBP1	POLR1A
TRIP4	POLR2B
TTN	POLR3A
UBR5	POLR3D
UCKL1	POM121
UHRF1	PPP2R5C
UPF2	PPP2R5E
UPF3B	PREP
USP15	PRKDC
USP7	PRR14
VRK1	PSMC3
WAC	PSMC5
WBP11	PSMD3
WDR11	PTGES2
WDR33	PTPN12
WIZ	PWP2
WRN	RAB11FIP2
WRNIP1	RAB8B
XAB2	RAD21
XRCC1	RAD50
YLPM1	RAF1
YTHDC2	RAN
ZC3H14	RANBP2
ZC3H18	RAP1GAP2
ZCCHC8	RBBP5
ZNF207	RBM10
ZNF326	RBM42
ZNF462	RECQL4
ZNF622	RGPD5
ZNF644	RGPD8
	RING1
	RLF
	RNASEH1
	RNF123
	RNF169
	RNF213
	RNGTT
	RPP38
	RPS6KA4
	RPS6KB2
	RRP12
	RRP9
	RSF1
	SACS
	SAP30BP
	SCAF11
	SCAF8
	SCYL1
	SDAD1
	SENP2
	SENP7
	SETDB1
	SETX
	SH3D19
	SIN3A
	SLFN5
	SMAD4
	SMARCA1
	SMARCA5
	SMARCAD1
	SMARCE1
	SMC3
	SMG1
	SON
	SORBS3
	SP100
	SPC25
	SPIRE1
	SRRM2
	SRSF4
	SSRP1
	STK38
	STUB1
	SUGP1
	SURF2
	SYF2
	SYNE1
	SYNE2
	TACSTD2
	TAOK2
	TBC1D2
	TCEAL4
	TCOF1
	TERF2IP
	TFAM
	TFCP2
	TGM2
	THOC5
	TIMELESS
	TLK1
	TLK2
	TMA16
	TMF1
	TNKS1BP1
	TOPBP1
	TOR1B
	TP53BP1
	TP53BP2
	TP53RK
	TRIP12
	TRPS1
	TSC1
	TSFM
	TSHZ2
	TTK
	TUBG1
	TXNDC9
	TYMS
	UBA5
	UBE3A
	UBE3C
	UBR4
	UBR5
	UFL1
	UPF2
	UPF3B
	USP13
	USP24
	USP34
	USP47
	UTP20
	VPS4A
	VPS4B
	VPS51
	WAC
	WDHD1
	WDR33
	WIZ
	WRN
	XRCC4
	XRN1
	YAP1
	ZBTB5
	ZC3H14
	ZFPL1
	ZNF24
	ZNF280D
	ZNF326
	ZNF532
	ZNF644
	ABL1
	ADNP2
	ANP32A
	ANP32B
	API5
	APTX
	ARAP1
	ASCC2
	ASCC3
	BAP1
	BAZ1B
	BMS1
	CAMK2B
	CAMK2D
	CAMK2G
	CASK
	CBX8
	CDC23
	CDC5L
	CDK13
	CDK5RAP3
	CEBPZ
	CENPE
	CLUH
	CMTR1
	CSNK2A2
	CTR9
	CXADR
	CYFIP2
	DCPS
	DDRGK1
	DDX21
	DDX23
	DDX54
	DEK
	DNMT1
	DSP
	DST
	EIF2B5
	EXOSC10
	FAT1
	FTH1
	GADD45GIP1
	GAPDHS
	GOLGA3
	GTF3C2
	GTF3C3
	HMGN3
	HOMEZ
	IFI16
	INPPL1
	KIF18A
	KIF23
	KIF2C
	KPNA5
	KPNA6
	L1RE1
	L3MBTL2
	LAP3
	LIG1
	LSG1
	MAD2L2
	MAP2K2
	MAP2K3
	MAPKBP1
	MECP2
	MKI67
	MSH3
	MTX2
	MUS81
	MYBBP1A
	NAV3
	NCAPG
	NCAPH2
	NGDN
	NOP14
	NT5E
	NUCB2
	NUSAP1
	PAWR
	PAXBP1
	PBRM1
	PDPK1
	PHF3
	PKN2
	POGK
	PPM1G
	PPP1R8
	PPP6R3
	PRR12
	PTCD3
	RAI1
	RBM26
	RBM34
	RCOR1
	REXO4
	RFC3
	RNF2
	RNF20
	ROCK2
	RPL36AL
	RPRD1B
	RPS19BP1
	RRP36
	RSBN1L
	SCRIB
	SMARCA2
	SMARCA4
	SMARCC1
	SMARCC2
	SMC5
	SMC6
	SMCHD1
	SMG6
	SNRK
	SNW1
	SPEN
	SPTY2D1
	TCEANC2
	TFDP1
	TNPO3
	TOE1
	TOP2B
	TPR
	TRIM27
	TRMT10C
	TRRAP
	TSN
	TUBGCP2
	UBTF
	UHRF1
	UHRF2
	USP7
	WDR43
	WDR62
	WDR70
	XPO5
	YEATS2
	YTHDC2
	ZNF268
	ZNF280C
	ZNF362
	ZNF512B
	ZNF556
	ZNF688
	ZNF8
	ZNHIT6
	ZZZ3

## Sheet: Table S4
Table S4. Interactors named as histone mimicry candidates separated based on cell-cycle interactions.
G1/S Histone Mimics	G2/M Histone Mimics	Not cell cycle specfic
ASCC2	ACIN1	ADNP
ASCC3	ALKBH5	AFF4
CAMK2D	API5	AKAP13
CDC5L	C9orf78	CDYL
DDX21	CCDC137	CHAF1B
DNMT1	CCDC86	CHAMP1
EXOSC10	CCNH	CHD3
GAPDHS	CDC73	CHD4
GRWD1	CDK11A	CHD5
GTF3C3	CDK11B	CTR9
HP1BP3	CDK7	DCPS
LRP1	CPSF2	EDF1
LSG1	DDX23	EHMT1
MTX2	DHX8	EHMT2
MYBBP1A	DNAJB6	ERCC2
NCOA7	FYTTD1	GPATCH4
NFIA	GTF3C2	GTF3C1
NUCB2	HMGB3	HDAC1
NUSAP1	HMGN3	HERC2
PHAX	HUWE1	KPNA4
PNKP	IGF2R	LARP7
POLB	KPNA3	LEO1
RBM10	MDC1	MED14
RPL36AL	MECP2	MNAT1
SCRIB	MRPL40	MYCBP2
SIN3A	MRPS26	NUP188
SMARCA5	MRPS31	NUP214
SRSF4	NHEJ1	ORC2
TNPO3	NIP7	PAF1
UHRF1	NUP107	POLR3A
UPF2	NUP54	RANBP2
USP7	NUP85	RSBN1L
YTHDC2	NUP98	SAP30BP
BCLAF1	PAXBP1	TLK2
CGGBP1	POLR1A	UBR5
DDX55	POLR2B	WIZ
DLG1	RBM34	ZNF644
ECT2	RRP36	ATR
LANCL2	RRP9	CASP14
LRCH4	SMARCE1	DIDO1
MORF4L2	SON	DSP
PARP9	SRRM2	FLG
RBM42	STUB1	FLG2
TFCP2	SYF2	JMJD1C
UPF3B	TCOF1	POLR3D
	THOC5	PPP2R5C
	TLK1	RAF1
	TOPBP1	RNF20
	WDR33	SMG6
	WRN	WAC
	ZC3H14	CDC27
	ZNF326	DHRS4
	ATF7IP	DIAPH3
	CENPF	FHL2
	FANCI	NT5E
	GTF2H1	RCOR1
	MAPKAP1	SMC5
	PDCD4	TCEANC2
	RNF213	BLMH
	RPRD1B	DHRS7B
	TGM2	LRWD1
		NFS1
		NUP133
		PRKDC
		RAB8B
